# Supplementary material for: Loss of function mutation of the Rapid Alkalinization Factor (RALF1)-like peptide in the dandelion Taraxacum koksaghyz entails a high-biomass taproot phenotype
Source: PLoS One. 2019 May 24;14(5):e0217454. doi: 10.1371/journal.pone.0217454 (PMC6534333; doi:10.1371/journal.pone.0217454)
Supplement: S2 Appendix — (MGF) [file pone.0217454.s011.mgf]

BEGIN IONS
TITLE=SH_AW_01082017_RALF.2.2.1
RTINSECONDS=1.0728
PEPMASS=503.107055664063 12958.1513671875
CHARGE=1+
147.1039429 10.0182790756
221.181488 42.4786720276
230.6834564 12.033203125
238.9026794 5.612455368
262.2400513 10.4064693451
265.0604858 34.3328475952
281.1125488 586.6740112305
282.7140198 2.8985779285
297.5776062 20.5358581543
298.9526672 98.1845855713
324.9193726 11.3684434891
341.1268311 52.6791000366
365.2244263 1.9437568188
373.0681458 4.6310639381
386.4200745 3.1318082809
388.9779968 30.6749095917
402.0354919 2.4690084457
406.5811157 16.6618061066
409.2552795 8.222992897
411.0313416 7.4625234604
412.9755859 29.9012966156
413.957428 15.1723623276
415.0111389 195.5823516846
415.9669495 5.2371463776
426.2242737 11.6930942535
430.989624 16.4101200104
431.617218 2.9016635418
432.743103 2.9028577805
440.1130676 4.8063626289
441.0177917 19.8457069397
442.4433594 4.5568237305
456.7269897 2.0718934536
457.8868103 11.1605319977
458.712616 20.9927825928
459.3545837 10.0869159698
464.6622314 2.2522490025
467.2149048 4.6334018707
471.6878052 32.8149986267
483.4386597 22.0195274353
484.9511414 61.2503547668
485.6256714 33.4580535889
493.7643738 23.0807094574
502.8585815 16.1960830688
END IONS
BEGIN IONS
TITLE=SH_AW_01082017_RALF.3.3.1
RTINSECONDS=1.3638
PEPMASS=445.120025634766
CHARGE=1+
157.814743 3.9644322395
190.9483643 7.2495722771
198.2769623 4.8673863411
219.1494141 2.0396952629
221.1756439 8.6543684006
227.2613678 5.4201002121
239.1148376 3.6781253815
243.2825928 9.5640163422
251.0895691 4.7580475807
257.9571228 2.0387527943
265.0409851 2.0387132168
271.1767578 2.6953139305
281.0314941 8.8300819397
286.2945862 7.6718492508
305.385437 4.4245343208
309.9529419 3.3423454762
325.2260437 3.539273262
326.9908142 5.5837020874
328.066864 7.5374326706
330.9696045 28.7435646057
333.0424805 12.8839263916
339.4947205 9.0198163986
340.9969177 321.5058898926
347.065979 18.1016483307
351.2597046 5.2909097672
352.8930664 16.0210399628
355.0306091 50.8245315552
356.9333496 3.5626044273
358.7702637 31.3377666473
364.8693237 19.3723812103
368.2577515 8.6745643616
370.2881775 4.0950012207
378.7666321 10.8424625397
381.9146118 7.449221611
386.04776 4.8477864265
399.1146545 10.8748321533
400.9558411 46.5193328857
402.4840393 13.7706050873
408.9960327 12.0397911072
416.9148865 11.2719621658
418.4255066 12.6678323746
425.213562 3.9202239513
426.3754272 26.0362586975
427.1974182 75.1759796143
428.9757996 1768.7277832031
429.5954895 16.1904792786
END IONS
BEGIN IONS
TITLE=SH_AW_01082017_RALF.4.4.1
RTINSECONDS=1.6487
PEPMASS=684.204162597656 9470.0205078125
CHARGE=1+
207.1314545 4.0450587273
251.1858826 3.722422123
267.2250977 1.3760633469
325.0231934 33.7537689209
341.0615234 117.3719711304
344.3686218 3.9928379059
355.1428833 63.8865776062
358.8652954 5.2179846764
374.1498413 9.8568935394
393.1720581 4.136610508
395.1531372 10.0625267029
401.0291138 2.2604546547
429.0834961 169.2933044434
457.4382324 4.1455225945
489.0631104 5.78038311
499.7125854 17.653875351
514.3189087 5.4541678429
520.3610229 6.0816922188
540.229126 14.5251789093
568.2404785 3.7704367638
569.3859863 6.0695366859
570.2011108 5.1993808746
586.3155518 2.6958458424
590.553772 13.0552797318
591.8275757 9.2990550995
593.1611938 10.1441326141
594.2217407 24.4309196472
594.9268188 21.935508728
595.9122925 4.52064991
597.1815796 7.809445858
600.3918457 8.458398819
601.2147827 9.8348112106
604.5678101 16.6263999939
612.0634155 5.4945840836
613.8520508 9.1034612656
620.5316772 2.6952338219
624.3152466 10.3081617355
625.9072876 16.6151485443
648.0055542 17.4627571106
666.083374 8.393409729
END IONS
BEGIN IONS
TITLE=SH_AW_01082017_RALF.5.5.1
RTINSECONDS=1.95
PEPMASS=415.036926269531 6754.02294921875
CHARGE=1+
125.0085831 4.8355550766
133.0649109 4.0448112488
166.8857117 3.0314662457
169.1618347 3.5238010883
176.5449829 3.300973177
184.9573059 11.2640705109
187.0199127 3.9991848469
188.2058105 7.1311116219
190.0926819 8.5736169815
213.1263733 11.4777088165
226.2559814 1.8290756941
227.2019653 47.138343811
243.3373108 7.709397316
244.8616028 4.2139372826
246.2053833 3.8929586411
247.2043152 12.7282361984
259.0073242 6.1611800194
265.2248535 3.8819594383
267.7881775 5.3927350044
269.183136 4.8095417023
272.0162659 5.2232599258
273.702301 6.920062542
293.1949463 3.3471815586
294.2695618 4.6084132195
298.0725708 7.4753623009
301.0949707 28.7435779572
310.3239746 4.4464306831
311.1181335 11.4107265472
315.0631714 6.1138701439
316.1860657 2.2619581223
317.0343018 22.8966655731
321.1079102 16.4524536133
323.1906128 2.2620410919
325.1628113 34.1084365845
327.0956421 498.9478759766
333.0065308 4.3620810509
339.0525818 4.2922964096
340.2218018 10.833190918
342.013855 6.9814147949
343.0932007 16.2312526703
344.8576965 96.5539474487
350.3100586 3.1295659542
352.0010681 4.1292157173
353.4607849 1.1885240078
355.0339966 21.0288677216
359.1630554 17.1695137024
360.4034119 3.7822983265
361.2292786 1.8270936012
368.0207214 3.3509845734
369.1654358 8.153219223
370.0402832 15.1208734512
371.1217346 3.7757685184
372.3746033 1.8246674538
373.8692322 4.212908268
375.0204163 3.7179412842
377.0413818 3.7781953812
379.0132751 20.4221591949
396.7514954 125.0050506592
397.3747559 68.546836853
398.1151733 5.3679118156
398.9650879 25.6835174561
414.6861267 12.9048938751
428.3365479 5.0936388969
END IONS
BEGIN IONS
TITLE=SH_AW_01082017_RALF.6.6.1
RTINSECONDS=2.2322
PEPMASS=684.204162597656 4243.68017578125
CHARGE=1+
208.148407 1.6280997992
221.1298981 2.038049221
223.0539093 7.6877145767
266.7579651 5.309261322
281.9494019 12.7739076614
312.7155151 2.9042785168
325.149292 6.7420959473
327.0719299 10.6325397491
339.7635498 7.2041678429
341.3048096 10.648522377
342.1790161 15.8206653595
355.3716431 17.3241863251
356.0838623 7.4801273346
358.5565796 4.5365972519
429.3087769 47.858039856
430.1000366 47.8816490173
445.1218262 8.8811597824
459.2456055 31.298418045
490.2165527 2.9077365398
500.6381836 17.8739070892
507.0570679 5.7336001396
551.0740967 7.5426249504
552.6984253 8.2768697739
571.1549683 4.0037145615
578.9936523 15.8813371658
588.8151245 22.5716152191
593.302124 15.0552663803
595.1525269 5.5495767593
596.8309937 4.4361486435
604.3464966 2.4845974445
611.2815552 2.053196907
617.3102417 2.7190980911
638.4711914 8.7201404572
648.8640747 7.1502251625
658.2973633 2.2598733902
666.4470825 9.5365467072
667.1339722 3.7810146809
667.7819214 5.612370491
683.3218994 3.5468540192
684.862915 2.5925745964
686.1987915 11.7052764893
END IONS
BEGIN IONS
TITLE=SH_AW_01082017_RALF.7.7.1
RTINSECONDS=2.5318
PEPMASS=503.107055664063 2952.172119140625
CHARGE=1+
175.6935883 5.0904016495
200.173584 14.8919906616
221.8742065 14.0039720535
236.0823975 7.3721694946
249.9324188 3.3589029312
265.917572 5.0988402367
266.8299255 10.4149055481
267.9512634 4.578496933
278.0888062 3.3595411777
279.0613098 15.6059160233
281.0575256 123.6434326172
282.0691833 163.5534973145
298.7403259 14.9643764496
299.8997803 9.1925239563
301.9320679 6.7565832138
309.4891357 2.2673399448
321.2827454 6.749253273
325.9898071 3.1374030113
327.8907471 3.8966994286
332.2811584 6.96448946
341.1519775 24.2393550873
342.0841064 8.0266876221
369.8513794 3.3581600189
387.5264282 8.6909217834
389.9481506 51.6326789856
395.7108154 11.14569664
406.0364075 3.4573047161
407.8700256 12.8590068817
412.1025696 13.6967182159
413.0438232 13.3190517426
414.059082 30.6741085052
414.9519958 32.6781311035
415.6240845 44.0563011169
416.2624512 20.6092033386
424.2207947 7.4584937096
428.2165833 11.1937665939
431.8974609 9.7781133652
433.68573 2.9203004837
439.9533997 1.8340349197
441.5458679 6.8188157082
446.9069519 10.2855854034
451.1529846 4.848897934
460.0395813 26.8282089233
463.0249634 3.3530061245
474.0345764 24.0705242157
481.5390015 3.5667638779
483.8677063 22.3760490417
485.0779114 9.9502086639
486.0173645 52.2197647095
486.6887512 17.3360595703
493.5784607 8.4575529099
END IONS
BEGIN IONS
TITLE=SH_AW_01082017_RALF.8.8.1
RTINSECONDS=2.8186
PEPMASS=684.204162597656 4243.68017578125
CHARGE=1+
209.1804504 2.9230151176
218.0353241 7.8106503487
220.985321 5.0583453178
266.7849426 10.8616447449
269.171936 17.1921920776
280.7579346 4.0114502907
325.5010376 2.9261653423
341.1621399 42.9952812195
343.0609131 43.7976989746
355.0951538 3.7516980171
356.1433105 11.1131429672
357.0812378 31.898065567
359.0795288 3.7322244644
360.5488281 13.6564474106
402.0339355 5.9549026489
429.0946655 11.808883667
430.1266479 19.7240600586
430.9555664 8.1006832123
447.2061768 4.4366941452
457.9234619 3.9232594967
459.9234009 2.7246041298
538.4086304 7.0524258614
548.3684692 9.9991436005
572.2896118 22.1658496857
579.5964966 14.972700119
589.5753174 2.9183080196
596.2908325 10.29945755
598.2814331 5.2182435989
615.8171387 10.6468400955
622.8184204 15.2265357971
624.1557617 2.4890627861
626.0789795 27.261505127
641.5805664 13.7189941406
642.5037231 6.8375663757
656.7628784 11.3059616089
667.8325806 9.5417232513
END IONS
BEGIN IONS
TITLE=SH_AW_01082017_RALF.9.9.1
RTINSECONDS=3.1196
PEPMASS=503.107055664063 2952.172119140625
CHARGE=1+
148.0583954 3.3536572456
222.809082 2.2704405785
236.971817 4.2235102654
239.7700806 4.3462572098
266.0013428 9.2242527008
267.1050415 5.8362779617
271.8670044 10.0007066727
278.289032 7.0486869812
278.8908386 4.6085042953
281.1080322 84.7069625854
282.157135 39.6876487732
283.10849 89.2794570923
299.4295349 12.6462955475
300.0392456 5.0289611816
300.8807983 12.1118879318
325.0617371 9.3815221786
340.6483765 6.8467783928
343.2164917 2.0482327938
346.7943726 7.3656148911
354.7137451 2.4816222191
360.7128296 5.0887112617
374.8931885 17.8960704803
389.9932556 3.5451550484
391.0875244 48.0926551819
394.9179382 4.6005635262
402.5547791 15.2828025818
406.1780701 4.0111227036
407.1756287 13.2887487411
409.0379333 3.1369554996
413.17099 5.5271024704
415.1888123 35.5854301453
417.0056458 83.0939712524
418.7206726 1.1981315613
425.1435852 13.2202796936
428.8237 2.612000227
430.9419861 1.8375711441
431.6477966 4.674407959
433.3581238 29.6094551086
443.1915283 4.2248125076
452.2147522 14.579082489
459.2333069 9.1520004272
461.2433472 36.8888664246
464.0463257 3.4580454826
469.3036499 12.7931833267
475.4237976 2.2739827633
476.8488464 9.4240112305
481.8205261 11.385887146
484.6015015 16.0932369232
485.3517761 17.0932159424
486.7459412 62.8682365417
487.5245972 48.0728530884
488.8416138 35.6839141846
494.3883667 8.7735490799
495.60672 27.0064201355
502.4981995 3.7687313557
504.4369202 5.2865366936
508.4718933 6.8335709572
END IONS
BEGIN IONS
TITLE=SH_AW_01082017_RALF.10.10.1
RTINSECONDS=3.4275
PEPMASS=758.222473144531 3065.9169921875
CHARGE=1+
221.0558167 4.8831005096
249.0989685 6.1036682129
280.9811401 58.7198143005
282.9911499 6.7327065468
295.2454224 10.495891571
298.8478394 8.7772932053
326.6950684 12.5856866837
341.0810547 9.199883461
355.0900269 7.0235595703
398.9083862 7.9214940071
415.1335449 3.887411356
429.2996826 11.9161596298
502.7781372 21.5866374969
544.9359741 6.3092160225
597.0322876 12.8245325089
613.2254028 4.0654258728
628.4506836 2.4897646904
641.1003418 25.5894851685
644.0119019 8.6092309952
661.6626587 6.8501763344
669.2414551 3.8379459381
675.24823 2.9255962372
695.4360962 8.460808754
698.9813843 30.5089473724
700.4445801 10.413731575
729.59375 6.4020009041
740.5988159 3.7937459946
END IONS
BEGIN IONS
TITLE=SH_AW_01082017_RALF.11.11.1
RTINSECONDS=3.7269
PEPMASS=610.183959960938 3377.6259765625
CHARGE=1+
267.0146484 18.1785373688
281.0877075 4.2049183846
283.3901367 10.4299583435
323.3100586 5.8780984879
354.972168 79.3693847656
360.0008545 3.1701648235
389.9856567 5.9655513763
414.9783936 4.1692013741
418.2593994 13.9957914352
429.0018311 14.0561170578
435.9537964 10.3971405029
441.4616089 5.8519425392
464.0222168 5.4501767159
473.8381958 15.2353973389
475.9633789 3.7831251621
495.7221069 14.4920625687
496.4428101 10.7084007263
504.0508423 10.8481111526
512.156189 16.2115726471
520.2524414 7.2666497231
521.9732666 19.44713974
522.7366333 2.8469882011
534.7967529 12.2523450851
536.1200562 16.0902080536
543.4746094 17.2148895264
547.362854 2.0669693947
556.3820801 8.2268123627
563.5375366 7.5243096352
566.585022 6.1697473526
575.482605 13.0661020279
577.039856 8.464222908
590.2394409 9.6571149826
591.7247314 69.4288482666
592.5358276 28.9346580505
594.7728882 6.5266718864
END IONS
BEGIN IONS
TITLE=SH_AW_01082017_RALF.12.12.1
RTINSECONDS=4.0236
PEPMASS=563.0732421875 2909.596923828125
CHARGE=1+
238.1947174 2.2706098557
280.9121704 10.9582481384
306.2338257 11.6989364624
319.3587036 2.0586340427
341.2488403 2.7032716274
359.0369873 11.3368282318
396.5197754 6.5231342316
401.2392578 10.472820282
403.8366699 2.0581154823
405.0289307 13.2707395554
416.5913086 14.9527797699
426.0610962 2.2922706604
432.3572998 4.9990854263
438.6231689 4.5469269753
448.9465942 6.7415342331
460.9428711 9.1094493866
465.0560913 7.6057152748
465.8079224 7.6439385414
469.9325562 5.969956398
473.1390381 16.8652496338
474.8485107 22.0707588196
488.8980103 12.6024875641
492.508667 7.0548791885
499.6709595 16.761762619
501.4575806 4.0102105141
508.3340454 5.3245010376
517.0245972 4.2289834023
525.1314087 11.9899969101
526.8619995 11.8344764709
535.3460693 11.2173938751
543.1172485 23.8262462616
544.7526245 21.7320785522
545.7598877 11.05423069
553.4715576 13.0029182434
562.5956421 6.0484728813
END IONS
BEGIN IONS
TITLE=SH_AW_01082017_RALF.13.13.1
RTINSECONDS=4.3165
PEPMASS=758.222473144531 3065.9169921875
CHARGE=1+
249.0047913 5.1009664536
281.0135498 7.8904480934
281.9638367 4.5433325768
341.1010437 5.0670571327
430.4981689 8.7252836227
472.8192749 5.9653759003
489.0968628 3.146499157
596.5111084 1.6233940125
613.3021851 4.9067168236
644.9869995 19.3418273926
652.8474731 11.3060722351
653.4910889 4.4775538445
663.0502319 4.6560750008
666.8764038 5.9607448578
671.0716553 4.3545694351
703.3944702 6.4131631851
713.2695923 10.0966777802
719.8658447 2.3837871552
720.5773315 2.9250993729
722.5806274 39.8715209961
738.8262939 4.4867482185
741.2565918 18.3318138123
END IONS
BEGIN IONS
TITLE=SH_AW_01082017_RALF.15.15.1
RTINSECONDS=5.5032
PEPMASS=503.107635498047 11695.806640625
CHARGE=1+
180.7831726 4.1275668144
221.0453644 67.1247634888
237.4473572 10.642121315
238.8077393 5.546954155
243.2563477 4.6710395813
248.9680481 7.8869037628
267.0492554 3.3505139351
277.0851746 10.5109138489
278.9085693 2.0571219921
281.1065063 455.175567627
283.3432922 4.4194941521
298.8018494 118.0051269531
299.4304199 3.123691082
306.1846924 4.0161948204
324.8190002 8.2517442703
327.1786804 2.4965634346
341.1181335 65.3532104492
342.3901978 4.4470682144
343.9599609 3.3556973934
357.2165527 1.6262156963
361.9100952 6.1812405586
369.1835327 11.1849594116
373.3616943 13.2915611267
381.1379089 5.1980333328
385.566803 8.1746034622
388.7734375 27.3246936798
401.5073547 9.3931617737
403.2807922 7.2711334229
405.315033 9.8087539673
406.8490906 26.619184494
409.478363 7.0500597954
410.8934021 3.7967746258
413.1388245 36.0469779968
415.1037292 121.6443328857
423.1230774 7.0449857712
427.1207581 7.2648434639
433.0736389 3.5816478729
440.0731506 10.4892301559
441.0368347 11.9548053741
442.1950989 16.1387729645
448.7640381 1.6304907799
453.6853943 8.0856714249
457.4761047 16.3994636536
459.1583862 9.4710845947
461.6400452 4.1738624573
465.0116882 11.8984136581
466.9151306 19.3628005981
482.9729919 38.5161399841
484.4728699 15.5617809296
485.1489563 24.8723964691
485.9710388 43.880657196
494.2076111 17.4678611755
502.7131042 18.2631454468
503.4694214 2.0459074974
505.1045532 13.0897655487
END IONS
BEGIN IONS
TITLE=SH_AW_01082017_RALF.16.16.1
RTINSECONDS=5.7923
PEPMASS=684.20458984375 8616.5302734375
CHARGE=1+
265.2409668 5.9582853317
266.8581543 20.2685089111
280.9840088 7.6436371803
325.067627 16.5780105591
340.6270752 22.1196136475
341.2424011 150.4962768555
354.9240723 18.7709980011
358.664856 14.8472776413
429.0454712 226.6323699951
437.3762207 8.4807071686
458.3883667 9.8516864777
471.4448853 5.1048531532
498.3676758 8.5734968185
504.0944214 3.1634118557
513.434021 9.1888904572
536.1418457 15.9648542404
539.8235474 12.1349983215
549.802063 6.9491343498
570.0054321 15.0597915649
575.5401611 8.1397371292
576.9966431 7.932299614
581.2203979 9.7661008835
592.3114014 12.6610431671
603.9828491 9.7417297363
609.8721924 7.0568380356
618.1628418 6.0117459297
619.6734009 2.7175521851
621.138855 9.2217092514
641.387146 4.4674758911
646.2068481 6.7352495193
648.4564209 6.401652813
666.1858521 2.9329638481
667.057251 35.2634468079
675.0039673 22.5567417145
END IONS
BEGIN IONS
TITLE=SH_AW_01082017_RALF.17.17.1
RTINSECONDS=6.0914
PEPMASS=503.107635498047 3841.425048828125
CHARGE=1+
181.8623505 1.858566761
217.8813934 1.8981721401
221.2032318 15.8242530823
222.2089844 15.8753452301
232.1540833 5.9046149254
232.7598572 7.3152503967
259.0362549 2.9286901951
266.2003784 13.1148777008
269.4269104 3.1032888889
274.8066406 3.7550418377
278.1405945 5.6664385796
281.0510559 51.4150428772
282.08078 191.327545166
298.8080444 5.2385964394
299.874115 15.867477417
328.0917053 3.2873682976
341.9842224 42.7296791077
348.1593933 7.2717504501
357.8076172 3.9381718636
358.8487854 13.667883873
360.1238708 6.9524412155
365.2661743 3.9530813694
369.5539856 2.2510514259
387.9714966 9.5164165497
389.9448547 20.3916625977
397.837616 16.1561508179
404.5309753 10.2288856506
406.1911621 38.8484039307
407.8870239 15.8421058655
409.1730957 6.7874822617
413.9430237 61.4749984741
414.8645325 6.7700014114
416.0992737 69.528793335
416.9118347 8.0524997711
423.9198608 14.0806045532
430.762085 1.7731144428
431.9920044 11.3909435272
432.8182373 5.7583537102
441.2201538 9.1244220734
442.1777039 4.5817103386
445.1490784 4.1991152763
450.5896912 2.9400894642
457.9088745 6.1674566269
458.8733826 2.2789340019
459.7183838 19.9522151947
466.9524536 24.493806839
467.9592896 29.4388923645
476.223938 2.5326144695
485.4342346 3.3777694702
486.0631409 66.4944534302
487.2273865 17.071308136
504.2082825 30.3364105225
END IONS
BEGIN IONS
TITLE=SH_AW_01082017_RALF.18.18.1
RTINSECONDS=6.3823
PEPMASS=684.20458984375 4277.7041015625
CHARGE=1+
204.9850159 6.6266999245
207.0572205 1.4084914923
266.8944092 4.670835495
324.9588928 8.2460174561
341.0531311 20.3698272705
342.1668091 53.4076309204
355.3421631 7.1615748405
356.2588501 12.8815021515
413.1384888 4.778845787
429.0003052 90.2840118408
430.1702271 69.9847717285
439.317688 3.8045055866
445.0705566 3.8052272797
458.5562744 2.2776396275
504.3933716 7.3106894493
535.1436157 9.2572011948
544.038208 2.7177021503
553.5834351 7.1632170677
557.3673706 2.8363227844
570.3936157 4.2158970833
571.3341064 17.8031959534
587.5964966 22.4789733887
595.0349731 20.0020256042
597.2714233 8.8804388046
609.0264282 4.2383394241
614.9229736 11.2017192841
621.6170044 4.7909493446
623.5185547 9.3489265442
626.0866089 1.8507238626
639.4190674 7.0666704178
646.8410645 9.5160799026
649.0596313 13.0309514999
666.5192261 27.000793457
675.7672119 17.3893451691
END IONS
BEGIN IONS
TITLE=SH_AW_01082017_RALF.19.19.1
RTINSECONDS=6.6819
PEPMASS=489.056121826172 4831.17919921875
CHARGE=1+
173.0380249 4.5627198219
260.9595642 16.7173347473
261.7513733 4.3755908012
262.9988403 10.2563896179
308.2686768 7.8980669975
311.390564 9.9893655777
327.3079834 13.9882326126
342.3005981 21.0717563629
343.0914612 11.3497562408
372.9405212 9.4026098251
374.9778442 59.3208236694
382.1474915 3.5884337425
383.0073547 3.1539540291
390.9010315 1.8401976824
392.8348999 9.579990387
394.9675598 23.4408435822
397.0118103 4.4660887718
398.0676575 1.949251771
398.9593201 11.067568779
400.967041 313.927734375
401.5933533 1.645124197
414.7377319 1.7147232294
417.1831665 15.6582698822
419.0962219 3.1574919224
427.250885 12.0298366547
433.2688293 6.751147747
440.4988098 6.4168252945
442.0908813 8.7083597183
442.7286987 5.537899971
444.1723938 44.0943260193
445.1169128 6.46849823
445.8669128 3.9203555584
450.8878174 6.5366311073
451.6642456 5.7636246681
453.0192566 20.0343360901
453.630188 17.5824260712
470.6602478 62.2163238525
471.3469543 88.7345199585
472.4828796 2.0608253479
479.2028198 23.041595459
485.8399963 1.6354218721
498.2397766 11.5473203659
END IONS
BEGIN IONS
TITLE=SH_AW_01082017_RALF.20.20.1
RTINSECONDS=6.9667
PEPMASS=684.20458984375 4277.7041015625
CHARGE=1+
285.1530762 19.3383693695
327.230835 4.0227737427
340.9144287 4.1210870743
342.109314 3.8064477444
343.0755005 28.4324550629
355.1021118 13.0764598846
357.2717285 2.9384999275
360.7750244 1.6343557835
385.8588257 19.3816776276
393.4981079 6.3560094833
402.0839844 4.8313732147
429.0585327 14.1778430939
429.9761963 16.5207061768
431.1689453 70.7058410645
458.2221069 7.2746887207
502.5159302 10.7292671204
540.171936 11.3163738251
571.8760986 42.6226119995
572.9708862 16.4993095398
589.9450073 5.670671463
595.8967896 23.7658462524
597.9058228 10.2253646851
613.5705566 9.5387163162
619.3497925 5.5511379242
628.2713013 15.4613246918
649.5873413 13.2556066513
650.3278198 9.4497070313
667.581543 24.0041503906
668.361145 9.7206935883
669.3529663 5.8813462257
671.3248901 13.7981452942
END IONS
BEGIN IONS
TITLE=SH_AW_01082017_RALF.21.21.1
RTINSECONDS=7.2664
PEPMASS=503.107635498047 2020.447509765625
CHARGE=1+
177.1387024 9.794552803
211.4921417 14.116894722
221.1512451 2.2865729332
223.2785339 8.2691698074
238.2129517 2.4974246025
269.7977905 4.144718647
276.6425171 5.5425415039
281.0182495 63.5437812805
282.1142883 32.2161560059
283.083252 99.8128662109
298.8946533 15.791929245
299.7933044 4.3572106361
300.8864136 17.4473438263
305.2042847 4.7811756134
310.0882568 11.7021932602
311.2005615 8.2652711868
318.8589172 3.1550366879
333.1208496 8.4837875366
341.0457458 7.6501369476
342.627594 13.1504936218
344.6372681 8.9724607468
372.0894775 12.048119545
389.3181152 16.3007278442
390.9056702 27.9495620728
395.9433289 8.5159721375
401.3642883 11.2019863129
407.1990051 4.4579977989
408.4181213 3.3809256554
413.1290588 6.9543542862
415.2451477 9.6567955017
417.1992493 9.9459981918
418.258667 4.7877035141
419.328949 7.0684218407
423.234436 9.5824489594
425.2367249 10.5395030975
434.1341858 2.5041754246
441.1445007 11.6210269928
443.9958191 4.2440404892
446.5448303 5.5355114937
453.4000549 10.5314769745
456.8032532 3.153239727
460.4645691 5.6615581512
463.865387 6.30493927
467.2180481 5.0222501755
469.1735535 14.0963516235
478.5179749 4.5972790718
485.0556335 14.2033834457
486.4005737 18.7952785492
487.2337952 49.6850509644
488.0131226 24.6158599854
489.1028137 102.2501296997
517.8771362 10.8757238388
END IONS
BEGIN IONS
TITLE=SH_AW_01082017_RALF.22.22.1
RTINSECONDS=7.5564
PEPMASS=610.186279296875 3102.372314453125
CHARGE=1+
267.0825806 6.7946820259
281.1231079 7.2883028984
294.2659302 17.3403663635
318.9978638 3.7380435467
351.1611328 5.9072966576
355.2024536 59.3805809021
375.1209717 6.9461326599
393.4923096 7.5032935143
407.9872437 8.0577573776
468.3945923 14.4736318588
474.3220825 1.8543467522
475.3221436 14.7421617508
481.0693359 4.4611325264
491.1733398 16.2570934296
492.4897461 5.1134638786
495.8218994 21.2074337006
499.8128052 14.7410469055
507.3098755 4.6249451637
510.0492554 3.79702878
512.1119995 5.0361170769
513.616272 5.1132950783
515.3274536 6.6358141899
519.8158569 13.2014341354
520.8306274 6.6372184753
535.9324341 2.0751059055
548.0764771 26.5457115173
549.7652588 2.2921242714
552.2861938 3.5917830467
563.6372681 3.0562243462
577.9561157 11.3770532608
589.5281982 6.10825634
590.3294067 6.8553204536
592.0290527 9.8120670319
600.0556641 27.1029319763
612.7158813 2.281883955
END IONS
BEGIN IONS
TITLE=SH_AW_01082017_RALF.23.23.1
RTINSECONDS=7.8681
PEPMASS=758.222229003906 2053.92529296875
CHARGE=1+
249.0622406 8.4807157516
265.1900635 3.8074016571
281.0647583 26.2519645691
341.1605835 12.1774578094
355.1932983 10.1071157455
359.0391235 7.8138246536
415.1773682 16.7905883789
429.0109863 12.3011608124
502.762085 5.9198865891
503.3972168 27.6628684998
531.4872437 5.1477155685
643.1382446 2.2996110916
651.364502 7.4037427902
668.2331543 8.6589221954
670.0460205 12.8015489578
687.7947388 5.535387516
711.8331909 16.5451126099
713.5757446 3.8129479885
736.105896 19.5620231628
END IONS
BEGIN IONS
TITLE=SH_AW_01082017_RALF.24.24.1
RTINSECONDS=8.1679
PEPMASS=610.186279296875 3102.372314453125
CHARGE=1+
221.278183 2.938160181
266.983429 8.1676521301
274.199707 6.5433468819
355.1142578 41.4011230469
356.1133423 46.0740814209
372.1256104 2.9336018562
373.4028931 12.2706460953
397.8878784 5.9138431549
404.4000854 5.7215652466
416.0725098 5.766078949
423.3434448 19.2888698578
425.1088257 5.984539032
427.2245483 2.9399695396
464.7125244 6.5347523689
475.2681274 14.8920574188
478.2230835 4.2153763771
479.5232544 7.0140323639
492.3481445 13.5608654022
493.3937988 16.3927974701
494.8699951 6.6300382614
497.1157837 19.8187122345
498.312439 4.8936066628
511.2390137 7.3579478264
517.0361328 22.6550350189
521.0482788 32.7438735962
522.8660278 28.468914032
525.0742188 2.7244360447
540.3475952 5.7005596161
547.3640747 5.6576209068
548.0630493 2.7071359158
548.90448 4.6808767319
554.2214966 9.9964017868
555.767395 3.6041414738
556.8336182 2.7222993374
564.4880371 4.7132925987
573.0211792 8.2897348404
586.5352173 1.878557086
591.1204224 5.1139597893
592.755127 32.4365692139
593.7333374 25.249786377
609.8267822 7.3249468803
END IONS
BEGIN IONS
TITLE=SH_AW_01082017_RALF.25.25.1
RTINSECONDS=8.4666
PEPMASS=489.056121826172 4831.17919921875
CHARGE=1+
190.9439697 4.3636732101
199.1103516 9.362490654
203.1987305 4.8939604759
213.2175598 14.5501651764
246.8438873 7.2440390587
259.1631165 5.4573297501
300.3499756 3.3767464161
318.1132813 17.7562561035
320.012085 5.2926015854
331.8970032 3.5920853615
333.3859253 6.7368841171
355.7178345 13.6835355759
365.77948 2.7222137451
367.2236633 13.9058179855
371.5666809 5.3305263519
373.6940918 10.2901287079
375.9451904 27.5969371796
385.0647278 4.4081845284
385.966217 5.9580373764
390.2455444 8.2826118469
393.1759033 10.3840198517
394.1967468 5.3301615715
395.9787903 4.7941846848
398.7312927 3.3507769108
399.6637878 26.3232269287
400.275116 16.8629226685
401.429718 69.5234069824
402.1419067 144.8489685059
415.4078979 12.8830833435
417.8848267 2.4902656078
418.5619202 12.6008577347
419.5169678 5.0254859924
426.9998474 48.0693740845
437.1174011 9.8194322586
443.8531189 8.1707859039
444.9389038 12.3718948364
446.0013123 18.3128452301
453.2512207 14.4335260391
454.0193176 2.5208158493
455.2780151 14.8590669632
461.0964966 12.6395616531
470.1657104 17.2485122681
471.5570374 41.2157173157
472.4109192 9.8146390915
475.7205505 4.0150876045
END IONS
BEGIN IONS
TITLE=SH_AW_01082017_RALF.26.26.1
RTINSECONDS=8.755
PEPMASS=536.165100097656 1956.897094726563
CHARGE=1+
166.0057831 6.3354225159
201.2343292 12.8240356445
248.931778 4.3592739105
281.1112671 50.8895225525
292.8602905 1.856664896
295.1103516 2.5056078434
309.2719727 9.1583824158
357.7199707 5.2776870728
385.7826538 2.2893459797
390.4068604 4.4876422882
391.8373413 11.8789834976
400.2045898 3.1560966969
407.729126 5.2749414444
421.7745361 3.7091627121
424.3342285 9.7643699646
429.965332 9.5557832718
432.0194702 5.0089254379
439.7800903 28.2873096466
442.3569336 3.5917861462
445.8798218 18.4146308899
448.2695313 16.4018611908
455.7695923 3.5918831825
469.2637329 20.4009418488
473.0521851 23.0598201752
490.3789063 2.7118127346
492.0971069 16.4660892487
502.9495239 33.9560508728
508.2450562 3.9949474335
509.8128052 1.4326797724
512.3600464 5.4478225708
517.003418 15.06163311
517.7716675 47.5807685852
518.8244629 48.4641838074
519.4330444 11.1256608963
520.2097778 22.817232132
521.0348511 10.8537492752
526.0700073 3.1699826717
535.9210815 8.6593151093
END IONS
BEGIN IONS
TITLE=SH_AW_01082017_RALF.28.28.1
RTINSECONDS=9.9289
PEPMASS=503.107818603516 11324.2294921875
CHARGE=1+
191.1222382 9.1269979477
217.0977631 7.283747673
219.1770325 6.5639767647
221.1068115 62.3012237549
249.0743408 5.2192649841
264.9968567 10.7542304993
277.1307068 2.7163915634
281.1384277 608.901184082
283.2196655 6.2987108231
289.5643921 9.1698303223
298.5903625 69.1973571777
299.2192993 8.1669425964
328.2666626 2.6593258381
341.0326538 39.2026824951
344.8307495 6.5287246704
350.1192932 8.0428123474
352.8657227 4.2367472649
357.2151489 2.0682866573
358.8157959 22.8422718048
368.7337646 4.4561710358
387.3201294 3.588493824
389.0574341 35.2774925232
396.2919006 12.674115181
397.1711731 7.4854192734
403.1945496 6.4119257927
406.6563721 12.4846534729
410.8876953 25.8743972778
413.0556946 20.1425228119
415.0123596 124.4750518799
415.9355164 2.5048158169
425.1885681 3.5242350101
427.0317078 4.2378425598
429.0422668 4.2323665619
430.4536438 10.2466497421
431.0748596 16.7809810638
431.8005371 8.2508878708
439.4173584 3.8026471138
445.3611755 10.2537374496
446.151947 6.5937242508
449.1129456 8.4910917282
456.9109497 7.2490925789
457.5689087 5.9856529236
461.1534729 10.9450426102
462.1990967 14.1162166595
466.95578 23.9908542633
468.3539734 5.686896801
477.6282349 23.8841209412
483.0117493 34.5163803101
484.3886108 58.5926132202
485.0672302 29.8417034149
485.9316711 22.1293945313
486.9978638 9.0197401047
494.5657349 12.8113737106
503.235199 18.1176586151
END IONS
BEGIN IONS
TITLE=SH_AW_01082017_RALF.29.29.1
RTINSECONDS=10.2254
PEPMASS=415.036712646484 7244.9462890625
CHARGE=1+
142.8478088 3.5892002583
170.7996826 2.277995348
186.8979797 5.1064472198
210.9922333 4.0596737862
225.0428162 3.2641115189
227.0679321 19.1644058228
246.6888123 5.5424308777
250.115387 1.8490866423
260.9196167 4.2086119652
263.0592957 6.9759216309
270.2001038 6.7427535057
271.1508484 9.4515838623
282.1640625 8.9109630585
300.9891357 8.9836969376
307.2974854 8.6896409988
309.6737671 6.6565961838
312.0466309 8.6824464798
312.9387207 10.9304208755
315.2463379 7.2214822769
317.2761841 7.0624141693
321.0472412 3.1436440945
323.3760986 12.5845279694
324.0854187 10.0711927414
325.1429138 4.4550080299
326.9972229 476.8912353516
333.2463684 11.8284358978
334.9074097 7.4936151505
337.343689 5.2807922363
340.1466064 7.1703276634
341.0504761 2.2765245438
342.2658691 18.818813324
342.9451904 22.2036647797
344.7348022 28.218044281
352.0655518 5.7594614029
353.3890381 3.3685932159
354.8818359 4.1428561211
357.1922913 7.7002668381
358.2088928 7.595495224
359.6833496 6.7805757523
360.8524475 3.8086643219
366.4360046 11.1950864792
368.0865479 5.2417621613
369.3768005 25.5678539276
371.0319824 44.2631912231
373.3475647 8.3402643204
374.1416626 5.3277549744
377.0586548 2.3007273674
379.4086609 33.9110183716
382.2087402 5.8797044754
383.8870544 2.4880745411
384.9445496 10.0839138031
387.2806702 8.5822229385
394.3980408 4.4736304283
395.143158 9.3899116516
396.0767517 24.6500091553
397.127594 64.1544799805
397.8250427 8.8512535095
399.1232605 6.9441924095
400.193634 17.2486419678
413.8768616 10.2042694092
415.8537598 4.2460889816
END IONS
BEGIN IONS
TITLE=SH_AW_01082017_RALF.30.30.1
RTINSECONDS=10.5077
PEPMASS=684.203735351563 7656.529296875
CHARGE=1+
251.0847015 8.2536611557
267.1626587 6.8360891342
269.333374 5.0703334808
281.0371704 2.9306070805
325.1221924 11.7072038651
326.1661377 8.5823278427
341.1439209 151.7721557617
354.9540405 2.0641372204
358.9324341 13.9918222427
371.0646362 6.4098310471
429.166748 242.8717346191
453.8900757 5.866859436
475.1549683 4.6746659279
524.2440796 9.6745901108
525.2355347 4.8166794777
532.284729 8.1460542679
552.7236938 1.6712815762
570.152771 37.5744171143
575.6740112 6.1989130974
588.2728882 2.2878584862
592.1664429 10.2452087402
593.7789307 7.1368021965
625.9069214 13.1339864731
647.7966919 7.8031306267
665.5175171 18.042049408
666.1918945 2.0527169704
END IONS
BEGIN IONS
TITLE=SH_AW_01082017_RALF.31.31.1
RTINSECONDS=10.8069
PEPMASS=503.107818603516 4177.41796875
CHARGE=1+
222.1516113 11.9590234756
265.1635437 3.5161209106
265.8821716 7.5971498489
273.1184692 2.0647313595
277.9325256 4.0219345093
281.0138855 136.8985290527
282.0722351 177.0050964355
288.265686 8.5582580566
298.7304688 15.3551416397
309.4607849 3.6887133121
323.4308167 12.7169141769
337.8451538 3.05504632
340.9936829 21.3373947144
342.2166138 29.938911438
343.3085938 6.0912027359
357.236145 24.4279632568
371.9725952 2.9344990253
375.5083008 7.8804702759
378.0666504 15.3234300613
379.2028198 4.4511079788
388.414917 4.0308361053
389.8934021 51.8764228821
398.0359192 15.5348405838
403.2336731 6.4147191048
404.2349243 1.4101805687
405.6023865 14.0294961929
407.9407959 6.1365871429
411.5256042 23.0476913452
415.4452209 27.1506919861
416.1697693 94.8157272339
420.1517639 4.0225510597
430.0663757 3.804792881
431.781311 20.9982185364
439.9126282 11.7617664337
441.2635803 13.402841568
442.1004639 1.8601301908
443.1483459 3.805072546
446.2211304 5.6488022804
447.1884766 3.5094530582
458.108429 18.0821456909
459.8771973 11.2863550186
461.2286987 12.6378765106
467.9536743 7.0595116615
468.7835999 13.3520059586
474.1808472 1.4272944927
475.8294983 12.676158905
478.1016541 11.5396137238
484.0250549 2.7191491127
485.9729309 57.4183769226
487.1435852 2.7185268402
END IONS
BEGIN IONS
TITLE=SH_AW_01082017_RALF.32.32.1
RTINSECONDS=11.0957
PEPMASS=684.203735351563 4645.44580078125
CHARGE=1+
251.2133789 4.0103330612
266.9890442 2.7318639755
268.8345032 3.1554381847
294.9000244 1.8496656418
326.1348877 2.2758367062
339.1711426 3.3198513985
341.0586548 16.7687473297
342.0709229 29.9249191284
355.2034302 7.6142549515
356.0602417 22.3552246094
360.0617676 1.8493744135
365.1688232 5.4521932602
428.2810669 9.4481258392
429.1761475 57.0027008057
430.2074585 90.7733535767
445.2119751 14.3330507278
446.1807861 2.5224738121
465.1192017 15.6418371201
502.9075928 29.0553722382
504.3622437 3.8057477474
567.0549927 7.8509836197
570.520813 2.947520256
571.2434692 30.6522006989
592.9143677 9.4528055191
594.973938 17.934677124
596.8494263 2.5049536228
604.4494019 4.8955821991
605.265564 6.971449852
659.9736938 2.9341371059
665.0852661 1.8512896299
666.975769 15.3343963623
667.8937378 10.3792200089
END IONS
BEGIN IONS
TITLE=SH_AW_01082017_RALF.33.33.1
RTINSECONDS=11.3948
PEPMASS=489.055877685547 4945.388671875
CHARGE=1+
147.6981201 3.3673241138
173.1825562 13.4226646423
175.0344849 2.4984173775
188.088623 3.4943783283
199.2017822 3.3636264801
239.1516266 9.9239768982
241.1152344 12.4788150787
242.9407959 7.4956126213
248.9582825 2.0709359646
259.3157654 3.5870301723
260.9371643 10.2836408615
263.2781677 6.625828743
295.2122192 7.2849411964
311.0012817 3.5964403152
327.3708801 4.4505767822
342.5094299 3.9384832382
355.4344482 3.075864315
356.9120178 9.5682573318
359.1507568 12.074757576
372.0865479 4.6000957489
373.0807495 27.3205070496
375.1079407 50.4890022278
383.1227112 20.087677002
388.5715332 2.7196056843
392.5832214 2.0649452209
396.7637634 3.5014064312
399.0826111 13.3463182449
401.0071716 309.620300293
409.2953491 2.278131485
410.039978 11.7432060242
415.40625 15.4371623993
416.848175 1.8559004068
418.6136475 10.6088752747
444.9342346 2.2909550667
450.749939 6.4060792923
457.3916321 11.5565891266
458.5990601 22.6779842377
465.167572 1.8510458469
470.9040833 84.7436294556
471.8786316 18.418094635
480.0936584 16.5594997406
488.0497131 4.0349164009
488.8042908 4.8848485947
END IONS
BEGIN IONS
TITLE=SH_AW_01082017_RALF.34.34.1
RTINSECONDS=11.6796
PEPMASS=684.203735351563 4645.44580078125
CHARGE=1+
207.1938782 2.7174856663
208.8990479 10.6464662552
267.0100098 5.7038903236
283.0489197 2.7087683678
325.1141357 3.3710343838
329.2228394 2.2830183506
341.3295898 12.0989732742
343.0740967 4.3291230202
357.2252197 3.4989752769
358.7744751 2.5048105717
360.1949463 4.6002025604
360.8287354 4.6769871712
403.3792114 4.2296352386
429.1967163 54.2937965393
430.1103516 26.4700584412
431.1260986 44.3900680542
459.9349365 3.3723428249
515.9884644 3.353066206
539.2439575 4.9051771164
539.8461914 5.3255009651
571.3434448 6.8214292526
572.1535034 5.2957601547
578.7941895 3.0972728729
587.534668 11.7429456711
588.2498169 4.2438979149
593.9343262 3.3704607487
595.9899292 31.0037231445
597.8047485 12.9139795303
625.9214478 4.2424778938
650.0385132 11.4960308075
666.9954224 12.5495061874
667.9417114 4.0215287209
669.1795044 3.3737645149
685.9468384 8.0536832809
END IONS
BEGIN IONS
TITLE=SH_AW_01082017_RALF.35.35.1
RTINSECONDS=11.9813
PEPMASS=503.107818603516 4177.41796875
CHARGE=1+
189.216156 7.4764842987
199.2087097 5.4440689087
223.126709 2.4963696003
265.069458 9.6855278015
281.2506104 56.8509750366
282.2137756 50.1615943909
283.0657349 96.3738937378
298.5601807 4.8889756203
300.8650818 9.7619018555
311.1724854 14.1362800598
318.8426819 3.8101582527
320.2593079 10.7385616302
322.5042114 6.1410841942
340.897583 8.2797794342
341.824585 3.5801451206
343.1846313 21.9975833893
353.7149048 7.8340797424
355.6977539 6.8450403214
359.1881409 7.4509973526
376.4533691 5.6580152512
388.8387756 3.737016201
391.0632019 34.6877937317
392.3805847 2.7095148563
401.1572876 8.0509004593
403.2039185 19.4163627625
404.6837158 2.9391384125
406.9863281 11.7927122116
411.3615417 12.0599555969
415.0445251 78.6000518799
417.0054626 28.7248325348
425.2069702 6.7312908173
429.4682922 1.8525002003
432.6829834 2.9419856071
441.6056824 4.3703041077
442.5271606 9.8320465088
443.4029541 8.3622751236
459.2533569 6.5288257599
461.6485901 25.0934944153
462.7451477 4.459294796
463.98703 23.8754787445
467.4031372 8.6226701736
469.1896057 2.5047111511
475.0783386 8.371512413
484.7557983 30.6937026978
486.0804138 4.2402505875
487.1908875 41.7917289734
488.1021423 28.824924469
489.005188 58.6541023254
END IONS
BEGIN IONS
TITLE=SH_AW_01082017_RALF.36.36.1
RTINSECONDS=12.2906
PEPMASS=415.036712646484 7244.9462890625
CHARGE=1+
118.8455734 1.8534874916
157.0127563 5.6901564598
171.0055847 17.4966869354
177.136261 4.4207825661
187.9468536 5.3229789734
189.0637207 7.2798395157
200.192749 9.1738424301
201.080719 12.1873016357
204.2994385 2.0623571873
220.8627014 1.6340581179
224.9250031 3.7589290142
227.0971069 13.5073843002
242.2232971 5.2756562233
258.0500793 4.1379055977
259.1378784 1.8614144325
269.026123 5.9050931931
277.2107239 5.8610348701
282.1841736 8.2238817215
284.1513062 2.2864005566
287.0501709 10.0644273758
289.1669922 3.8036615849
292.3135681 6.6030263901
301.0075989 1.9836274385
302.0231934 38.6312713623
304.0469971 2.2799136639
304.9962769 10.0296649933
309.078949 8.1544971466
312.5350342 18.0830669403
314.1489258 7.3561992645
316.1396484 2.4995529652
318.0411377 24.238363266
319.9365845 2.5162408352
322.1037598 3.9423770905
325.9872131 4.2416205406
327.0050659 130.2864990234
328.0707397 132.202835083
339.3544922 9.4585485458
341.7287903 2.5027160645
342.8487854 3.5011851788
344.6822205 6.944662571
345.7114868 33.0477104187
352.2104492 1.8475756645
353.3617554 2.637894392
353.9706421 12.3793020248
356.6012878 3.1645607948
359.9720459 3.4740805626
361.8033142 3.3689925671
370.2740173 10.2172021866
371.1555176 8.4461603165
372.02948 8.7399101257
374.1747437 5.4594492912
377.5560303 3.9470479488
380.1178894 6.4008245468
386.1250916 4.2375912666
387.0937195 7.9264073372
391.6719971 2.0696511269
395.0773621 19.0875434875
396.1260986 14.8792600632
397.2150879 42.3427963257
397.9789734 81.1569290161
399.2278137 39.1949157715
400.2219238 27.9053764343
405.4679565 7.5964598656
406.7891541 6.0963759422
407.5854797 25.1958312988
414.8338013 4.0277547836
416.143219 5.1419439316
END IONS
BEGIN IONS
TITLE=SH_AW_01082017_RALF.37.37.1
RTINSECONDS=12.5743
PEPMASS=415.036712646484 1338.84765625
CHARGE=1+
134.918808 13.2706489563
172.0541077 5.6462111473
183.1956482 7.2011704445
193.0601807 5.7319631577
196.9515686 3.7598497868
213.051712 5.8678822517
232.9753723 3.0931985378
251.1183472 3.2796339989
251.9391785 7.854953289
254.9440918 3.930883646
276.2821045 3.5125324726
278.7989502 6.1659722328
295.3688354 3.0546438694
299.1014099 5.0225925446
300.6395569 10.7898511887
303.0330505 19.896730423
309.4237976 2.7242407799
314.1372986 7.1909403801
316.3314209 7.4594860077
319.0934143 19.0541763306
320.8490601 3.496953249
322.5820007 6.3723649979
323.3128967 7.8029899597
327.0869751 58.7266769409
328.0404663 55.0216941833
329.099823 100.8415679932
336.2957458 20.7585105896
340.8470154 5.014550209
342.7602234 8.494720459
345.6447449 10.2083110809
346.8778076 17.8040561676
348.283844 9.3579292297
351.0402527 3.8113780022
352.0828857 5.7551398277
354.1674194 31.139995575
355.174408 9.6820783615
359.1428528 10.9671897888
370.9000549 6.9062633514
372.6604919 16.3434391022
380.6429138 21.2589626312
381.5084534 11.1295909882
386.8639832 9.581076622
388.7467041 2.0714523792
394.533905 16.847366333
397.0144348 17.4252624512
398.615448 62.458656311
399.3173218 37.8760757446
399.9898987 9.1732597351
400.8800964 12.7659683228
407.5114746 25.4754581451
408.4054871 4.8290538788
416.1508789 7.290555954
END IONS
BEGIN IONS
TITLE=SH_AW_01082017_RALF.38.38.1
RTINSECONDS=12.8557
PEPMASS=489.055877685547 1275.3076171875
CHARGE=1+
171.4157562 2.4738330841
173.1267395 3.2596490383
202.02948 12.3725948334
221.0878754 10.8288812637
265.113739 5.3247504234
267.359375 4.6758089066
280.0077515 2.2912187576
308.2919617 5.863899231
329.019165 6.7911257744
340.660675 8.2554235458
344.1530762 6.1971302032
369.9688721 3.0830655098
371.0822754 6.7701797485
373.8980103 6.8311915398
376.0005493 15.7499217987
380.0957947 3.7410206795
384.1928406 1.8525191545
385.0695801 2.7218477726
392.0701294 8.3844337463
394.0166931 2.9416527748
395.0263367 8.1080770493
399.0923462 18.4391822815
399.9486389 17.0963401794
401.1025696 25.4987869263
402.124115 157.403793335
405.1505737 20.5255947113
410.0444641 2.2818553448
415.089386 2.5112395287
417.9865112 9.7274723053
426.4470215 2.2870121002
427.3329163 30.6418380737
433.5369568 3.8027675152
444.0698547 32.0191383362
445.5944214 12.9326591492
454.1632996 22.4425830841
454.9237061 4.4666633606
462.2496643 6.6356682777
471.4645691 4.2304911613
472.0700989 26.7459831238
473.4447632 21.2756595612
474.0506287 14.3372192383
475.5168762 2.0756781101
480.9975891 11.063709259
488.9720154 5.7931661606
END IONS
BEGIN IONS
TITLE=SH_AW_01082017_RALF.39.39.1
RTINSECONDS=13.1446
PEPMASS=489.055877685547 842.000061035156
CHARGE=1+
148.1050873 1.85625875
199.0159607 8.5676851273
259.2217712 8.9535646439
264.3348083 5.9850578308
265.02005 4.596177578
267.2299194 6.2529554367
281.1928101 4.8157820702
306.7993164 15.5269365311
311.2739868 2.2917385101
327.5484009 4.1239356995
345.0114136 4.3689627647
358.1669006 4.2769436836
367.7091064 3.5867059231
375.4611816 11.9417772293
376.475647 18.9620761871
377.1941528 33.1900253296
379.3048096 5.758972168
382.9023132 2.0727205276
392.9859619 8.8985071182
394.4658508 1.6315609217
401.1263428 55.5638465881
402.039032 12.5663509369
403.025238 119.9450683594
413.0849304 8.1718816757
418.7747498 6.9748163223
419.4493103 3.7123122215
426.1739807 5.3324184418
429.2727051 9.2366037369
431.1902161 13.0988559723
432.3952942 5.7408833504
435.1377258 7.2156982422
442.5950928 12.89179039
445.9114075 12.3107051849
447.3527527 8.9200572968
455.6637573 23.5717430115
473.1944885 25.9947223663
474.4687195 4.8902463913
475.1636047 3.3447248936
482.2068787 10.8477678299
490.9107971 3.0664851665
END IONS
BEGIN IONS
TITLE=SH_AW_01082017_RALF.41.41.1
RTINSECONDS=14.3172
PEPMASS=503.107208251953 11554.87109375
CHARGE=1+
220.9151154 50.8311576843
237.0200958 2.2945415974
248.1765289 7.219145298
260.788208 3.9312150478
262.9353638 2.7289488316
265.0274353 19.1782665253
281.1203308 531.8306274414
294.3771667 2.5048086643
298.749176 60.6380882263
324.8539124 4.4673199654
326.9674072 8.1821393967
328.98526 5.3340907097
333.1124268 20.0214824677
341.0177612 39.1310310364
357.2288818 8.3921089172
358.4379883 18.8446273804
377.1217651 15.4539489746
378.799469 13.2611541748
383.5192871 4.6476020813
385.2242737 7.2499504089
389.0521545 51.2479629517
398.8484497 3.5436034203
406.8735352 12.956580162
411.2525635 9.9194297791
413.3213806 34.5592422485
415.0874329 118.9026641846
428.8850403 2.4996807575
430.5624084 4.5770354271
439.3313599 8.5977010727
450.3843689 2.3240702152
457.2445984 14.4000320435
458.7380676 17.718547821
461.8727112 11.988442421
464.7957458 8.4842119217
467.1379089 19.3092956543
473.6568909 7.2925438881
479.3639221 3.3827912807
482.9548035 6.3295269012
484.6211243 47.6863746643
485.3618774 27.2399978638
486.1671448 6.8348383904
493.3639221 8.2984428406
END IONS
BEGIN IONS
TITLE=SH_AW_01082017_RALF.42.42.1
RTINSECONDS=14.6107
PEPMASS=445.120025634766
CHARGE=1+
177.95047 11.1146478653
186.7964172 4.6686263084
189.1156921 2.9435684681
199.1317902 20.6641674042
204.8623047 11.0964488983
207.0806885 10.7577428818
218.247345 2.79058218
219.1322937 5.7712869644
261.2836914 3.1587331295
265.0179443 1.8593152761
275.3400879 2.6794235706
287.0704956 10.6640644073
291.1004028 2.2959425449
299.2019043 11.0860452652
304.3182678 11.2292995453
311.5240173 4.0306386948
312.1368713 3.1051371098
317.1826782 5.5308876038
318.9150391 3.9574737549
330.9506226 13.0684347153
332.8800659 4.3618998528
338.1850586 4.4693398476
339.4984131 3.8231015205
341.0579529 292.2666625977
346.3990479 8.1364555359
348.9273071 19.5101623535
352.8774109 5.6696481705
355.0483398 35.6248474121
355.7142944 3.4251637459
357.1511841 7.5060744286
357.7721558 10.7923278809
359.02948 53.4941215515
362.1817627 2.5476453304
363.7588806 2.5131394863
365.1597595 17.9717655182
371.0395203 4.0251398087
373.0259705 4.8308486938
382.3437195 8.5695590973
384.1708984 3.286775589
396.4649353 3.3697881699
398.884552 28.5172805786
401.0093384 32.656791687
408.7698975 18.6349563599
414.4206238 14.9592618942
425.2514343 18.468421936
427.003418 125.9990539551
427.9990234 12.5885753632
429.1630249 1823.5091552734
446.869751 2.9422678947
END IONS
BEGIN IONS
TITLE=SH_AW_01082017_RALF.43.43.1
RTINSECONDS=14.895
PEPMASS=684.205322265625 10010.4755859375
CHARGE=1+
221.0662231 10.2260189056
241.1701355 2.0792603493
251.056366 2.7275745869
253.6746826 3.0957245827
280.9352722 29.1756057739
296.4336243 5.7172226906
315.0552063 4.7189068794
325.0544434 18.550069809
341.0845337 67.0809173584
355.1411133 49.6864395142
358.2634277 9.5695972443
358.9395752 23.6984405518
371.2071533 4.5821185112
424.3284912 4.0341477394
429.050354 260.0817260742
429.7956543 9.7655658722
445.2380371 7.9936928749
449.234375 5.289721489
452.1115112 3.1667239666
457.5695801 6.0014266968
475.1504517 11.9635028839
497.295166 4.8922586441
498.4324951 5.2564468384
508.2236328 5.7231564522
514.8326416 12.1320514679
550.1157837 14.3848667145
567.7852783 8.7211179733
569.9117432 40.349609375
570.9602661 6.3416714668
621.5145264 13.3421640396
639.835144 5.9912028313
647.9085083 17.9882774353
656.7266846 7.9205918312
665.0842896 18.8426704407
665.9859009 9.7628641129
END IONS
BEGIN IONS
TITLE=SH_AW_01082017_RALF.44.44.1
RTINSECONDS=15.1948
PEPMASS=415.037261962891 6112.005859375
CHARGE=1+
133.0168915 9.8171710968
152.177063 3.9360711575
170.3408051 1.8644807339
171.1296692 13.676776886
210.9737244 6.6994333267
216.1333466 13.4725666046
221.157959 5.1196556091
227.3168945 13.5729751587
229.1112061 18.3022575378
230.0142212 3.8185863495
247.0869751 2.9488003254
259.2484436 5.4429206848
267.2398376 9.1033992767
272.9692383 7.4106407166
273.724884 19.4168205261
282.2391357 4.4990024567
282.9970703 2.9478232861
297.1760254 13.4442911148
298.9241333 10.1202669144
300.971405 21.2788963318
309.2162476 4.8956484795
310.8631897 20.695476532
314.0526123 14.1265897751
315.9446411 4.8059511185
317.0788269 33.2521095276
317.8252563 5.9662103653
321.1149292 18.9212493896
323.0707703 32.6297187805
324.0849304 7.3142366409
324.9560547 13.2375612259
327.087738 388.6985168457
334.9029236 9.1387777328
340.6449585 3.8133285046
342.4342041 15.8237009048
343.1474609 36.2861671448
344.820343 85.2182617188
348.9460754 6.1119327545
351.1188049 3.5996618271
352.0001831 4.7277622223
353.0997314 18.6229076385
354.6203308 3.3776221275
355.52771 3.3810777664
359.051178 8.1509590149
368.6584167 27.8512020111
370.1044006 8.7050037384
371.313385 9.029253006
372.0055237 5.9911360741
373.4186096 4.4434638023
377.3199158 11.8564987183
378.6824646 11.5606498718
379.3681946 6.9585809708
382.8244934 31.8418369293
384.8295593 13.0584173203
387.6757813 5.3416624069
389.6555481 14.2436790466
396.6548462 86.0315322876
397.3163452 37.9523887634
398.0647278 5.3141064644
408.2606201 35.3540916443
END IONS
BEGIN IONS
TITLE=SH_AW_01082017_RALF.45.45.1
RTINSECONDS=15.4788
PEPMASS=379.104431152344 4844.755859375
CHARGE=1+
109.0201416 3.5980489254
196.1080627 6.4205698967
211.1165466 3.0741043091
224.8056641 6.1477432251
232.3048401 8.9431619644
234.832428 3.9858989716
242.8922424 6.1975641251
246.9812317 3.1626434326
249.0480652 3.2761864662
250.1210022 51.555267334
251.3171692 4.031785965
252.1887817 7.0758504868
264.9551392 72.9697952271
273.1025391 4.6860990524
275.0409546 8.2509632111
277.132843 7.3960614204
280.968689 8.4717025757
282.3702393 28.1486968994
283.1215515 8.4421434402
285.1433105 419.5543212891
286.8843689 33.6628952026
288.17276 2.7575249672
289.0802917 42.2152748108
290.2903442 2.5087685585
298.9742126 27.2235031128
300.2279053 10.9907503128
300.9075928 15.9014806747
302.0371094 23.7645301819
302.744751 21.3719177246
306.4667664 14.6521587372
307.211731 7.2280297279
309.0673828 4.6837077141
314.9098816 4.2424263954
315.9710999 8.6317615509
317.1002502 2.2333467007
319.3449707 4.1887440681
323.088623 10.1170320511
329.1633911 5.2293610573
333.0250549 18.6248149872
334.0749817 13.71641922
335.0661926 9.4987487793
337.2139893 3.7172746658
338.754425 11.207195282
340.6299744 7.6178045273
341.7049255 10.0089559555
343.231781 18.7341117859
349.1169128 5.926586628
351.0176392 30.9921302795
352.678772 1.8650074005
355.6120911 3.8137531281
359.1809692 22.7714138031
361.1975403 130.2447357178
361.9880371 28.5231571198
364.0395813 17.0121326447
367.1843567 6.3961191177
END IONS
BEGIN IONS
TITLE=SH_AW_01082017_RALF.46.46.1
RTINSECONDS=15.7573
PEPMASS=684.205322265625 5159.00048828125
CHARGE=1+
208.0105133 8.3817825317
250.9246674 4.0354361534
266.8425598 13.0923814774
268.1177063 8.4748888016
325.0804749 7.2753076553
326.0811768 23.3653736115
335.0512695 5.0236706734
341.0010376 24.3074398041
342.0597534 37.6994972229
354.9790649 4.6835427284
355.9624634 21.6514797211
358.40625 10.2323980331
395.2460327 4.5947165489
429.1918335 28.8144130707
430.2419434 85.1316375732
439.1745605 5.7053565979
444.8573608 5.2570114136
446.1655273 16.1405105591
494.8100586 7.8776307106
535.7633057 6.5768499374
538.6217651 4.6800112724
541.7230835 5.6645040512
547.2714233 12.8809051514
568.9324951 3.943602562
569.899231 26.1089134216
570.6653442 17.8685150146
581.9567261 6.0978646278
588.0562134 4.4446468353
598.0690308 3.2066881657
605.1646118 2.0800304413
611.9558716 3.5988230705
613.0488892 3.5911376476
622.5753174 8.8973236084
625.0076294 4.6893482208
631.350647 2.0808184147
646.9633179 14.0071735382
649.0665283 20.6471939087
650.0057373 5.1245455742
666.9013672 7.8298211098
END IONS
BEGIN IONS
TITLE=SH_AW_01082017_RALF.47.47.1
RTINSECONDS=16.0568
PEPMASS=489.054962158203 4580.484375
CHARGE=1+
173.7796631 1.8592653275
179.9904785 4.4362444878
213.213974 5.243812561
214.2458801 2.5509543419
243.3214417 2.7405388355
245.2791901 6.2010669708
251.4121704 4.6415934563
313.2174683 5.0091643333
317.0791626 3.546225071
321.0014648 2.0869739056
327.249176 35.983215332
331.2029114 9.7892417908
334.7907104 6.1006031036
355.1311646 6.3746390343
359.0729675 4.2487120628
360.4196777 2.3030397892
371.2258301 3.5966227055
372.5208435 11.376241684
375.0528259 7.6132149696
382.9473267 5.1106529236
391.3586731 5.7697124481
395.1074524 12.6825399399
397.4389038 3.6013336182
399.3169861 16.5864315033
401.0493469 500.1100769043
409.9263611 4.2061581612
411.2297058 2.2945477962
413.6429138 4.0846605301
416.8569641 18.1238975525
419.032196 21.3912391663
425.4247742 3.3982291222
426.0676575 3.7964634895
427.2390137 18.9628238678
430.4672546 5.9552726746
435.0040588 1.6487953663
440.8058777 4.1879825592
442.4168701 13.2467851639
444.5918884 18.0563468933
447.7149658 4.5736956596
461.0185242 11.654460907
469.3014832 1.8536533117
470.9228821 74.2455749512
471.6114197 1.3158079386
473.6088562 11.3723983765
477.1239929 3.3778173923
488.9422302 9.608625412
END IONS
BEGIN IONS
TITLE=SH_AW_01082017_RALF.48.48.1
RTINSECONDS=16.3425
PEPMASS=684.205322265625 2343.20703125
CHARGE=1+
326.104248 11.4153623581
341.2749634 6.2037363052
342.2779541 4.0300197601
343.098938 13.4836864471
356.2722778 7.6696014404
357.2901001 7.5855779648
358.7588501 2.3259027004
360.7047729 4.0258760452
394.7677612 11.1855735779
403.1212769 5.8951931
429.1817017 2.3009033203
430.1362305 19.660068512
431.0734863 48.2499771118
483.1868896 4.8412227631
551.7387085 4.285431385
553.6036377 3.2975239754
570.2017212 6.115981102
571.8817749 14.8724822998
589.4846191 5.8045296669
595.3044434 15.1759853363
595.9419556 2.5175578594
598.0080566 31.0956459045
639.9135132 23.1366100311
642.3672485 6.3277568817
649.1176147 9.3526306152
649.8065796 19.1253166199
655.9240723 6.8617162704
658.1950684 5.0291147232
666.1534424 12.3946743011
667.7213745 14.6158657074
668.6541138 39.4969367981
669.8945923 6.6666464806
END IONS
BEGIN IONS
TITLE=SH_AW_01082017_RALF.49.49.1
RTINSECONDS=16.661
PEPMASS=610.184814453125 3971.648193359375
CHARGE=1+
207.123642 4.3703393936
221.3016052 9.1337833405
251.1932068 2.0914671421
267.1279907 5.8849921227
281.0144043 6.8403630257
355.163208 110.6925354004
363.8051147 8.2677650452
382.5827026 6.8001732826
384.2661743 10.7661514282
440.0600586 2.9171054363
454.6047363 3.3088288307
488.742981 4.9048314095
490.1558228 9.478644371
491.8284302 12.4095859528
495.9541016 45.3341140747
504.3783569 5.565887928
509.8045044 7.6178226471
510.9216309 13.0712985992
514.0469971 13.6275720596
520.1104736 49.0460243225
521.4024048 2.767239809
537.0997925 3.0751326084
538.0582886 10.3262853622
547.1524658 3.3290147781
564.1312256 13.5855989456
565.5754395 17.1295032501
568.1095581 3.8238408566
573.8366089 26.1070899963
574.4748535 31.7277507782
583.2348022 7.5901985168
589.8405151 18.4108867645
591.6821289 25.5517368317
592.5907593 39.6613426208
END IONS
BEGIN IONS
TITLE=SH_AW_01082017_RALF.50.50.1
RTINSECONDS=16.9585
PEPMASS=503.107208251953 2495.9306640625
CHARGE=1+
181.0754089 4.2522177696
214.3967438 2.2963910103
222.9671631 3.8140032291
266.986969 5.2486538887
281.1560974 128.8228912354
282.443512 53.3639221191
283.1359863 120.4773101807
300.4308472 13.4541702271
304.2113037 1.6488522291
313.2611694 3.1688044071
321.2180176 13.2866039276
333.1765137 3.2913250923
342.0671997 7.6425704956
343.1837463 20.0754337311
347.6079712 8.4084701538
355.0423279 2.5083167553
372.1666565 6.9644622803
391.0505066 30.7294826508
394.8373108 2.5219900608
401.0757751 44.2177352905
406.8473816 12.2537183762
410.3785095 17.8153743744
411.0324402 13.5856142044
413.1327209 4.3622040749
414.9665527 53.7614746094
416.341095 33.8447685242
417.1052856 30.5559005737
418.1060791 7.454834938
424.8467102 14.1433601379
433.393219 10.4854393005
435.6201782 9.1624498367
445.0339966 19.4940986633
446.5902405 9.5724992752
452.4513245 21.0581035614
459.2149353 11.9683837891
464.0079346 5.0266776085
469.2137146 13.2487258911
471.6785583 4.3991827965
475.1923523 7.2402386665
477.0667114 6.1977596283
484.5985718 16.5497722626
485.400177 6.1578803062
486.8102417 38.050327301
487.7434692 12.396399498
489.0811157 143.9857940674
495.508606 8.292725563
504.3683167 11.9731235504
505.1272583 11.0959253311
END IONS
BEGIN IONS
TITLE=SH_AW_01082017_RALF.51.51.1
RTINSECONDS=17.248
PEPMASS=503.107208251953 2495.9306640625
CHARGE=1+
146.937088 3.7413461208
148.8832397 5.8878159523
221.1314392 14.2363367081
222.0816803 9.0129289627
234.8934631 2.677646637
238.1615906 1.4279060364
239.3193665 4.6807126999
245.0773468 9.0685033798
265.1942139 26.3825073242
270.9067993 3.383885622
276.2159424 6.6326875687
281.1524048 153.6206359863
282.0769958 124.8975296021
298.5376892 27.2257728577
299.9389343 33.1408653259
326.9026489 7.5721411705
327.7000122 2.8460056782
334.5004883 5.7750864029
340.5241089 9.5928897858
341.1602478 4.3840408325
342.1746826 48.6474990845
346.0202942 6.5408644676
370.4347229 3.817376852
375.7477417 39.7116851807
383.9657288 9.3526229858
388.2864685 1.8607028723
390.1012268 13.2705717087
402.9459534 3.3798499107
405.8962708 4.683318615
407.9603577 6.3134078979
410.7391052 2.6435160637
411.9378967 2.5127592087
413.3140564 6.6126112938
414.2828979 36.1663818359
415.1363831 6.7415180206
415.9738159 50.6880760193
425.4353943 8.285446167
431.7408752 7.817232132
440.147583 7.0722317696
441.0358887 11.6374921799
441.9475403 11.973572731
455.1066284 10.597650528
457.6611023 12.6100587845
459.0090637 24.6308879852
459.9187317 27.8727455139
462.0511169 7.4468941689
463.2284241 8.3738298416
478.0319214 4.3699450493
485.9323425 94.0477676392
503.2407837 5.2710056305
504.7072449 24.8471431732
END IONS
BEGIN IONS
TITLE=SH_AW_01082017_RALF.52.52.1
RTINSECONDS=17.539
PEPMASS=415.037261962891 6112.005859375
CHARGE=1+
131.9548645 5.88367939
185.0444641 2.5087454319
211.9202576 3.7396752834
217.0737 17.9136638641
227.2042542 51.1824150085
228.2539673 11.1029500961
249.0352478 4.4607839584
254.2863464 29.9863624573
255.287384 3.1590998173
257.1409302 8.4701271057
259.2770386 12.4530858994
260.932251 5.2783064842
262.2428894 9.5803346634
270.3332214 5.5501298904
277.0808716 8.7106246948
281.0715942 4.4675335884
283.3482971 3.9449872971
285.102417 2.9493992329
286.9739685 2.9368731976
293.1536255 5.7707538605
296.9447327 9.7663459778
299.347229 7.0224523544
301.0498657 26.2116832733
302.0559082 17.1315860748
303.0360107 6.3311200142
309.3737183 3.8072097301
310.5303955 4.6851797104
312.5032654 5.4611353874
313.9758911 7.2460246086
319.1237793 2.2914738655
321.2687683 3.0743536949
322.9071045 5.3373651505
325.0794373 10.1528930664
326.1872864 26.2616043091
327.0650024 153.4478912354
328.0256653 139.0595703125
329.302124 11.0848579407
332.5769958 11.3928260803
335.6774292 16.8166675568
341.2197571 6.3720574379
342.2237854 2.7520122528
343.3511658 5.2667937279
344.2286682 7.3210101128
345.065918 1.8606547117
345.7923889 21.6289691925
353.2719727 7.8831734657
354.2717285 7.2225017548
356.019165 12.3147850037
369.9039612 24.1633548737
371.1031799 3.5080754757
372.1138306 20.7397842407
373.8440247 12.9500389099
375.0951843 2.9507980347
379.9069519 4.686727047
383.0276794 1.2140905857
384.4949951 5.1214294434
385.4135132 28.442905426
389.7270203 5.140443325
394.1438293 11.9789113998
396.0846863 6.4220585823
397.0082092 43.8800354004
397.6107483 146.9428405762
398.4023132 22.5129165649
399.1525574 39.2611427307
399.9906921 8.6763000488
400.6078186 2.8576292992
406.3797913 27.4655838013
415.9927979 2.7312996387
END IONS
BEGIN IONS
TITLE=SH_AW_01082017_RALF.54.54.1
RTINSECONDS=18.71
PEPMASS=429.088500976563 81510.4453125
CHARGE=1+
128.9032898 5.7860188484
147.0388031 41.9722366333
148.9981842 3.8292343616
155.0157013 6.8443164825
166.0100861 3.4151275158
170.9360657 2.3173449039
176.9783936 4.2557048798
183.082428 1.8630753756
207.1984406 11.9901561737
208.9698181 180.0962371826
224.7626648 3.398837328
227.2623749 2.9578282833
236.0497131 7.1951313019
245.021759 7.0114812851
293.3008118 2.0955536366
310.0291138 7.8629102707
310.8910522 7.2530002594
312.1311646 5.5464348793
315.1455688 20.1972160339
316.0874939 25.9702854156
318.9709778 610.0755615234
321.1955261 5.2528591156
325.115448 40.9569473267
327.2993164 9.1534223557
330.812439 7.1528067589
334.8139648 5.1185913086
338.1141968 13.520980835
339.3031006 23.320734024
341.0515137 3611.6899414063
342.8568115 38.442943573
346.1858826 5.5646514893
353.0839233 7.1872830391
355.6416626 28.1281433105
356.3187866 10.953707695
356.975769 44.8289489746
358.6121216 636.7373046875
365.4702454 17.82472229
367.649292 2.5194170475
369.2710266 15.0358419418
370.7667236 2.0856201649
373.1592712 8.9563474655
382.1058044 17.00141716
383.2875671 2.5184202194
384.2920837 18.1099662781
385.3956604 3.3350799084
386.5912781 7.0843596458
388.0532532 13.046037674
391.2226868 8.9236421585
393.1608582 12.527882576
394.4790344 4.7045688629
401.2460022 3.7731320858
402.3840027 5.0533227921
406.2429199 3.3711123466
408.9617615 17.7599430084
410.4064636 39.8881416321
411.0891418 60.2363891602
413.1612549 10.451341629
428.7435608 4.9850702286
END IONS
BEGIN IONS
TITLE=SH_AW_01082017_RALF.55.55.1
RTINSECONDS=18.9964
PEPMASS=429.088500976563 23837.337890625
CHARGE=1+
131.1210632 2.636228323
137.1790466 6.8643112183
138.9810791 7.8574385643
147.0931854 5.9936065674
149.1927338 6.9710168839
163.0635223 12.8348970413
173.0621338 6.42390728
191.2496033 8.8684606552
204.1893005 7.4198355675
206.9003296 5.5568323135
208.9208221 6.4173259735
211.7793884 7.8363656998
214.3627014 4.4691143036
234.9407043 11.7542762756
241.2970276 4.1390533447
243.3033752 8.4886493683
245.0412292 3.1621541977
255.299408 6.963640213
256.9298401 3.8215858936
259.2371216 7.3030033112
279.118042 6.9781804085
280.0071411 7.0502214432
283.1743774 7.7653040886
287.7320557 8.2777996063
294.2005615 2.0811941624
298.1334229 4.799612999
300.1445923 14.8209571838
300.8016663 3.6337149143
306.7530823 2.7619464397
316.196106 14.5527362823
317.309082 14.4521017075
318.9661255 26.7671031952
320.0130005 15.1223840714
320.9219971 6.1750183105
324.1552734 12.4350032806
325.1904907 20.2175159454
332.0310364 2.9476966858
333.9627075 8.0470972061
338.0235596 3.3891506195
339.3157654 9.5783052444
341.0646973 1031.7996826172
342.1335754 1179.9975585938
350.2627563 5.9681210518
353.8991089 6.2092204094
354.7718811 17.8291969299
358.4162903 107.7758178711
359.569458 142.4898986816
360.347168 5.6653528214
366.9563293 38.5669670105
371.0644531 5.6850337982
374.0861511 4.7107915878
376.8886414 6.5324621201
381.955719 16.0710582733
384.3352966 4.9668226242
386.0842285 16.0366783142
395.2497253 12.4088563919
396.7938538 8.6403417587
398.3546753 18.3715324402
401.1763 7.473675251
401.9204407 6.9868869781
403.9460449 2.0823953152
404.5568848 3.3802490234
409.2721863 4.4758253098
410.2165222 14.0515861511
411.5810852 92.9873504639
412.5785522 23.8842144012
414.483551 5.9567146301
420.1550598 6.096353054
420.9833984 42.7914848328
428.883728 12.1800832748
429.7467957 17.4699935913
END IONS
BEGIN IONS
TITLE=SH_AW_01082017_RALF.56.56.1
RTINSECONDS=19.2808
PEPMASS=429.088500976563 23837.337890625
CHARGE=1+
145.2223206 2.0724966526
146.7647095 3.7430028915
147.8897095 3.3839669228
149.1954651 14.781791687
156.8448181 9.679268837
197.1634674 2.9462563992
208.8592834 208.7742614746
210.2132874 6.2538299561
210.9509277 82.4678192139
237.2791443 3.1690130234
249.1324768 3.9249994755
266.0765076 4.0385847092
266.7512207 4.9063405991
272.7870789 12.4302177429
278.0439758 4.2491121292
278.8057861 4.1937961578
279.9343567 8.9807987213
282.1860352 3.9459190369
285.1057129 7.444589138
287.1362915 4.3496026993
293.234436 7.2125554085
295.194458 10.4899520874
297.0993042 35.9824829102
299.0603638 1.9086905718
303.0426025 8.5855722427
313.1855469 5.4644503593
317.083313 43.0210418701
318.9226379 441.8495788574
320.921051 842.7021484375
325.0952148 3.8220903873
325.8625793 13.1314582825
331.1706543 7.6303114891
337.0353699 19.2713985443
338.3869019 3.2895174026
340.9250793 198.9912872314
342.0030518 291.7514953613
343.078186 844.4206542969
349.2322388 6.1055555344
351.1594543 13.9407043457
355.2325439 2.7345805168
359.0105286 37.8540039063
360.4948425 105.7782516479
361.2161255 33.2834587097
367.8276367 8.0572071075
368.7071838 8.4984292984
371.3466187 26.1410522461
373.4776306 3.5596926212
376.966217 8.4876327515
378.7348328 11.6251163483
385.2527161 26.9167022705
386.2251282 4.5068693161
387.1994324 15.2072877884
387.858429 12.6264801025
390.3207397 7.5500974655
394.2649231 8.719083786
395.0720215 5.2338447571
400.0706482 3.3800640106
402.3789368 19.8867549896
411.5298462 38.3311309814
413.1430359 577.88671875
414.1351929 80.7631378174
415.3080139 13.9152746201
416.2989807 23.4458370209
420.5811157 8.3772182465
421.9613342 23.0031776428
430.3582764 5.8935623169
430.9877625 9.1697893143
END IONS
BEGIN IONS
TITLE=SH_AW_01082017_RALF.57.57.1
RTINSECONDS=19.5649
PEPMASS=503.107299804688 10020.5283203125
CHARGE=1+
147.2692566 4.2554154396
177.2480927 3.1110770702
221.0970001 47.3185577393
228.0503845 3.5992391109
237.9647217 5.6749353409
238.9500427 10.0168418884
249.1003418 7.9089818001
264.815155 25.6877574921
271.164093 2.5205612183
273.0653687 6.8595423698
276.881134 10.7440576553
281.0521545 656.0039672852
298.7623901 94.2288208008
303.0469055 6.9787611961
323.1694031 4.2003245354
324.6770935 6.7494664192
334.6621704 6.1380906105
341.0470581 153.4363250732
353.1017761 4.4733319283
355.155304 10.3433561325
355.9966736 9.3983469009
358.6160889 10.1144113541
364.9602661 5.897787571
371.0045471 21.073600769
376.8042603 13.3207368851
381.2495117 2.5247368813
382.8101501 9.5771341324
389.0043335 57.8537750244
399.9371033 3.8237297535
403.2713318 4.0413141251
409.1907654 2.0824446678
412.8752136 24.4847755432
413.998291 11.8646297455
415.0533752 135.6292572021
421.0032654 4.7080054283
423.325531 19.1276187897
428.7349854 5.0963869095
430.0626221 4.0368847847
431.0152283 2.7508220673
432.3268433 1.6439722776
440.0386047 13.7222366333
440.89151 5.3530464172
443.285553 13.0874261856
454.9801025 1.952873826
458.1413269 16.0780982971
460.3278503 8.3729248047
461.820343 9.7043247223
465.0505676 3.4958994389
467.0822144 15.211771965
475.1408997 18.8433170319
480.094574 13.0640897751
482.538269 7.2916378975
485.0139465 104.5571060181
486.0120544 38.3292732239
493.7578735 5.347984314
501.1789246 8.5234279633
502.4865112 3.8215758801
END IONS
BEGIN IONS
TITLE=SH_AW_01082017_RALF.58.58.1
RTINSECONDS=19.8524
PEPMASS=684.204528808594 9351.765625
CHARGE=1+
220.8342743 2.3244314194
222.7164917 2.8762552738
250.9138489 21.6451282501
265.0249634 6.646677494
266.9757996 3.1669368744
280.8783264 15.6127262115
325.0278625 5.7746562958
341.0067139 135.6232910156
355.1358643 68.4022064209
356.6967773 4.6151843071
357.6722412 3.1742222309
358.6654053 5.7788066864
400.9685669 4.2412414551
429.1167603 153.3473052979
457.9859009 4.8650751114
476.7228394 8.1520500183
489.3151855 3.9895458221
517.9830933 5.1061263084
523.6807251 2.0835325718
537.1834717 9.3777265549
544.0405273 3.0763008595
555.7145996 12.2594175339
557.9508057 2.2988827229
569.0610962 7.0749030113
570.2094116 3.0647468567
594.1427612 3.1668696404
594.755127 29.6017436981
595.4161377 9.3131904602
596.2153931 2.5053479671
604.2302246 11.4227628708
614.0707397 6.5419082642
620.5419312 2.514264822
638.109314 7.4172616005
638.7614136 3.8223836422
640.2625732 6.3938212395
647.5064697 13.1305484772
660.9981689 9.2878551483
665.8882446 55.9457092285
674.6157837 7.4204454422
END IONS
BEGIN IONS
TITLE=SH_AW_01082017_RALF.59.59.1
RTINSECONDS=20.1544
PEPMASS=415.037139892578 7180.00537109375
CHARGE=1+
159.897522 4.8067355156
165.1164856 8.1595649719
171.2396088 6.1948633194
174.4822998 5.0308303833
177.0154419 9.5702667236
183.7071838 3.5978267193
185.4265747 2.3054628372
188.8294525 19.4710216522
202.245697 2.9529356956
210.3157043 7.3765468597
218.2008972 11.5637140274
224.2115936 6.1075963974
227.1991425 54.0116233826
229.037384 6.5621948242
245.2774963 2.7373857498
249.2032471 9.1617097855
257.2277527 3.7175350189
259.4497986 9.3519449234
264.0654907 8.4392490387
268.7283325 7.615582943
270.2268066 9.475689888
271.3883057 11.000371933
274.9512329 7.6437358856
280.1187134 9.5804681778
286.1933899 6.3373017311
287.2329407 5.8596315384
289.1357422 10.4891300201
289.9987793 4.9099383354
294.1801758 18.0829524994
297.177887 22.8043479919
301.0210571 7.2026453018
302.2659912 3.6068663597
307.2502441 5.1276049614
308.3582764 3.5082392693
311.2741699 13.0524024963
312.1020813 10.2218255997
314.9297791 6.3325510025
316.9768677 14.1405553818
321.3981323 10.0231084824
323.2578125 3.1707522869
324.1196289 8.0593900681
325.2199707 9.8227672577
327.0661316 475.5220336914
332.8261108 2.9068665504
335.2842102 3.4994177818
337.2408447 4.6835889816
339.0867004 4.5431075096
341.2419739 10.0907821655
342.2424622 14.648976326
343.0994568 4.6927652359
344.7199097 117.3095779419
351.6685791 6.024225235
353.1291809 3.5962488651
354.7851563 7.8535871506
358.303009 1.8557322025
368.3206482 10.6526851654
369.229126 13.0495586395
369.9411316 6.322766304
370.9120789 17.0435886383
373.4527283 20.8683986664
378.9458923 4.5938038826
382.227478 8.5461606979
386.504364 3.3868920803
394.8934326 18.3719120026
397.1259155 106.6694869995
399.3317261 5.8937067986
405.609375 42.1537666321
414.8842468 3.8160536289
END IONS
BEGIN IONS
TITLE=SH_AW_01082017_RALF.60.60.1
RTINSECONDS=20.4418
PEPMASS=503.107299804688 3860.21337890625
CHARGE=1+
144.5447388 2.9446706772
194.1619568 3.5712561607
201.0738831 9.0546169281
220.6291351 5.2284784317
222.2073822 14.3858785629
271.2328491 9.7674016953
279.6369324 2.5135109425
281.0409241 127.1920623779
282.0184326 188.2441101074
287.0898132 5.5321946144
298.5963745 24.2656745911
299.7304688 26.1307353973
308.4820557 6.6413564682
317.0083313 9.2607936859
327.0016479 7.6945710182
337.6621399 3.611032486
342.0574036 32.8553161621
345.6000366 22.5411376953
358.1728516 5.9512515068
359.2502441 8.1681365967
360.1730957 6.2914142609
375.0724792 2.0745773315
380.2658386 8.7995195389
380.9022522 2.2924547195
387.7887573 16.4301376343
388.9450073 6.4231820107
390.1013489 28.6103973389
390.9308167 7.3719530106
406.1703186 2.0881659985
407.9361877 3.3878004551
409.8882751 3.2735376358
413.8043518 39.7949371338
414.9101257 37.7525100708
416.0992126 49.7775917053
420.0108032 3.7495975494
424.0557251 20.5557136536
432.4276733 4.3968310356
445.7690125 9.6462421417
458.0637512 5.5611972809
459.7031555 42.9826965332
467.8486938 5.9224553108
479.6453552 3.9584188461
482.4623718 10.8747148514
483.9881897 4.838552475
485.8931274 88.5624084473
487.1069641 19.0758037567
494.8158875 17.4006938934
502.82724 4.038087368
503.556427 9.2790718079
END IONS
BEGIN IONS
TITLE=SH_AW_01082017_RALF.61.61.1
RTINSECONDS=20.732
PEPMASS=489.056701660156 4039.175048828125
CHARGE=1+
189.1948242 12.3949718475
193.0991974 7.7072987556
193.8981323 4.9025068283
212.3348541 3.0753085613
233.7672119 2.5150170326
251.9960938 3.1571815014
262.6249084 3.719471693
264.96698 2.0727398396
287.2459717 1.8711209297
292.8899231 4.5781965256
295.4326172 16.7745246887
298.2282104 4.626938343
317.1460266 1.8626899719
327.2591553 23.169719696
328.4432678 8.7620439529
346.9418945 6.3574113846
351.2444153 6.8612613678
355.2216797 3.1943478584
361.4182739 8.9528417587
372.0421753 4.6766581535
375.2746277 25.6796112061
383.1483459 7.5430636406
388.177124 9.6228370667
391.0307312 23.3360042572
392.7447205 13.731133461
395.1031189 2.8687226772
399.0532532 32.8258628845
399.9795227 5.0178556442
401.1076965 523.1107788086
406.6564026 5.7742605209
416.4566345 19.4160060883
417.4430237 29.7676582336
418.6531677 17.9622383118
423.3145752 19.8888950348
425.8568726 13.2578248978
427.3224792 13.1727924347
428.1104431 7.6615328789
428.9375916 3.5093436241
432.4593201 9.8049287796
435.2594299 6.5559215546
440.1603699 8.7544116974
442.757019 4.4712414742
445.1973572 5.3535237312
452.0892639 15.8834276199
459.9868164 6.9303689003
460.8719177 2.9485588074
467.8953552 9.2105979919
471.0352173 32.9040870667
472.0601501 19.0780963898
END IONS
BEGIN IONS
TITLE=SH_AW_01082017_RALF.62.62.1
RTINSECONDS=21.0383
PEPMASS=684.204528808594 2926.472900390625
CHARGE=1+
213.1184387 5.6744422913
225.1088257 3.7246084213
251.8719482 3.1651353836
325.0699463 9.7988758087
325.9315796 5.311524868
327.1682129 4.8809900284
340.8988647 16.5065994263
342.1986389 30.6047439575
355.0721436 6.4231667519
356.2473145 46.3504905701
358.7706909 13.7104492188
359.8743286 8.4400758743
381.2056274 3.5923261642
429.2099609 37.5508422852
430.1849976 87.8519287109
443.1710205 6.1439156532
456.7441406 10.4103069305
465.2443237 13.4482307434
514.682251 4.843568325
515.3879395 12.8270978928
555.5171509 20.9385490417
570.8759155 61.7575492859
577.0314331 8.7382297516
579.0609131 7.5014004707
581.4934082 8.2006816864
589.1858521 7.635011673
595.1974487 32.3583030701
596.9777222 21.7500133514
614.434021 4.4733562469
623.2959595 7.9263496399
623.9328003 5.4709062576
638.9911499 4.288271904
641.2393799 9.5027294159
644.1312866 7.616818428
646.7236328 5.6076159477
649.1680908 2.0802772045
666.8793335 4.026424408
667.4909058 29.120891571
669.1672974 22.2909107208
END IONS
BEGIN IONS
TITLE=SH_AW_01082017_RALF.63.63.1
RTINSECONDS=21.3358
PEPMASS=684.204528808594 2926.472900390625
CHARGE=1+
222.8240662 3.3245141506
251.8473358 2.9492864609
295.2835388 15.658285141
296.5494385 3.7805013657
327.0675964 16.6861724854
341.0284424 23.0010147095
342.4238892 37.7900772095
343.1831665 2.8319525719
355.2634888 16.0796451569
357.0701294 1.0132912397
360.694397 13.0033578873
429.0106201 25.9679489136
430.0106201 38.5474472046
431.2449951 102.6112823486
451.137146 3.7808094025
478.8991699 17.4254837036
543.9723511 7.8787984848
567.581604 6.8625569344
569.1740112 6.1146454811
570.0757446 7.975631237
571.8513794 14.5094604492
592.0332031 5.4683423042
595.859375 3.0755925179
598.0341797 6.7675533295
623.0747681 7.2927837372
649.7198486 5.9831066132
667.302002 14.5736675262
668.3023071 31.8338375092
673.8410034 28.7676429749
END IONS
BEGIN IONS
TITLE=SH_AW_01082017_RALF.64.64.1
RTINSECONDS=21.6356
PEPMASS=503.107299804688 3860.21337890625
CHARGE=1+
221.151886 12.7899608612
222.1813049 8.495221138
226.1859131 2.0762958527
232.8427734 9.2425727844
261.0570068 2.6234760284
265.9458923 8.5232858658
267.2509766 5.4760479927
271.0540161 5.2146658897
279.0717468 8.1833934784
281.1693726 49.2667961121
282.1973572 26.4820365906
283.1309509 63.884929657
287.9468689 3.8122494221
299.0753784 33.7472839355
299.78125 10.2478895187
300.9347534 20.7153759003
326.8925171 11.9508705139
341.1425171 5.0497088432
342.1645203 6.5578584671
342.9846191 4.2485723495
346.2716675 8.9719495773
355.2392273 9.0404253006
358.922699 3.9469974041
367.4423218 2.8527085781
368.5947876 10.9212141037
369.2821655 11.1227445602
370.0895996 5.1243896484
371.1824036 19.3231868744
383.4491272 3.5970795155
389.7156372 11.7134218216
391.0749207 24.2627677917
398.9611511 5.2078127861
401.1502686 3.3245258331
407.20755 16.6166248322
408.9345398 4.1472215652
413.0413208 18.8341369629
413.7478943 8.5857114792
415.1708069 60.0153121948
417.0547791 97.6967315674
419.1106567 24.1091995239
441.7953796 16.3703536987
443.3192444 15.2765874863
443.9625549 9.8042974472
444.7706604 16.3414154053
445.526123 8.0760421753
448.6780396 2.2953803539
454.2238159 21.6388587952
458.5705872 16.2220344543
460.8231201 28.1130714417
469.4024963 13.5930109024
470.1524353 9.7111215591
474.51297 3.5993556976
475.3128967 2.6344985962
477.5134583 5.0281305313
482.0767212 5.1221132278
485.2121277 14.2604122162
486.7304993 55.5153388977
487.5626831 22.0365104675
489.1690369 112.6284255981
495.0704041 12.5173015594
499.1401978 11.0863142014
END IONS
BEGIN IONS
TITLE=SH_AW_01082017_RALF.65.65.1
RTINSECONDS=21.9246
PEPMASS=610.183471679688 3507.430419921875
CHARGE=1+
210.0317688 3.5913491249
221.1246338 12.375831604
228.348877 5.6947031021
251.0978394 2.7292265892
252.2185974 2.6210770607
264.973938 9.2021665573
280.9758301 22.4283447266
285.0637207 4.4633421898
324.1057434 1.6427720785
350.6954956 8.380569458
355.1488037 173.9416809082
370.9089355 7.2847232819
381.7074585 13.8104839325
383.1670532 17.1849021912
398.2372437 4.0670890808
463.2728271 22.5047149658
463.975647 7.2447814941
471.7701416 13.4360494614
489.1424561 2.13326478
492.1149292 3.1596794128
495.8392944 15.2181911469
510.1691284 5.3370881081
512.1245117 8.7032003403
514.1777954 12.0447463989
522.0297852 38.1180496216
529.9330444 11.3274240494
537.9165039 8.5836811066
548.3768921 9.5715589523
551.3305054 9.9577789307
555.9893799 5.3164277077
564.3724976 7.4002604485
565.2564087 26.5439128876
568.1254272 6.5350108147
571.8589478 2.9424240589
574.2873535 18.6626682281
586.3319702 2.0766124725
590.3876343 16.4178600311
591.888916 4.243657589
592.8300171 35.0565719604
604.0448608 4.016679287
END IONS
BEGIN IONS
TITLE=SH_AW_01082017_RALF.67.67.1
RTINSECONDS=23.1104
PEPMASS=503.107299804688 10256.0771484375
CHARGE=1+
147.0982513 2.32285285
183.8685913 14.466126442
191.116333 10.1913881302
197.0520935 10.4244785309
221.1510773 60.0399398804
237.0736542 5.1481032372
238.7295227 11.5500879288
242.9418488 4.1626944542
265.0085144 18.4531555176
270.3653259 12.8678674698
281.0559082 794.2133789063
298.7540283 127.5210266113
299.3623352 17.848651886
309.4649048 7.05402565
327.0355225 9.9996814728
341.1430054 50.9806289673
353.8956299 5.1026015282
368.2230835 11.3937225342
369.0617065 2.7778618336
383.1131897 3.2709023952
386.251709 5.9336400032
389.1976318 71.0982513428
396.9602051 6.0565848351
406.4545593 8.0087823868
409 15.6349973679
411.0204163 12.3817243576
413.0019226 15.2794532776
415.0588684 261.1243591309
416.4811707 10.4114408493
428.2342834 8.3475351334
431.1497192 13.6871032715
441.2430115 10.1848707199
443.3999023 7.3954792023
449.562561 6.2109851837
457.3428345 44.7932281494
458.5439148 15.4129018784
465.5229797 10.8788833618
466.910614 30.6064872742
475.0299988 24.4500656128
483.0796814 16.6394348145
484.9089966 71.730178833
486.0561829 49.1298103333
494.2350159 4.0391807556
END IONS
BEGIN IONS
TITLE=SH_AW_01082017_RALF.68.68.1
RTINSECONDS=23.4019
PEPMASS=445.120025634766 580.508728027344
CHARGE=1+
155.9267883 10.8908882141
164.8948975 5.3213615417
201.2769623 2.6362538338
206.9534149 8.0610294342
219.0822144 4.2423148155
221.2052307 2.5018715858
223.2216187 10.6074972153
225.4257813 8.0480899811
236.278656 4.1456718445
248.9355164 5.2297472954
259.3211975 11.4983463287
262.0722961 3.5931890011
276.0867004 6.4131331444
283.2969666 7.4917678833
284.3355713 7.062482357
285.3143921 10.6514158249
313.3092957 2.5218529701
317.683136 5.3274698257
319.4071045 6.2201957703
323.2306824 8.4240541458
326.8702698 5.1249847412
330.7873535 23.213558197
333.1760864 11.2470350266
338.9672852 14.9647216797
341.0990601 383.6740112305
342.8839722 2.0593073368
355.0965576 49.7875900269
355.8984375 3.1323142052
356.5315552 2.9440150261
357.8034058 10.2295951843
358.763916 73.9069747925
365.1366577 9.2305297852
369.0411072 9.6740846634
370.925354 4.8972358704
375.4324341 9.9176254272
377.5335693 14.7788524628
382.5479736 11.842382431
383.2931824 4.7801966667
384.7966919 2.2838726044
398.0778503 8.2197704315
398.6781006 2.9424648285
400.342804 9.9792404175
400.9620361 9.1969127655
401.9841003 5.1550951004
409.1311035 49.2434463501
414.6981506 3.4896221161
425.2609253 3.1604497433
426.8454285 98.7130279541
429.0128784 2184.5344238281
429.7014771 5.3082361221
433.372406 3.7024683952
435.8106384 44.196559906
436.4268494 4.728969574
444.9305115 31.5280246735
END IONS
BEGIN IONS
TITLE=SH_AW_01082017_RALF.69.69.1
RTINSECONDS=23.6864
PEPMASS=684.204711914063 9237.5419921875
CHARGE=1+
207.0112305 14.8978338242
267.026886 9.2284736633
295.2171631 4.022377491
298.8765564 2.9329485893
324.9984131 3.7611093521
341.116333 151.1227874756
355.1387329 31.9110012054
358.864563 14.7720031738
371.3546753 6.8317894936
429.0679932 292.5488891602
457.8356323 5.6679420471
475.2076416 4.8855276108
482.0183105 14.6698465347
537.2728882 3.5070548058
538.0724487 5.4334049225
542.0291138 3.7147052288
548.0795288 4.8981595039
550.0547485 11.9481191635
554.22052 5.2184996605
569.9208374 10.2892799377
587.697937 7.2664527893
594.0469971 28.9893188477
596.0132446 3.1611800194
603.8153076 4.8901367188
612.9314575 11.1125888824
622.2404175 12.7038164139
631.0618286 34.8422546387
635.0777588 12.7703704834
638.0192261 3.1586546898
642.8088379 9.0483999252
646.6080933 4.7981519699
648.1118164 6.3083000183
663.8198242 16.6780662537
665.8029175 14.0088033676
666.6018066 28.6710147858
683.7542114 10.2082386017
END IONS
BEGIN IONS
TITLE=SH_AW_01082017_RALF.70.70.1
RTINSECONDS=23.9869
PEPMASS=415.036987304688 5872.5419921875
CHARGE=1+
140.2499237 7.0031733513
148.0921936 2.7440989017
171.965332 10.1980638504
172.982666 20.8541316986
176.9838257 10.4286594391
187.1377563 2.6971774101
226.120697 2.7136712074
227.0717316 35.3386497498
228.9198914 5.3338866234
231.0625305 4.4576435089
242.1560364 5.7608327866
242.8981323 7.1728310585
244.5934143 7.4097352028
259.3007813 3.7490212917
269.0826721 17.2315349579
281.0638733 27.7004776001
282.8540039 4.5946922302
286.0767822 4.4587435722
287.1432495 13.492108345
289.3941956 2.2801747322
292.3433228 4.5826768875
296.9143982 12.2411117554
299.9535522 6.3141851425
301.1636353 34.447013855
302.3494873 10.8670988083
307.9839478 8.1934947968
311.0995483 17.9063816071
312.4463501 8.7231760025
316.918457 17.8561096191
318.9136353 2.7173924446
321.1262817 29.5212898254
322.8043213 3.9520947933
325.0375061 39.8763694763
327.0516968 478.3054199219
329.0782471 2.9338657856
333.3591919 3.7083365917
339.1755371 7.3857460022
340.2615356 1.8528679609
341.2775879 10.4280357361
342.9057617 11.9127283096
344.8258057 85.8441009521
350.2675476 3.7076365948
351.0395813 21.2529010773
353.0309143 14.8099975586
354.402771 14.9994907379
355.1199036 18.0131626129
359.3179016 8.6239566803
360.1864929 6.0991268158
366.9940491 4.6764950752
369.2495117 31.851732254
370.0127869 2.0705173016
370.8803711 21.9503746033
373.3016052 11.9412240982
378.88974 5.8857584
382.7400818 3.4026226997
384.9701843 4.7989425659
386.2807617 4.56539011
395.2133179 21.8020591736
396.2343445 63.6226387024
397.2362976 119.9518127441
398.2139587 15.9576749802
399.0710449 27.3484325409
400.0573425 11.9651088715
402.8545227 71.9108963013
405.9430237 25.9118366241
413.2498169 2.9613506794
END IONS
BEGIN IONS
TITLE=SH_AW_01082017_RALF.71.71.1
RTINSECONDS=24.2675
PEPMASS=684.204711914063 4429.64453125
CHARGE=1+
266.9630737 29.9417419434
269.9386902 3.5873525143
282.2027588 7.8208823204
294.670105 10.6504688263
295.4352417 7.4472131729
310.0888062 6.7569832802
325.0324097 2.4975943565
341.0407715 49.4149246216
342.0696411 38.5883712769
353.1409302 17.2696323395
355.2788696 45.8680839539
356.1598511 31.8722476959
358.6968994 11.6062803268
359.7197876 7.7938733101
429.0175781 46.5406570435
430.1479492 67.5274810791
455.1066895 3.9182269573
458.8583984 3.2741482258
490.3631592 3.2670440674
539.1900635 5.1084542274
555.5131226 12.3328971863
558.897644 5.1209759712
567.1217651 8.9069757462
568.977356 6.7835330963
571.0054321 17.8724269867
571.9375 4.8901381493
574.1016846 5.7591571808
594.3721313 10.3147773743
595.2593384 17.2444000244
625.557312 10.2061567307
627.5891113 16.7541389465
629.5697021 14.8688926697
649.9422607 7.6139445305
661.3529663 32.026473999
664.5681152 19.2777786255
666.1535034 9.140422821
667.0821533 18.6926116943
667.7036133 5.6001996994
675.6925049 25.1758575439
694.2438965 8.5585794449
END IONS
BEGIN IONS
TITLE=SH_AW_01082017_RALF.72.72.1
RTINSECONDS=24.5686
PEPMASS=503.107299804688 3129.961181640625
CHARGE=1+
200.2542114 4.2399110794
220.9107819 7.8897924423
222.2791901 8.7010822296
235.3933258 12.8451833725
247.8711243 3.5798318386
281.0223694 120.2681732178
282.0187683 160.9714508057
283.8507385 4.6202101707
290.382843 9.2237462997
298.210022 8.0344152451
299.6535034 35.0492286682
303.8985901 11.5409488678
313.6358948 5.6440343857
317.6162415 13.451883316
342.0567627 32.9880981445
368.298584 12.8079862595
369.5865784 2.9423379898
385.6487732 2.4988293648
387.9133606 7.6156616211
398.0390625 8.7974815369
404.3434753 5.0371642113
406.2293396 2.1982057095
407.2906189 5.7713375092
408.3346863 6.1086912155
410.078949 6.4141025543
411.1013794 14.0077476501
412.0185547 18.3401908875
414.103363 8.51034832
415.1120911 56.0317687988
415.9337463 69.4439239502
423.2033386 13.5950927734
424.0759583 19.3755874634
430.4822693 5.2822275162
432.2098694 39.5654678345
440.005127 4.6791672707
440.9576721 24.4925994873
443.7832031 4.235057354
450.3851013 9.3638620377
455.7870178 11.4013690948
459.8199158 33.237197876
466.3367615 5.7656450272
468.1881714 11.9693660736
470.3508606 19.6529312134
476.5597839 3.0692827702
480.1017151 3.7174472809
486.0526428 130.6573181152
486.8757019 44.8746185303
504.6697388 12.8226652145
END IONS
BEGIN IONS
TITLE=SH_AW_01082017_RALF.73.73.1
RTINSECONDS=24.858
PEPMASS=503.107299804688 3129.961181640625
CHARGE=1+
194.6464233 3.5838456154
220.9779816 22.6111984253
223.1385803 12.8147993088
265.1298523 4.7829422951
266.2322083 7.5299272537
267.341217 9.8621377945
281.1292419 90.4467468262
282.1950989 21.329750061
283.021759 177.4149017334
299.0965576 12.4730272293
299.7223816 4.7052106857
300.738678 9.3411397934
321.1711426 2.4411692619
341.0693054 4.2370586395
342.0657349 10.1001939774
342.9168396 1.8566061258
346.6454163 3.5840890408
349.2252808 9.9084558487
355.2320862 5.538684845
359.4279175 21.1189594269
367.5072632 3.7023220062
372.1723328 8.8983469009
373.0085449 2.5017008781
389.4607544 28.3130817413
390.9788513 19.7484073639
401.2209778 9.7698411942
407.817688 2.7158372402
411.2997742 5.694196701
413.877533 9.359577179
415.1650696 44.5682830811
417.2120056 55.5128860474
426.7671814 6.1305661201
428.5960083 17.7037715912
432.6453552 4.5492892265
434.6773376 22.1607933044
455.3638611 5.0113954544
459.6982727 30.4566326141
461.4421997 6.7818212509
469.318634 9.1195487976
473.7555847 17.6078739166
486.8357849 70.48878479
487.8439636 18.1387863159
489.0417786 147.4905395508
495.8370056 24.1906318665
504.9445496 9.8167924881
END IONS
BEGIN IONS
TITLE=SH_AW_01082017_RALF.74.74.1
RTINSECONDS=25.1474
PEPMASS=684.204711914063 4429.64453125
CHARGE=1+
266.946228 20.3075046539
268.1986694 3.7975447178
281.263916 4.1630892754
324.9352417 13.9991607666
327.0371704 5.3149442673
341.1053467 43.9276390076
342.9854736 37.8277168274
355.1953735 8.1344451904
356.9589844 11.6887788773
360.3116455 12.4722356796
404.0970459 4.8181724548
419.479126 4.6711597443
428.9962158 34.8061828613
430.2745361 37.9002685547
431.1419678 77.9083786011
460.3299561 2.2731678486
552.053894 4.4709811211
567.760498 5.7628726959
571.7290649 18.040271759
579.6477051 17.8674049377
589.9442139 2.5009536743
593.8803101 20.175655365
595.0714722 7.7421474457
596.1600342 11.0477581024
597.5160522 6.6322393417
605.5586548 4.2216925621
612.8300171 6.3968644142
614.1234131 3.9112787247
622.6967163 3.1554765701
623.4498901 9.131986618
640.8886719 6.403799057
641.8460083 13.4883384705
649.9341431 30.853603363
653.2408447 2.2829601765
668.0780029 16.1246891022
675.8501587 4.0213398933
END IONS
BEGIN IONS
TITLE=SH_AW_01082017_RALF.75.75.1
RTINSECONDS=25.4589
PEPMASS=610.186828613281 2852.287353515625
CHARGE=1+
226.1432037 5.1039710045
237.8169556 8.038734436
250.9438629 10.7736167908
267.0706787 22.5250892639
281.2736816 12.790143013
284.9711914 4.5427265167
338.9568481 3.0469250679
355.1590576 162.0777282715
368.6338501 3.8952617645
371.2300415 5.6894445419
383.1376343 2.883027792
400.0145264 8.3365898132
400.9180908 3.378121376
415.3439941 7.0115423203
430.210022 3.7920575142
440.911499 10.6526422501
447.8032227 2.4980232716
474.3668213 5.1028642654
476.2675781 2.9408929348
494.8500366 5.0230588913
496.0206909 3.9283964634
510.2837524 8.9101753235
511.8377075 31.383398056
515.3433228 20.9162387848
516.1151733 16.605796814
520.0932007 16.7786579132
521.9443359 29.5269584656
529.3988037 9.7376146317
537.7129517 4.2288451195
546.9336548 65.246925354
563.6740112 9.3089160919
566.0491333 7.8113985062
572.0424194 6.401143074
573.9926147 31.3706207275
590.0751953 17.3948478699
591.9214478 63.6430206299
592.5952759 7.6569342613
END IONS
BEGIN IONS
TITLE=SH_AW_01082017_RALF.76.76.1
RTINSECONDS=25.7583
PEPMASS=415.036987304688 1828.954223632813
CHARGE=1+
161.1763306 5.2608165741
174.8328094 2.5073196888
175.9835815 9.0528030396
184.1256561 4.7731604576
203.7942047 2.2768604755
212.9173279 5.1143388748
217.0883636 2.071418047
227.0966492 43.658618927
228.2444153 6.846508503
247.0768738 9.0196828842
251.1884155 7.2237067223
254.2604065 4.1371855736
256.885376 11.0613498688
259.2243958 28.8123989105
265.2434387 7.2812972069
268.2472534 9.8713502884
271.1061401 6.7772655487
281.2109985 7.5930404663
282.8944092 3.0744969845
284.1434631 2.7093560696
285.2356262 7.4824724197
287.4056396 3.1517760754
292.9952698 5.9153652191
297.3034668 7.7138047218
302.0620117 31.1556243896
303.3647156 4.020401001
306.1549072 7.9164891243
308.3829041 15.9806079865
309.4295044 6.0996236801
310.4073792 7.8044252396
311.3285828 6.5214381218
312.0138245 14.5960521698
317.9500427 10.0247974396
319.8753662 16.153673172
321.7164917 4.5655045509
323.1879272 3.9175636768
324.3502197 5.0136713982
325.1896362 4.5400462151
325.9693604 20.1301174164
327.1535034 195.5850524902
327.968811 229.6661987305
331.3573608 34.1585769653
334.3757629 4.4477391243
340.2835388 4.672334671
341.1415405 8.3414592743
342.6013794 3.3733432293
344.9196167 9.8128166199
345.9222412 22.4120635986
352.9265747 18.0919742584
354.2020874 5.1064667702
355.8367615 7.8001475334
358.1573181 5.4043507576
369.6684265 15.8294830322
370.4856567 16.8734817505
371.9233704 18.8965435028
373.1365051 22.0566368103
376.9393005 4.5732741356
377.6549988 14.6838169098
384.8518982 8.9255113602
385.9494934 5.6651039124
387.1978149 6.3072042465
388.625824 10.8840045929
397.1950989 71.9833068848
398.0362854 81.7101974487
399.0474243 39.1359405518
415.7077332 24.5010547638
END IONS
BEGIN IONS
TITLE=SH_AW_01082017_RALF.77.77.1
RTINSECONDS=26.0379
PEPMASS=758.222717285156 3155.94482421875
CHARGE=1+
248.97789 2.0624637604
265.1164551 8.1243200302
281.0219727 25.8524036407
283.08078 2.1302478313
298.5773315 4.6009559631
327.2034912 6.951713562
341.331543 10.8447122574
355.1386108 14.4244756699
358.8609009 6.6215968132
429.2211304 9.1299257278
472.6903687 3.1501398087
503.2468262 9.7520704269
568.1184692 4.2332129478
611.5487671 4.2253637314
613.4458008 11.5376682281
653.2793579 9.4277410507
661.5542603 1.858130455
666.0953979 7.180598259
670.3815918 18.9743080139
678.380188 25.5740509033
739.8230591 9.5268001556
741.2327271 2.7143671513
END IONS
BEGIN IONS
TITLE=SH_AW_01082017_RALF.78.78.1
RTINSECONDS=26.3376
PEPMASS=610.186828613281 1984.635131835938
CHARGE=1+
219.7494202 3.9228799343
221.4935455 13.4509716034
267.0153503 14.6497240067
283.0493774 6.2883486748
303.4748535 4.1632347107
354.9949341 28.8542556763
356.0132446 46.6502838135
371.1513062 6.8387699127
401.880127 11.7185173035
416.1184692 2.0585763454
422.8746338 6.0601539612
432.9393921 7.6773290634
437.5145264 5.683675766
446.1235962 12.3558893204
451.887207 4.3645386696
463.5026855 5.4202003479
465.1868286 4.586909771
477.1435547 7.6829929352
484.789917 2.2750821114
486.9528809 2.9270863533
493.1620483 15.751455307
496.2062378 10.8551864624
496.9784546 36.669128418
517.732605 2.4950129986
520.767395 29.230682373
521.4338379 1.5212607384
523.0547485 5.7250404358
529.4259033 4.8914966583
539.2791748 4.0167365074
539.9302368 1.8477956057
554.9678345 10.1957359314
567.4644775 44.6220664978
573.4439697 12.6101322174
574.4111328 22.5102348328
579.5132446 13.0509757996
580.4020996 2.7113332748
581.234375 6.7414984703
582.6389771 8.7771711349
593.0298462 50.0403633118
594.2633667 14.7828063965
595.0500488 9.8669834137
END IONS
BEGIN IONS
TITLE=SH_AW_01082017_RALF.80.80.1
RTINSECONDS=27.5233
PEPMASS=503.107635498047 11638.341796875
CHARGE=1+
149.0250092 5.095041275
177.1177368 2.6015429497
214.174469 2.1108026505
221.0576477 49.4618644714
227.2026367 3.2633855343
238.6793671 18.8257865906
264.9897461 10.8056488037
277.1395264 2.8604264259
280.9987183 891.3732910156
282.941803 14.1134872437
298.0890808 55.5970306396
298.7985229 98.6774597168
324.9213257 1.6422070265
327.0047607 11.7128505707
329.1322021 6.7143683434
331.2544556 2.4981322289
335.2143555 6.9383201599
339.0487061 2.8170056343
341.1143188 58.6998977661
348.7778931 1.6237484217
358.2774658 16.8591785431
359.1556091 7.7662773132
367.5184631 11.1489067078
371.0377502 12.6807842255
373.0624084 6.5894532204
377.0372009 8.7816896439
387.0138245 22.3050880432
388.9189148 50.9621620178
395.0400085 9.5469112396
400.9862366 1.9857075214
406.6305847 5.1822795868
409.1413879 14.298418045
411.1698914 7.341085434
413.1140747 36.0920944214
415.1019897 178.1301422119
422.1922302 3.486720562
423.1411438 5.9595861435
428.9260559 7.8287668228
431.1430359 17.7890739441
440.8549194 8.7156429291
441.4864197 14.9624004364
443.1880798 1.8446115255
458.8186646 25.7549819946
467.1355591 48.6298904419
472.9641724 7.5957493782
484.9520569 58.6683197021
485.6852722 29.1491336823
490.6835327 38.9290542603
494.4518127 25.5302810669
END IONS
BEGIN IONS
TITLE=SH_AW_01082017_RALF.81.81.1
RTINSECONDS=27.8149
PEPMASS=415.036773681641 7769.19384765625
CHARGE=1+
124.959938 4.552628994
133.021347 2.4943363667
149.082016 2.7048079967
169.8125916 9.7127218246
170.6257019 8.0158901215
187.0388184 8.997045517
189.2002258 3.3608293533
189.9899902 5.7508974075
200.9748077 3.134313345
212.7685699 8.9405460358
217.0003967 5.5280556679
220.0025024 11.8642978668
227.1670074 16.7410850525
232.0639038 8.4196939468
240.2610779 9.5441389084
244.1269226 13.6580600739
244.7735291 3.6981458664
246.9715576 6.2864556313
256.2729797 6.272061348
257.0690308 10.5732955933
259.421936 3.579867363
271.0336304 9.6290035248
280.3927002 7.6824760437
281.8352356 2.7099485397
288.8456421 13.0489606857
293.1808472 7.1697816849
297.2647705 6.304008007
300.9869385 23.8335990906
301.6910095 6.9007534981
302.3045349 28.5515804291
304.2203369 3.812390089
307.1610718 5.9220118523
309.4091797 8.3933897018
315.4001465 3.5275623798
316.8443604 11.913640976
320.8742371 5.3083004951
323.2065125 10.7595453262
325.4447632 40.6302528381
327.0102234 514.5639648438
334.8939819 2.7075064182
340.4988098 6.2505288124
341.2157288 4.8656563759
342.8611755 2.1709363461
344.7490234 95.3486175537
352.0471497 10.3158636093
352.7794495 3.2527441978
354.1109314 7.1683745384
354.9662476 12.4950447083
366.8055725 15.2892274857
368.0168457 12.473241806
368.7805176 6.0511183739
369.6354065 11.124912262
371.474823 8.8910188675
373.3494568 6.3000054359
374.0518494 10.6250314713
377.0753174 6.887816906
383.1734924 3.3619639874
384.5694885 11.3002080917
391.6953125 3.9033145905
395.4344177 14.5131177902
396.1893921 11.3053913116
397.0296326 131.2436828613
398.1499939 10.5734710693
399.1515198 38.6687011719
405.4029236 18.5801868439
406.0567627 20.2199726105
406.7315063 5.4710822105
413.4198303 3.1446959972
415.4183044 11.4570417404
END IONS
BEGIN IONS
TITLE=SH_AW_01082017_RALF.82.82.1
RTINSECONDS=28.095
PEPMASS=684.204406738281 9447.36328125
CHARGE=1+
221.2230225 5.9078931808
250.9862976 9.5128927231
267.0601196 8.7981987
269.0046082 13.2420225143
281.1699219 10.2674474716
294.9362488 14.8391447067
325.0779419 43.6238861084
334.9085083 4.8790531158
340.9953613 159.8704376221
355.204895 19.7570571899
358.5523071 22.9009151459
371.2314453 3.9779484272
378.9560547 6.498603344
416.2488403 4.4416527748
425.5452271 2.4835164547
429.1560059 274.6951904297
513.3380127 7.9261517525
529.8556519 3.907106638
539.7861328 7.1660747528
548.3515015 16.5226478577
569.9754028 7.5831975937
571.0551147 16.4847755432
578.093689 3.3608088493
593.1727905 3.3604626656
595.2772217 10.4289627075
596.1036987 5.8626480103
639.5988159 13.6789913177
646.0721436 9.4281806946
663.7340698 18.86028862
666.3391724 14.1626844406
END IONS
BEGIN IONS
TITLE=SH_AW_01082017_RALF.83.83.1
RTINSECONDS=28.3948
PEPMASS=445.120025634766 512.879272460938
CHARGE=1+
147.168457 2.9231994152
161.3461914 4.0083417892
204.9139404 10.9956684113
207.2997742 1.8297371864
211.1182556 3.8931326866
221.206543 6.7228984833
225.113327 4.4402542114
228.0725098 22.7444381714
229.1852112 5.5275931358
230.0837402 7.7049145699
244.3231812 2.6081433296
270.8749084 8.0284194946
274.346405 3.3583672047
275.2980347 8.0028867722
282.2689819 10.0330963135
283.078949 13.4337644577
297.2977905 7.1410861015
299.1190796 17.5750141144
312.0560913 2.2675800323
314.0950928 10.2902145386
318.9453735 6.7310810089
324.3712158 2.4806213379
326.2157898 3.6671304703
329.8851013 5.6270842552
331.0983276 8.0153646469
333.2437134 2.6966917515
338.3114624 9.6170444489
339.2880554 7.5854759216
341.0630188 326.252532959
341.6725464 1.6054464579
347.0769348 13.6880283356
347.9604187 13.4350786209
348.8247986 4.876511097
350.8099976 3.7099411488
351.4132385 11.513256073
352.9883423 8.8193740845
355.1835632 65.8327713013
356.7839966 8.1050329208
357.7001343 2.4847476482
358.6606445 30.3808479309
359.2688293 1.3030407429
363.18573 7.45570755
365.222168 5.6544718742
376.1350098 7.5823836327
382.2633057 1.8550958633
383.1416321 21.1569671631
384.9501648 5.0846605301
399.2368774 38.9247550964
400.0749817 13.9556913376
400.7072144 19.7642192841
404.3892212 14.3480386734
408.3632507 6.5519490242
409.2503357 30.2967243195
410.2319641 4.5626878738
415.1868896 13.9705858231
416.0273132 5.0919413567
417.1072998 5.4449415207
425.1001282 2.9241335392
426.9839478 122.6513977051
429.1418457 2436.8896484375
434.7274475 29.5049915314
435.4681702 9.7509727478
444.8502197 24.0200634003
END IONS
BEGIN IONS
TITLE=SH_AW_01082017_RALF.84.84.1
RTINSECONDS=28.6813
PEPMASS=379.103942871094 4956.34912109375
CHARGE=1+
113.0299377 7.2621712685
136.0880127 3.3620040417
149.1505432 11.0869626999
151.0505524 8.9495954514
152.923645 2.4921269417
160.9711304 4.6013755798
189.3833618 4.6434574127
190.2784119 4.353164196
193.1965027 6.3057003021
209.167038 16.6106548309
210.7318268 3.571413517
213.1214294 9.7686605453
222.9095459 13.7501497269
228.8965454 1.3950830698
229.52005 2.4942064285
233.0235901 6.232093811
237.0018311 3.5730330944
238.9161987 6.6096467972
241.113739 19.9897212982
245.1750793 4.3446798325
248.0929871 4.7755842209
248.9936829 31.3331069946
250.0093689 40.4543304443
259.2144165 13.452881813
263.5164795 5.4316868782
264.991272 68.0621795654
266.9794006 13.4338588715
268.9506836 2.9229156971
278.9075928 9.9871463776
281.4928284 4.6599965096
282.8106689 4.9077782631
285.1575928 564.3764038086
287.5029907 4.0079336166
288.9958496 16.0376758575
297.1071472 4.1200060844
302.0901184 34.1474533081
302.9460449 9.7196159363
305.4734802 6.0493750572
306.9881592 41.6689147949
315.9133606 28.4006958008
317.4376221 42.1913070679
323.0696411 3.3006482124
333.1254272 54.7452316284
334.8108521 16.5166397095
335.4480591 34.4766349792
338.0241394 4.7709889412
358.7161865 12.2540473938
361.0833435 94.5309753418
362.0782471 47.0519599915
378.3486633 4.1049489975
END IONS
BEGIN IONS
TITLE=SH_AW_01082017_RALF.85.85.1
RTINSECONDS=28.961
PEPMASS=684.204406738281 5152.6513671875
CHARGE=1+
206.9525757 3.6805033684
229.6203461 17.5438613892
240.7597961 1.9340311289
250.9996796 7.5751676559
266.9937134 3.9375181198
280.9625549 12.7899084091
282.184082 20.0475578308
293.4091187 18.3481674194
298.9415283 2.0500473976
341.1405029 48.5752639771
342.2106934 49.6149101257
355.1679077 31.8460445404
356.0626831 4.6558580399
358.3511963 6.1807718277
415.371521 8.2377929688
429.2385254 55.6805953979
430.1104126 101.7017059326
504.5858765 9.7282810211
506.9282837 3.1514616013
568.3147583 2.5791745186
571.0059204 22.7784748077
580.0802612 9.2082672119
587.2037964 3.3541166782
589.1387329 5.6259551048
591.1792603 11.5197582245
594.5568237 17.5879249573
595.1983032 4.5589876175
596.8964233 3.0202167034
613.1210938 4.0053191185
625.071167 8.4651527405
640.6762085 22.4006385803
641.3582764 3.6792619228
647.3231812 4.7211289406
649.9181519 2.0522809029
652.1495972 10.1899137497
664.9276123 9.226020813
666.5366821 51.1168518066
685.2138062 3.9924094677
686.557312 7.1663923264
END IONS
BEGIN IONS
TITLE=SH_AW_01082017_RALF.86.86.1
RTINSECONDS=29.2606
PEPMASS=503.107635498047 3226.817626953125
CHARGE=1+
187.1366119 4.9045171738
221.0849152 7.056125164
226.4090576 5.2089753151
243.4655457 7.3529748917
249.046936 4.1765556335
276.3807983 3.3428237438
278.2689514 7.046880722
281.0514221 216.5500335693
282.1093445 166.2496795654
286.9699097 5.4114208221
298.9242859 27.3945808411
300.0235596 41.2740821838
314.0810852 2.4072422981
326.8245239 5.9533286095
332.046936 8.4438848495
341.0005493 17.8770332336
342.1105347 7.3282122612
349.2414856 1.6252919436
369.8983459 7.6749806404
382.0132141 3.2652461529
386.1833191 10.0452260971
389.934906 32.6331939697
391.3020935 3.455075264
398.0805359 9.1048793793
405.2955933 7.5860257149
406.0941467 9.1813201904
410.0365906 2.2654845715
414.0158997 13.510972023
415.3338928 14.0366411209
416.1580505 148.542175293
417.3398438 2.9383244514
432.1305542 2.0451202393
432.8407898 9.8031549454
433.6069336 11.0477790833
441.0258484 5.0710301399
445.43573 2.705524683
447.0166321 4.7825245857
449.952301 2.2650508881
451.5203552 17.2251873016
457.8128052 3.2771480083
460.0909729 31.7466506958
464.9552917 4.6496133804
465.9327087 5.2097096443
468.1251526 32.2504501343
469.3528442 31.6292324066
476.5534058 18.2310390472
483.9595337 7.3381896019
485.5208435 26.0019226074
486.2304382 74.3815460205
487.2020874 6.3071799278
494.4899597 24.0559329987
501.7777405 5.2161822319
503.9310608 13.2568054199
504.9374695 16.1723995209
END IONS
BEGIN IONS
TITLE=SH_AW_01082017_RALF.87.87.1
RTINSECONDS=29.5513
PEPMASS=489.056182861328 4869.9912109375
CHARGE=1+
198.2069702 4.3318839073
224.2876892 9.7614355087
263.122406 9.1132669449
285.3963623 9.1877183914
287.2895508 12.8202362061
295.0922546 9.8739204407
308.6354675 3.9248528481
312.9698486 13.9242677689
320.8893433 2.265024662
325.0977478 3.504411459
327.182312 17.1847648621
333.1747131 11.2702989578
335.168335 2.0760686398
344.4447937 2.9169495106
359.1916809 4.2207746506
371.6046753 5.9008278847
373.3520508 2.2693240643
374.8768311 45.7135925293
380.068573 14.3678808212
382.0728455 4.6567473412
385.1601868 4.8747553825
386.1527405 5.4289798737
387.1087952 4.4403071404
391.9299622 3.9012777805
395.3963928 10.4345312119
396.9394226 3.7882020473
399.052948 19.9356899261
401.0151062 401.587310791
404.4480286 6.6084165573
415.998291 15.2712535858
417.046814 10.1773366928
418.1185608 30.7247772217
418.9872131 4.3843574524
426.8865662 2.267885685
432.4846497 12.2532215118
434.4773254 3.9527373314
435.6492615 22.1866111755
443.1112366 11.5747795105
444.5317078 16.7492218018
449.1292725 8.867474556
452.8418884 9.3257646561
455.5282593 5.3093476295
457.2033081 2.9156119823
458.9490051 8.3012781143
459.8893433 9.1551980972
461.2350464 3.7530345917
466.1600952 13.1834754944
469.1047668 31.7828559875
470.9298706 152.4821777344
471.9673462 6.0215473175
473.0631409 5.7815465927
488.934967 3.051207304
END IONS
BEGIN IONS
TITLE=SH_AW_01082017_RALF.88.88.1
RTINSECONDS=29.8475
PEPMASS=684.204406738281 2791.62646484375
CHARGE=1+
221.1862793 12.0074768066
222.9273376 9.208773613
267.2484436 9.7492408752
281.2102051 4.3062152863
283.1018677 9.9714183807
295.0457153 2.4853670597
299.1898193 4.0081524849
325.0228882 4.0081138611
327.0598145 10.4685497284
341.2367554 16.3092899323
342.2259521 21.1834983826
343.0075989 63.4916725159
355.2909546 7.4619312286
356.7556152 11.9909629822
358.8890991 2.8209052086
395.1318359 4.5329971313
413.5220337 4.3452825546
429.0365601 13.879067421
430.3803101 60.0266227722
431.2215576 103.6803588867
455.7824097 2.918489933
460.1282959 11.5609674454
475.2717896 2.7042207718
475.8930664 6.6331133842
491.3424683 6.0756902695
503.3480225 3.3562817574
513.348877 2.4864387512
514.0302124 3.2506284714
525.9174194 9.4145050049
561.6587524 3.3543598652
571.8196411 28.9158325195
588.6550903 3.544533968
591.6212769 7.5894608498
596.1204224 10.4827318192
598.2460327 31.0086460114
604.4099731 2.485216856
622.8391113 5.4299607277
625.7453003 14.8568954468
640.2064819 23.5230960846
648.131958 4.7429065704
649.6925659 10.6249418259
651.1633911 7.9056534767
653.1193237 30.9306983948
654.0370483 2.0480804443
657.5544434 6.3285312653
659.0856934 3.3430275917
668.3375854 18.5564746857
670.0916748 3.7443327904
END IONS
BEGIN IONS
TITLE=SH_AW_01082017_RALF.89.89.1
RTINSECONDS=30.1485
PEPMASS=503.107635498047 3226.817626953125
CHARGE=1+
221.1598663 9.9058914185
222.9648743 2.2105004787
239.0270081 6.1745786667
259.1560974 4.657330513
279.1618347 3.800413847
281.0532837 103.0934677124
282.3392029 30.4165458679
283.1993713 193.4287109375
285.0969849 5.9265041351
290.1648254 8.3341321945
300.4912415 40.0726089478
301.1014709 3.3704016209
305.1214294 14.7379846573
313.3557739 2.9206750393
318.8543701 8.9403743744
324.9041138 6.9376506805
327.052887 11.9189271927
332.2613525 2.295799017
333.0232544 10.0397119522
341.5075073 9.3032798767
342.2303467 6.6001472473
343.0543213 14.1768465042
347.283905 6.7323856354
349.2307129 4.6559758186
365.2688599 3.3572738171
373.0531006 1.8383549452
390.9911499 28.8048152924
393.0215149 2.0976557732
397.7576599 1.419090867
399.0616455 6.1580705643
401.175415 58.5857505798
406.849823 12.4556760788
414.9896545 22.6299095154
416.0418396 21.0362586975
417.0889587 110.7563552856
425.2275696 3.7419397831
432.6077881 20.3871154785
435.1725159 4.3012299538
435.9295654 14.5748586655
441.8154297 5.4088115692
442.7565308 3.4790165424
444.4589539 5.0846543312
446.1123962 6.8319630623
448.1646118 12.3156833649
451.1726074 7.7991790771
459.0101013 5.8873662949
459.6617737 10.0933227539
460.95578 5.4874100685
463.1552734 19.4063282013
465.2729187 1.8390511274
467.0087585 4.7912092209
468.8701477 6.7442317009
474.031189 8.4778366089
475.253479 2.4908132553
485.0227966 24.8353691101
486.2574768 16.7300033569
487.1551819 51.2653579712
487.8844299 11.0663452148
489.034729 135.6842803955
495.5293579 5.434425354
496.6304626 19.850069046
504.2225952 10.0638647079
END IONS
BEGIN IONS
TITLE=SH_AW_01082017_RALF.90.90.1
RTINSECONDS=30.4421
PEPMASS=758.222778320313 3563.544921875
CHARGE=1+
249.1941376 17.4807720184
281.0806885 34.7740135193
298.9047546 13.9330415726
324.8604736 5.7425079346
341.2937622 6.9983816147
415.4335327 3.0453822613
429.1923218 3.3573915958
503.0257568 34.6236724854
510.0568237 8.643702507
630.0765381 6.4535264969
643.7151489 28.5970840454
660.3157349 10.1691446304
667.6394653 4.0026407242
686.6002808 6.3984460831
695.0162354 30.4392967224
740.5181274 13.5377349854
END IONS
BEGIN IONS
TITLE=SH_AW_01082017_RALF.91.91.1
RTINSECONDS=30.7437
PEPMASS=415.036773681641 7769.19384765625
CHARGE=1+
166.8332672 3.7221341133
170.1092072 3.7861163616
171.9682922 15.3885116577
190.1220398 7.3649177551
219.0155182 5.7449741364
221.0146637 3.1382226944
227.1863708 14.0199098587
228.184906 11.0345897675
239.1820679 8.7761793137
245.4000549 3.136023283
251.3476257 9.8867549896
251.9907837 4.6581740379
257.2950134 14.743268013
258.849884 4.0074052811
259.9322205 8.9908056259
271.9750366 4.8718881607
282.0010071 15.2572259903
283.0926819 2.2702639103
284.3092346 19.4479064941
286.4625244 4.7537302971
288.2689209 17.2998161316
296.4001465 22.7840023041
298.3768311 3.5627212524
300.3213196 11.2800264359
302.1814575 20.5067920685
304.0076294 9.1817235947
312.5388184 5.6390748024
315.1135864 14.611164093
318.1821289 14.2591915131
322.1503906 15.8528327942
323.390564 6.4956336021
325.6541138 16.1442947388
326.9629822 177.9104919434
328.0791931 168.474105835
333.1318359 4.5388913155
334.1200562 9.9567728043
339.2941895 6.7183923721
342.3244629 20.8372612
343.1364746 23.1410884857
344.3961792 16.1630592346
345.5706787 63.7475204468
353.3609924 9.3281879425
357.2710876 3.7870411873
359.0340881 5.3037729263
361.6493225 9.3214712143
369.3940125 10.4685440063
371.1933594 32.4438438416
372.1578979 33.939414978
373.8820801 8.0134086609
376.3461609 29.9159946442
378.7105408 16.0353355408
379.7550659 38.8475799561
380.4664612 3.5348982811
386.3989563 4.0052914619
387.2157593 19.653345108
391.6486511 20.9183120728
392.6081238 5.8917756081
395.9721985 26.6072769165
397.4259033 55.6006164551
398.0827332 82.19115448
398.9186707 24.2826900482
400.0414429 17.1102046967
409.4447021 10.2313184738
416.1334534 3.0244162083
END IONS
BEGIN IONS
TITLE=SH_AW_01082017_RALF.93.93.1
RTINSECONDS=31.9138
PEPMASS=503.106536865234 12676.30859375
CHARGE=1+
198.901535 5.0629286766
221.0072784 39.0057830811
237.1280975 3.7874979973
261.1127319 9.3484048843
264.0992432 9.3416070938
265.0098572 39.8494186401
281.0333557 683.0249023438
282.6373596 4.1317224503
286.5957642 9.7759609222
288.2731934 2.2769932747
297.9531555 3.3572983742
298.7666321 87.3811569214
308.6705017 3.3585858345
313.4535217 12.5805711746
327.163147 10.548078537
334.2555237 13.1555719376
341.1736145 117.130859375
344.0188599 11.1205978394
345.2613525 4.4452137947
356.4760742 6.118499279
358.3105774 2.0521957874
359.2264709 4.2405776978
380.8283691 13.1023769379
387.4541016 12.3778238297
389.0305481 16.4963798523
403.056366 7.2609858513
407.5956421 5.8476567268
412.9657898 19.3345870972
414.2055664 1.8345216513
415.0635071 220.457244873
419.2576599 2.4888761044
423.1708069 10.583319664
431.1184998 22.997674942
440.0694275 11.0812473297
441.2383118 4.5628099442
442.8587952 7.7914958
456.9234619 10.5645542145
458.1149597 35.0009536743
459.1983948 38.1259498596
464.837738 14.4542245865
466.8934021 8.0183095932
468.4683533 11.0721025467
472.4379272 22.2631511688
475.1449585 8.4604263306
476.1261902 2.0496170521
479.3958435 6.1777238846
484.8395081 87.5304031372
485.6173401 15.1119098663
487.0990295 10.6902322769
503.8410034 13.417391777
END IONS
BEGIN IONS
TITLE=SH_AW_01082017_RALF.94.94.1
RTINSECONDS=32.2032
PEPMASS=684.203186035156 9356.455078125
CHARGE=1+
221.2388306 4.8136620522
237.6855774 5.9624910355
238.7644958 13.8072862625
251.2196198 6.6086812019
262.0845947 5.2992033958
267.2234802 10.8677196503
280.8862305 20.3554096222
285.0079041 5.9426517487
295.0563965 11.0986042023
325.0657043 29.8624324799
341.0223999 197.6100158691
342.855957 7.0495080948
355.1419678 85.7645797729
358.2540894 8.6851644516
359.3226929 3.3477797508
416.279541 2.7056150436
427.3406372 3.2689576149
428.5853882 16.0421772003
429.1876831 137.4648284912
434.9884644 11.5692510605
445.3377686 7.8794755936
457.2908936 4.2189640999
528.3207397 4.0084404945
537.973938 2.081839323
540.5418091 11.48300457
569.5241699 3.1431820393
570.3890991 7.5117368698
594.3881226 4.0568680763
595.7209473 7.4990510941
602.0974731 3.9069070816
603.8438721 4.4471096992
612.7866821 13.4690027237
624.2890015 8.4835567474
648.0761719 4.2279176712
657.0236206 3.1406612396
666.0435791 7.3630952835
END IONS
BEGIN IONS
TITLE=SH_AW_01082017_RALF.95.95.1
RTINSECONDS=32.5032
PEPMASS=445.120025634766
CHARGE=1+
146.9951324 3.5193908215
187.1793518 8.1504945755
198.314682 2.2688322067
205.1275635 4.3301792145
213.2410736 2.2620668411
216.1799011 3.9430649281
220.8313599 4.5935416222
223.1038513 4.2279701233
225.2533569 2.0763814449
229.0354919 4.2188825607
232.8326721 5.6484494209
233.4649963 6.2832946777
243.0857239 12.0210208893
280.9949341 3.1345481873
295.5379944 13.6447820663
299.2602539 7.1575460434
315.3945313 10.5327911377
318.1636963 3.7916896343
327.0192871 17.5137653351
329.1154785 7.4821357727
331.1031494 17.8779258728
341.0862732 441.4018859863
343.2084656 10.2845401764
346.1986084 7.0503005981
346.9640808 19.2517852783
348.8741455 3.3494663239
351.271637 4.3365869522
355.1134644 65.236328125
356.980072 7.6676983833
358.2895508 50.4004020691
358.9658813 32.0766105652
359.850647 4.5730252266
382.9716797 25.8058624268
385.1366882 12.0683059692
398.0604248 6.7523903847
398.7976379 3.1311912537
399.869873 9.13027668
401.2348022 20.6564540863
406.7909851 9.5497970581
409.2763977 2.704075098
412.3338928 6.3994073868
413.2964478 5.0798954964
422.0583801 18.8735542297
425.1925049 35.679309845
426.8386536 65.6021347046
427.4432983 7.5268902779
429.1552124 2018.0264892578
435.0740967 4.2274317741
436.03302 25.7142810822
454.0082703 11.2917041779
END IONS
BEGIN IONS
TITLE=SH_AW_01082017_RALF.96.96.1
RTINSECONDS=32.79
PEPMASS=415.036102294922 6446.44921875
CHARGE=1+
151.1684265 12.7540626526
156.9962006 5.2356281281
163.1454926 4.1835246086
165.1619873 5.6884298325
175.9870605 8.8579740524
176.9807281 2.0458261967
196.9443359 1.6202170849
212.9524078 3.7868623734
220.1127777 2.0548160076
221.2564087 11.9384746552
223.3538055 7.0135264397
227.1092224 28.6634292603
228.0531616 5.4118456841
244.8952637 10.8396863937
246.8008423 10.9019002914
253.1269226 4.1290197372
255.2575684 4.5871863365
257.3132935 4.2268238068
259.2608948 14.8003263474
260.3200378 8.3559560776
265.1920166 9.2293624878
270.4228821 5.4373936653
284.317688 18.0129261017
285.321228 6.3166837692
285.9848938 23.3597049713
287.0510864 3.6198842525
288.2250977 8.6567020416
292.1245422 6.9313492775
293.2060242 5.9579935074
294.395874 3.7923722267
295.920166 8.0287256241
297.3930054 13.8773212433
298.5679932 8.3822746277
299.9580383 6.7368988991
301.0386353 41.6861038208
301.8347168 19.3091106415
303.0843811 6.7353029251
309.2958374 1.6382548809
314.9588623 6.7264275551
316.9690552 26.4508228302
318.9481201 7.2680835724
321.0686951 6.3832426071
322.9711304 27.5489082336
324.3457642 15.1296739578
325.1260681 13.7180070877
326.9755249 418.5748901367
332.894043 17.5729236603
334.4835205 3.9407188892
335.2519226 6.8280262947
338.3788147 9.4968681335
339.109436 18.7182617188
341.0492554 8.880648613
342.4034424 18.8750076294
344.8980713 26.2402610779
353.1083069 4.2339954376
355.1382446 8.5291442871
357.1009521 1.8460938931
366.802887 2.8767826557
367.643158 3.3708090782
369.2289734 13.7461519241
370.1299438 11.2240724564
370.9545593 12.6578207016
372.4121704 4.4465489388
373.1570129 8.504901886
374.1097107 19.0444145203
377.3265076 11.552072525
378.9860229 18.4768295288
383.1494446 25.2233104706
386.913147 8.2715091705
387.6779785 6.9573373795
394.2861023 13.2662553787
395.0521851 11.5902786255
396.1219177 45.0264434814
397.1495361 95.8522644043
398.0839844 6.6203799248
399.2183533 36.694984436
405.731781 14.8899412155
411.3059692 4.8656697273
414.8375244 6.8390188217
423.6977539 10.8622407913
424.4719238 4.5022854805
END IONS
BEGIN IONS
TITLE=SH_AW_01082017_RALF.97.97.1
RTINSECONDS=33.0703
PEPMASS=684.203186035156 9356.455078125
CHARGE=1+
207.844162 3.1426229477
266.8417969 6.5987854004
268.0328674 10.6447982788
298.0396729 1.4034290314
324.8613281 4.8773450851
326.1970215 2.2703931332
341.3471069 59.8649711609
342.1362305 48.2399978638
355.2455444 23.4990730286
356.0523071 28.4973735809
359.9694214 3.5498895645
367.1341553 6.9735636711
388.5627441 5.7469954491
422.9906006 8.3569421768
429.0958252 97.0815734863
430.0756226 55.9645004272
458.8826904 3.1397476196
462.8455811 3.296816349
482.9449463 5.7477231026
500.5088501 18.7308292389
511.2609253 1.6345075369
535.1132813 4.3532824516
536.131897 11.7118864059
539.0620728 3.1538724899
555.7615356 4.890724659
572.0715942 3.0850458145
584.7374878 7.0816874504
586.2479858 9.3539199829
587.6942749 4.1277713776
594.9511108 3.0382304192
596.9898682 5.3111824989
605.4535522 26.5365104675
612.2560425 18.2557163239
631.4257202 7.9277653694
649.0731812 13.4496841431
653.2217407 3.5734758377
656.170166 6.4042572975
664.8190918 4.0323791504
665.9740601 9.4156255722
666.9421997 42.9264450073
667.7501221 5.1013712883
END IONS
BEGIN IONS
TITLE=SH_AW_01082017_RALF.98.98.1
RTINSECONDS=33.3712
PEPMASS=503.106536865234 12676.30859375
CHARGE=1+
147.5007935 10.6414823532
156.1854553 9.2094421387
165.1199951 2.0532643795
166.1796417 2.2757220268
171.2135315 6.0859727859
220.8833008 13.8133325577
222.0705566 3.3604781628
245.9104309 2.7084307671
260.1051636 7.1496186256
264.7563171 3.5774464607
268.9503479 13.9370193481
280.4916077 61.7097091675
281.0999451 63.4689865112
282.087738 236.2943572998
295.036377 5.8730220795
298.8570862 27.4368095398
299.9039307 47.2083740234
301.8193359 22.8445739746
325.9626465 12.7274637222
333.133606 15.716050148
342.0372009 7.8913822174
344.2050171 3.4643099308
347.041626 3.7939577103
347.983429 15.5733346939
357.0244751 3.361610651
364.3153076 2.9436438084
377.2809448 3.4727375507
379.2026367 4.1227154732
386.0697021 11.7082042694
388.1203308 10.6440229416
388.8749695 3.5699958801
389.8319702 5.6963739395
391.4969482 12.8095378876
392.7322083 4.1708045006
401.822998 3.5573441982
405.8006287 12.67740345
412.1376038 9.2041053772
412.7554626 12.1806764603
413.3912048 5.5282320976
414.1117554 50.3601913452
415.0184631 35.6987228394
416.1533813 130.1502838135
425.1274109 8.8892507553
431.6299438 4.0078811646
441.258728 5.5329937935
443.1289368 9.311715126
456.223114 19.1932964325
457.9866028 3.1885335445
459.843689 5.6151280403
463.3117371 5.5284566879
466.1621399 2.6742613316
468.0837097 7.9201440811
469.6563416 3.1088247299
482.2270203 14.754529953
483.2411194 2.7519137859
486.1069031 40.4325942993
486.8170776 33.3352851868
501.1754761 2.2754991055
503.2571106 19.5454692841
504.002594 7.2280077934
END IONS
BEGIN IONS
TITLE=SH_AW_01082017_RALF.99.99.1
RTINSECONDS=33.6656
PEPMASS=684.203186035156 5033.20361328125
CHARGE=1+
207.3810883 6.2827486992
223.147583 3.5775504112
265.0690918 6.8560571671
267.1921387 3.4764151573
283.0438232 9.6454296112
295.1455078 2.4382414818
296.9904175 4.8313336372
326.1871948 2.8237998486
327.9713135 4.6803956032
341.1018066 55.4293708801
342.1199341 30.2703819275
342.9935303 27.5479125977
356.5549316 17.455909729
357.1893921 4.9932222366
358.7347412 1.896925211
359.663208 2.7099702358
423.3271484 8.6167936325
429.2318115 31.3784408569
430.5165405 29.098443985
431.2351685 55.3471336365
444.7935791 6.7156252861
568.2571411 5.0279378891
572.1403198 10.2076616287
586.4866943 24.3054828644
588.9638062 3.4626231194
589.796936 9.5593776703
596.1680298 3.0866270065
597.9301147 22.466003418
613.430603 3.7959144115
623.1624146 1.4143214226
625.8856812 7.3696250916
627.6411743 1.8306709528
642.4767456 3.7931311131
648.2179565 3.4781894684
668.5842285 8.6550121307
669.9744263 4.9037022591
END IONS
BEGIN IONS
TITLE=SH_AW_01082017_RALF.100.100.1
RTINSECONDS=33.9667
PEPMASS=610.186279296875 3010.554443359375
CHARGE=1+
189.3237 13.0736589432
205.2305145 2.4905800819
222.9658508 4.4318594933
250.953186 7.6036601067
255.0459595 10.8369998932
266.9799805 35.7103118896
281.1759644 13.4536466599
304.1662598 2.8282852173
334.3208618 10.199379921
338.6920776 23.6993732452
355.2218018 149.5010375977
371.1086426 12.5464229584
383.7518921 4.1525759697
392.2532349 10.8836927414
419.0413818 5.1978526115
420.3962402 6.5242171288
422.114563 2.0546653271
425.1453247 16.6699752808
459.5872803 18.1091308594
466.2578125 5.4539113045
485.6011353 2.2883722782
495.90625 16.0729026794
501.9418945 6.166955471
504.6860962 5.8778209686
509.3206177 4.595831871
512.085144 10.8599348068
516.2843628 9.5855054855
517.1359253 5.0415244102
517.8770752 5.0898427963
519.3255005 13.8714103699
520.0328979 11.2922859192
521.8181152 35.4290962219
523.3442383 3.47706604
530.3154907 4.7952060699
535.6790771 17.2120361328
539.4064941 17.9666748047
545.9865112 3.9994213581
547.0195923 7.1866335869
555.1428223 8.6087293625
557.0635986 17.361207962
564.1965942 7.1831288338
565.5601196 42.8787536621
567.8457642 4.0149316788
571.9750977 12.3781118393
587.0344849 2.277677536
590.1013794 3.5821561813
591.864563 51.6605072021
592.6511841 6.7979774475
END IONS
BEGIN IONS
TITLE=SH_AW_01082017_RALF.101.101.1
RTINSECONDS=34.2798
PEPMASS=503.106536865234 2771.685791015625
CHARGE=1+
204.9385376 14.429725647
220.9905701 2.2759478092
222.9915619 15.8288202286
239.2968903 4.7735033035
245.2360992 9.325592041
264.9223328 34.7765693665
268.9419556 3.3650760651
271.2912292 3.1362342834
278.7942505 2.2724266052
281.1047058 98.0125274658
281.9929504 44.1085395813
283.1028137 126.4699935913
297.9395142 2.9306092262
298.9729004 20.1785163879
300.129364 11.3041248322
300.7769775 2.8916187286
311.0997314 6.8202013969
333.5127258 4.6751666069
341.0112 9.0631828308
343.2080383 26.898021698
346.7255249 5.0213160515
355.2918396 8.1472253799
359.4592896 1.6230126619
361.1871033 6.7453360558
362.9337158 10.6114435196
367.0194397 2.0625135899
391.0483398 56.8242797852
399.9666748 1.4243099689
400.9791565 19.8242855072
408.7530212 4.4513254166
411.1786499 21.5011768341
413.2147217 5.3030891418
415.1400452 102.9448623657
416.9887085 65.5371551514
417.6578674 10.3095264435
422.5643616 10.9503440857
425.0019226 5.9546160698
430.8097839 5.554248333
432.3744812 12.0227766037
433.4767151 5.5547003746
434.4337769 6.2996077538
443.0973816 7.0590839386
446.4290466 2.0608100891
457.1974182 5.8745155334
459.3113098 12.860786438
460.0487366 3.2311339378
461.0677185 31.2353572845
463.2240906 2.2919440269
469.1543274 6.1834702492
475.2009583 12.8297691345
476.1513367 2.0754799843
485.1315308 12.3622837067
486.7553406 38.2338523865
487.5465393 25.5441703796
489.0151672 134.7030639648
496.9578247 13.1851634979
504.4232788 13.573633194
505.2247925 12.5859651566
END IONS
BEGIN IONS
TITLE=SH_AW_01082017_RALF.102.102.1
RTINSECONDS=34.5705
PEPMASS=610.186279296875 3010.554443359375
CHARGE=1+
221.2634888 7.673699379
246.0440216 3.5723109245
250.9328613 11.3306207657
266.9900818 7.0632781982
267.9707642 7.4627304077
282.1273499 6.9405779839
285.2344971 7.1659011841
287.2505798 13.2178668976
298.6020813 8.1442089081
331.1196899 5.4319372177
340.3723145 10.415520668
355.0719604 11.4196386337
356.0561523 51.9248275757
371.2860107 7.8009366989
372.3857422 2.727193594
384.6868896 3.1501295567
392.3963013 3.7652390003
398.9650879 4.3434648514
467.1397095 3.2600722313
479.7262573 16.7136096954
495.2330322 2.9295413494
496.2706299 26.3896751404
497.1473389 29.9066963196
504.9663696 4.5582342148
509.5728149 9.1938562393
513.1851196 14.614610672
514.7805786 12.6961784363
517.0018921 4.0165252686
518.43927 2.8325705528
521.3821411 10.0002861023
525.1894531 15.4599723816
531.4370728 6.1046309471
535.534729 5.0999469757
543.9389648 3.9167630672
548.0879517 1.8438315392
554.0441284 6.1791520119
557.4403076 7.408493042
565.8024292 17.7912521362
572.100647 11.5358352661
573.0062256 9.7793874741
574.8978882 4.698905468
581.2060547 5.4816551208
590.8950806 30.7846183777
592.4827271 23.9882717133
593.1486816 16.8567047119
593.8234253 3.3454728127
595.0830688 16.0257644653
601.4279175 25.4413719177
END IONS
BEGIN IONS
TITLE=SH_AW_01082017_RALF.103.103.1
RTINSECONDS=34.8689
PEPMASS=415.036102294922 6446.44921875
CHARGE=1+
131.2168274 2.3880593777
137.0614014 2.2772459984
141.1405487 8.5045394897
149.1201019 8.6774129868
166.828125 4.2340378761
171.1337891 15.6020641327
175.719696 3.3560016155
177.016098 4.2392101288
186.9293213 4.5945000648
188.733017 1.3938150406
195.2570801 4.7978687286
213.0556488 2.2803769112
215.2555847 6.5319962502
227.041687 45.2500610352
228.2920837 2.2725954056
230.1436768 18.4074630737
232.2721558 8.3155574799
235.9237671 7.8733258247
241.1170654 11.3015260696
244.8178711 1.8442993164
245.9733276 3.7961354256
253.9893799 4.0545978546
260.8863831 4.018556118
272.0322266 4.6685533524
280.1775818 15.1267852783
285.9555359 3.3612921238
297.4783936 6.6640582085
300.9605103 5.1958446503
303.2254028 4.6702003479
304.8451538 4.2389307022
313.0409546 9.2218103409
317.1562805 12.7459640503
321.0189514 2.7195363045
323.1520691 4.2349634171
324.5174561 5.4128184319
325.3415527 3.583971262
326.0879517 43.0998153687
327.0881042 217.506729126
328.1103821 176.187286377
329.0651855 27.4624958038
332.1343994 5.0828046799
333.9640198 7.8164873123
336.0470581 7.7925562859
342.1281738 5.0954446793
342.9679565 6.621711731
345.2024536 34.0938339233
345.9590149 14.9909772873
351.5595703 2.0621802807
352.9315186 16.5635662079
353.9799194 22.7636737823
355.418396 7.5607132912
356.354187 4.1341834068
357.9359436 10.2264289856
360.2077942 22.4355983734
367.8143311 17.596572876
368.8924866 10.0410528183
370.1002502 27.3294906616
371.6126404 42.0118103027
372.5287781 2.0560071468
375.0727844 12.136431694
377.783844 2.9317324162
379.8456726 14.7948455811
382.324707 8.9880437851
383.2173157 3.7865507603
385.6004333 14.5678567886
386.9637451 13.0041027069
387.7093811 6.2890405655
389.9197083 17.7074775696
395.6764832 17.441701889
396.5240784 12.4415044785
397.6526794 140.6309204102
398.5956726 16.8068771362
399.3555908 2.9011540413
400.1287231 4.6572303772
416.0010071 15.7045316696
END IONS
BEGIN IONS
TITLE=SH_AW_01082017_RALF.104.104.1
RTINSECONDS=35.15
PEPMASS=610.186279296875 1105.838623046875
CHARGE=1+
200.2657318 8.4742250443
207.8662415 5.6510505676
244.2688904 11.5906105042
267.9988708 9.6206483841
269.156189 7.4687228203
281.1609497 9.8889188766
282.071228 2.0633094311
283.0744629 2.2807230949
285.026825 15.6416521072
299.9209595 5.0565829277
330.4083252 2.9427957535
354.9091797 18.056312561
355.5278931 3.3071408272
356.218689 3.1312561035
357.1680298 29.8109436035
361.1694946 2.5077388287
370.9859619 7.0591583252
372.8942261 16.2928619385
386.1148682 6.1866960526
406.0802002 5.4626464844
412.1999512 8.4876327515
434.1707764 9.5526771545
438.6060181 5.3262624741
451.2489624 6.7471213341
460.1367798 5.6425089836
496.9984131 9.999089241
497.8423462 3.3729760647
511.9546509 6.6148376465
513.8858032 35.9131393433
515.9847412 10.2033672333
520.2474976 7.9334383011
521.9423828 45.2867774963
524.0436401 22.2942066193
524.6989746 9.2888860703
540.4487915 6.532063961
541.1113281 8.055226326
550.1884155 4.5880713463
566.6899414 14.3862466812
568.0109863 4.7970252037
570.7728271 9.1045694351
572.5338745 3.9163732529
575.7755737 10.0954370499
580.1220093 5.7538328171
587.048645 3.1658952236
589.4115601 16.8351802826
590.4345093 10.4486255646
592.1453247 3.620408535
593.0067139 10.0032596588
593.8712158 33.3507881165
594.8143921 6.4435629845
596.1791382 6.5014958382
602.0415649 5.9719305038
603.2778931 10.7247047424
612.0427856 8.3204431534
621.6347656 14.7558670044
END IONS
BEGIN IONS
TITLE=SH_AW_01082017_RALF.106.106.1
RTINSECONDS=36.3357
PEPMASS=503.107269287109 11091.6015625
CHARGE=1+
149.037674 1.4102728367
161.082962 3.1438713074
177.0616455 6.0769510269
213.4053345 8.05560112
220.9942017 56.5656738281
232.2224579 5.4238743782
244.5749207 15.8221673965
261.151001 4.5598874092
265.0099182 22.489812851
268.2901306 10.9557085037
280.9517212 784.5140380859
287.7171631 2.8840584755
289.2356262 5.3059735298
295.0813904 2.928841114
298.7538452 147.6253356934
301.0839539 27.1545219421
306.37146 10.5227041245
341.0934448 27.6627082825
342.7167358 8.5935058594
358.7212219 14.1055355072
371.1032104 2.0636661053
372.0688477 12.8839092255
377.0263672 7.6113080978
381.6283264 7.4765148163
384.6069946 14.5706224442
385.8816833 12.1203842163
386.8908386 24.9371757507
388.8607788 55.4234771729
391.1809082 17.650724411
396.7489319 28.7384548187
405.0362854 2.4960031509
407.2744141 3.697416544
411.0263977 2.5022623539
413.1504822 31.5216274261
415.051239 157.4725494385
421.9002075 9.4604415894
423.0124817 15.5905275345
426.3703918 9.8886804581
427.3187561 5.5146627426
429.1893005 4.6692786217
430.8980103 2.2786324024
432.740509 12.1625528336
440.1483459 2.9464151859
442.0253906 3.3650195599
446.8114929 4.575668335
457.0527039 14.3308849335
458.9677429 26.5053157806
466.9590454 18.0080566406
482.6722717 4.6656126976
483.3487244 7.8949542046
484.2682495 24.9346733093
485.0090027 66.9325485229
485.961853 11.3299055099
487.0254211 3.5805838108
492.9657288 5.6311907768
494.0644226 10.43775177
502.2483826 10.6957759857
END IONS
BEGIN IONS
TITLE=SH_AW_01082017_RALF.107.107.1
RTINSECONDS=36.6245
PEPMASS=684.204772949219 10787.80859375
CHARGE=1+
207.0900421 5.7258453369
221.0018616 7.7073702812
250.8267822 5.4986925125
267.2171936 8.3525695801
281.1741028 14.5876302719
295.1985474 4.7810945511
324.9814453 31.1807327271
341.0293579 174.8243560791
342.8657227 7.1530599594
355.1469116 51.993560791
358.8693237 15.7914352417
386.4465332 6.3998250961
429.105957 289.7214050293
445.1498413 20.0603523254
521.520752 6.539337635
537.9098511 8.0759515762
551.4588013 3.358007431
569.6838989 13.2804718018
592.015686 3.2655344009
594.1313477 8.6743402481
620.984375 2.8830106258
622.3880005 17.7433643341
623.3649292 2.2802329063
647.7841797 4.127096653
665.7515259 31.4791564941
666.4013672 7.7698626518
END IONS
BEGIN IONS
TITLE=SH_AW_01082017_RALF.108.108.1
RTINSECONDS=36.9244
PEPMASS=445.120025634766
CHARGE=1+
146.9468384 6.0707468987
208.125061 2.4882180691
211.1697083 7.2545523643
212.0401611 2.9220952988
223.0470886 15.6585445404
245.0304565 8.8950910568
249.1789856 8.1153793335
272.8383484 8.3686599731
276.160675 2.9382929802
280.8737793 6.0731835365
282.3121033 21.4894733429
294.7841797 5.8503885269
295.5936584 17.7197952271
298.2236328 5.2561507225
299.085968 5.9361510277
307.1000366 3.9728043079
310.0598145 5.5313248634
311.2185059 3.3588206768
312.5992432 8.5890083313
315.2718811 1.8413295746
323.5522461 4.553753376
327.1821594 3.2796766758
329.6350098 2.592911005
331.2971191 16.598613739
338.8668823 16.0849609375
341.1242371 514.2968139648
345.1601563 5.4724812508
352.9535828 16.740032196
353.6946411 7.3972649574
355.1378784 69.00340271
356.5737305 14.9299783707
358.8865967 113.703994751
360.4629211 2.7010855675
365.2943115 8.6883163452
368.5276794 14.8257675171
370.2380066 13.7442989349
372.8117981 6.2065658569
380.9042969 7.055141449
382.2554932 2.9352719784
383.1483459 3.1439843178
385.1062012 2.9277296066
397.0171814 10.9418210983
398.1513367 5.3163943291
399.4599304 7.7987165451
409.5523987 14.9471130371
425.0665588 8.6635017395
426.8908386 74.5780334473
429.0307312 2510.4204101563
429.9872131 11.7833805084
435.8769226 25.6223297119
443.1100769 2.7130641937
444.8232117 9.5022668839
END IONS
BEGIN IONS
TITLE=SH_AW_01082017_RALF.109.109.1
RTINSECONDS=37.2109
PEPMASS=415.036987304688 6119.8251953125
CHARGE=1+
128.244873 6.8422446251
132.8205109 6.8373346329
137.0938263 2.4955854416
169.2166138 7.1548442841
170.9358521 3.362457037
173.1503143 3.1449465752
175.0268555 8.2550058365
175.7870483 2.930334568
176.9852142 1.638817668
179.1531982 2.2903776169
188.1153564 24.5195999146
197.233429 8.2475280762
223.0580597 11.3490533829
227.006897 33.7111320496
231.1448975 13.1832904816
239.1204529 3.4667613506
241.2423706 9.180106163
253.9093628 14.1962165833
263.3647766 2.2760477066
264.2492371 12.4783115387
264.9059448 2.4950430393
265.5188904 8.1089372635
267.2303467 4.8820414543
268.0584106 8.8961439133
270.1073608 3.1452028751
273.3824768 4.9887237549
275.1914368 9.5782003403
276.7768555 7.7040505409
283.9658813 4.7597818375
287.0467529 5.8527598381
294.0721741 8.0335321426
295.1470642 14.2104501724
298.4874878 10.6735286713
299.1791687 10.4360961914
300.3444824 18.7029571533
307.0129089 4.3865504265
308.7530823 2.5039303303
311.7856445 7.1541013718
312.4679565 3.0277686119
316.1887207 7.1917638779
317.0795288 20.6314468384
319.0896301 2.496430397
320.7928772 2.9206848145
321.4048767 10.0978393555
323.1734619 6.2854523659
324.1549683 16.6216659546
325.1414795 28.4997329712
326.9994507 506.8176574707
331.1618652 7.826520443
333.0119629 9.4519929886
335.38797 23.9061489105
339.1652222 10.6667051315
340.1924438 7.2214560509
341.6727295 7.5538964272
342.5245056 10.3323173523
343.1584778 7.64995718
344.706665 124.2152557373
352.4441833 24.2547054291
355.4702759 7.9998192787
356.3912659 4.8552889824
357.4454956 36.7080612183
361.2290955 11.0015392303
366.5227356 9.6311435699
367.9995422 9.3631057739
369.1465149 17.5965232849
370.0763245 28.4315414429
373.5758972 13.5474243164
374.4168091 2.9237699509
378.3931274 18.5816345215
379.0082092 43.9803695679
380.2004089 6.3987483978
382.1354065 8.7702064514
384.1722717 4.2519302368
386.4214172 10.4858646393
392.7690125 5.4851408005
393.8103333 14.3611288071
396.0966492 56.9688224792
397.2081299 147.4622497559
398.1311646 26.7934989929
399.139679 23.3359489441
413.1159058 23.7431869507
414.1266174 4.2243995667
END IONS
BEGIN IONS
TITLE=SH_AW_01082017_RALF.110.110.1
RTINSECONDS=37.4922
PEPMASS=489.055969238281 5872.40869140625
CHARGE=1+
169.040863 2.4898023605
210.239975 4.0147280693
239.014801 2.7118999958
241.1511841 10.555975914
263.0400085 13.2212200165
279.0924988 3.7344624996
281.0085754 8.8029689789
283.492157 1.8349992037
287.1309814 5.6415228844
295.2866211 5.7435035706
299.031311 12.3632917404
301.0206299 20.3831729889
307.0373535 4.1380681992
311.2497253 5.7506132126
327.3030396 36.2831497192
328.3795776 6.0699577332
338.9994507 7.1889986992
347.4620972 8.2617521286
370.9599915 5.0910272598
373.5575562 5.2053670883
374.6864624 3.9985852242
376.1111145 4.8821239471
376.8102722 5.4242014885
391.1882629 17.0856380463
392.2492065 6.4079179764
392.8579102 2.2772536278
395.2024231 13.2090682983
396.9913635 19.7678050995
399.0299683 32.944152832
399.9341125 5.6774120331
401.0308228 537.7311401367
407.6944275 3.9359910488
409.9640503 2.7051086426
415.303009 18.7629776001
416.4715271 11.9335432053
418.7655945 27.634765625
426.1972046 4.2326989174
428.9144592 5.7562098503
432.3483582 21.3421268463
434.9549255 7.2655158043
440.2808838 15.9071769714
442.8629456 2.6081182957
444.1844788 14.797785759
448.250946 6.1833043098
453.0019836 27.3123626709
456.6759949 26.0549373627
469.2225952 13.2356758118
470.7964172 124.5790863037
474.5422974 19.6249790192
487.0359497 9.1281414032
490.680603 17.8394451141
END IONS
BEGIN IONS
TITLE=SH_AW_01082017_RALF.111.111.1
RTINSECONDS=37.7794
PEPMASS=684.204772949219 5170.025390625
CHARGE=1+
202.8782654 6.07320261
222.0474243 4.9857606888
251.0953217 13.5611686707
251.9602661 3.1391751766
325.221405 56.838722229
325.9487915 10.1041288376
327.304718 6.5093836784
341.0221558 43.8067855835
342.0755615 22.6755447388
355.1270142 12.1424636841
356.2064209 10.1804218292
358.2635498 6.0669050217
359.659729 4.3820385933
401.9888306 5.9588460922
428.7842407 15.0881299973
429.6122437 52.8645782471
430.2269897 97.472038269
477.2960205 7.6016526222
480.9692383 4.009355545
485.4085693 4.8568749428
496.1587524 4.3897843361
497.1351929 4.6601490974
520.77948 2.9253594875
525.8141479 2.274740696
571.013855 11.7983541489
571.8543701 30.4322471619
591.1119385 6.6127858162
595.4313354 22.2462120056
596.7720337 19.3823242188
604.3710327 8.4681491852
614.8686523 13.4511928558
622.1430054 24.8174533844
624.7714844 6.5920505524
625.4594116 3.4655911922
631.4480591 34.7629356384
642.6445923 4.6632704735
649.0424194 13.0068893433
666.7940063 9.7346324921
667.6187134 8.628241539
END IONS
BEGIN IONS
TITLE=SH_AW_01082017_RALF.112.112.1
RTINSECONDS=38.0769
PEPMASS=684.204772949219 5170.025390625
CHARGE=1+
222.2289734 6.6157841682
223.3381958 2.254806757
268.9516602 8.6565570831
294.8852234 11.2765474319
326.0576782 17.159910202
340.9605713 8.0205688477
341.9769897 10.8766212463
342.9819031 49.7419090271
347.0395508 8.0090360641
355.0372314 4.4389476776
356.0002441 15.1799259186
357.0665283 7.3519077301
359.305603 3.4552173615
396.968811 10.4763259888
429.1224976 21.8579998016
430.1826172 14.4573154449
431.0690918 52.278629303
445.3372192 6.9530706406
473.2345581 11.0695762634
480.6925659 8.2520885468
483.3209229 3.5791294575
514.2003174 8.2534046173
570.3021851 20.1672649384
572.069397 24.9863128662
592.1238403 5.3099889755
594.0917358 15.363910675
595.9135742 17.0846424103
597.3897705 1.6332879066
604.7588501 4.8846135139
606.2230835 8.0251913071
609.8432617 7.0575199127
611.9271851 16.0567207336
613.7720337 29.9634361267
615.5330811 2.4918313026
622.0303345 11.7661342621
623.3218384 9.6046123505
641.4379272 10.4342651367
649.510437 17.2091121674
665.8329468 17.7354850769
667.9840088 27.5341949463
669.9951782 2.648496151
END IONS
BEGIN IONS
TITLE=SH_AW_01082017_RALF.113.113.1
RTINSECONDS=38.379
PEPMASS=503.107269287109 3295.457763671875
CHARGE=1+
176.8534851 15.9378013611
185.875061 3.351621151
218.1103516 4.6665582657
220.8239136 19.9496974945
222.0540924 10.8293275833
229.0999603 3.0380403996
266.1146545 7.0399770737
267.1257324 7.4754238129
269.8009949 1.6190091372
277.0249634 3.9163203239
280.9595337 170.4238128662
282.0421143 257.8615722656
296.1470947 7.9762191772
299.0262146 5.4178371429
299.9816284 9.6147861481
306.4340515 12.4006385803
308.0032654 7.2745037079
310.312561 2.8687391281
317.9570313 7.15675354
323.9638062 16.3650760651
328.3029785 5.5263104439
330.2270203 4.03282547
331.2311401 10.0911035538
331.8599243 4.775053978
336.0110168 6.7360048294
341.2711487 35.1389389038
342.1470337 28.3021831512
348.0521545 6.1769108772
349.0862732 4.2312879562
350.100708 12.5987567902
359.2510376 23.621219635
360.7902222 18.4535560608
369.8444824 14.8850059509
371.4342346 11.9031858444
373.1817627 4.5608782768
377.9824524 2.7630345821
388.1443481 10.7969923019
389.7926331 48.7808685303
391.186554 4.7779035568
395.8566284 1.8393415213
397.9345093 5.9691309929
406.396637 4.2048630714
407.5184326 4.0117368698
408.1386108 11.2668857574
410.1661682 12.6062431335
412.7052612 3.5734779835
414.1164856 28.1791114807
415.8675232 145.2181091309
427.3005676 10.2988033295
432.0719604 19.107749939
433.8662415 2.92354846
441.2374878 4.6328969002
442.3540955 2.0554876328
444.1482849 7.0384850502
445.6463318 4.8503146172
449.9895935 5.284717083
451.4151001 5.0993566513
455.9429626 9.5485715866
456.6307678 5.0909533501
458.3240967 30.6747779846
459.9683533 37.1465950012
462.9750061 1.6271058321
466.0788574 10.9212608337
468.0625305 40.8213729858
468.7636414 13.3323030472
473.5818481 17.1657447815
481.4511108 8.9008932114
484.3045959 18.8642082214
485.8760376 142.4905395508
486.9072571 27.7968044281
494.2005005 37.6202011108
501.9960327 1.880977869
504.4535522 3.2587075233
511.7681274 11.4526824951
END IONS
BEGIN IONS
TITLE=SH_AW_01082017_RALF.114.114.1
RTINSECONDS=38.6793
PEPMASS=610.186645507813 4402.05419921875
CHARGE=1+
264.9641113 3.4532029629
267.0975342 51.8900032043
279.4552307 6.503713131
281.2757568 11.0002098083
298.9667969 4.7597823143
335.2539673 13.4209070206
355.1074829 182.2266845703
383.9087524 5.3150377274
388.8307495 4.1657786369
415.2590942 5.2594938278
422.3162231 11.1662549973
423.5549927 3.5653219223
431.3217163 11.6163005829
433.6464844 2.4901254177
450.0533447 2.0560059547
464.2821045 14.8808841705
467.7227783 7.5991816521
478.2127075 3.350997448
479.0313721 2.0556468964
490.2310181 5.0959057808
495.9627075 48.197467804
501.2335815 2.925232172
503.9605713 5.520529747
512.3547974 5.4502215385
513.7539063 5.4445066452
519.7642822 35.5104293823
522.0447388 15.1328668594
538.2631836 15.7828168869
539.3075562 1.6634528637
547.1066284 7.8931212425
550.1557007 14.7399053574
553.1643066 10.081536293
563.776123 6.0919551849
565.9728394 5.1984257698
574.1464233 30.8675270081
580.4454956 4.7822508812
582.4190063 2.0580155849
584.4072876 10.8692522049
586.8674316 6.0846128464
591.7894897 79.8553009033
593.6123047 5.6476840973
600.758728 8.9835386276
END IONS
BEGIN IONS
TITLE=SH_AW_01082017_RALF.115.115.1
RTINSECONDS=38.9779
PEPMASS=503.107269287109 3295.457763671875
CHARGE=1+
221.2057953 6.8238005638
222.0243073 7.7854247093
223.1205139 7.4029488564
247.7532196 3.1405937672
264.959259 3.1343009472
265.9925842 5.9671936035
267.1981201 4.0133132935
281.0019226 108.7353744507
282.0079651 50.2915878296
283.0545654 92.7652664185
298.7689209 11.0419607162
300.3316956 20.2706165314
301.1434631 6.8511986732
325.1514282 6.216386795
328.9447021 2.0607907772
335.2892456 17.3682003021
340.9995422 10.7507991791
343.2406616 8.5243167877
359.1235352 3.0650629997
360.3512878 2.2747294903
370.7730103 4.5630326271
372.2541199 8.1222915649
387.1864929 3.7941818237
391.0250854 36.1716079712
393.3727722 3.568901062
396.9154358 3.3387181759
401.2131653 31.4489555359
405.1111145 5.4257745743
407.0890808 23.6634654999
409.0288391 19.6625671387
410.9250793 8.5883970261
411.5799255 10.0698804855
413.2825623 9.9583454132
414.980011 60.9291915894
416.8722839 42.2982521057
417.5137939 1.6935981512
418.1477356 4.1332383156
425.1819153 16.5109977722
428.2719421 6.7306752205
429.6470337 3.5144472122
430.4085388 3.5481419563
433.2546997 5.3176007271
434.9926147 5.320895195
441.7845764 4.764787674
443.6451111 3.3562319279
459.4770508 30.7811927795
460.9582214 7.0231566429
469.1389465 2.7042257786
474.1932983 10.486749649
474.9112854 3.138579607
486.8947449 68.0313339233
487.8475647 13.9323015213
489.1291809 103.548828125
491.3230896 6.3630185127
505.7920837 3.8937170506
END IONS
BEGIN IONS
TITLE=SH_AW_01082017_RALF.116.116.1
RTINSECONDS=39.2679
PEPMASS=415.036987304688 2064.680419921875
CHARGE=1+
135.1488037 2.5026886463
144.8480377 2.0546901226
151.9967041 11.0455627441
152.9617615 7.1404523849
160.894104 5.3087134361
169.0606689 3.3547246456
171.1470642 4.8750758171
181.0470886 2.4759421349
191.9944763 3.5290954113
198.1072388 11.1010904312
212.8989563 10.6278495789
214.7967834 9.9647016525
216.9915009 6.8123579025
227.0566101 48.3717079163
228.2763977 4.8754229546
244.2483826 7.0202503204
245.1130066 5.9603633881
254.0333862 5.202829361
259.3133545 5.6342129707
260.4182434 5.932238102
269.2533875 5.2517414093
271.9438171 15.0188312531
282.0697632 17.8112850189
291.2833252 5.7390227318
294.2284851 7.8034563065
296.2843018 6.7254748344
297.3468628 23.8474121094
299.9480286 7.1531572342
301.0865784 3.2765154839
302.0136719 33.2705383301
303.2034302 4.5536723137
304.8999023 4.8765387535
306.0358887 2.9190921783
313.0446777 7.7946095467
315.1476746 10.8371305466
315.7532349 10.0434904099
317.2976074 13.8674316406
318.2991638 8.0226192474
321.3659363 4.561870575
323.6152954 4.215883255
324.5089722 5.4637103081
325.3223267 13.0758037567
325.9537964 56.1136627197
327.0102234 89.1378173828
327.9802246 256.7890625
331.148468 6.8308176994
341.1126709 5.9587345123
341.96875 16.7678356171
343.1939697 29.7695045471
344.6654663 13.1434211731
345.9243469 31.5462226868
353.1974792 9.1851110458
354.1484985 25.8435821533
355.1841431 6.3700470924
356.2399902 9.2129764557
357.3049011 3.9156513214
360.1135254 22.0677242279
362.0149841 3.9091355801
368.9263306 13.0002441406
370.1506042 11.0177211761
371.0522156 14.8102264404
371.6787415 2.7328453064
372.9333801 7.4136357307
374.5024414 14.5902938843
375.1588135 1.9925211668
380.1470032 22.1399154663
381.01297 2.7106688023
383.3245239 8.1377210617
387.4407959 20.806552887
390.0081787 3.1583886147
396.015686 5.9077486992
397.0298157 53.3259887695
397.7441406 17.387960434
398.7842407 37.2240104675
400.1870728 17.0545349121
406.5679016 23.317899704
416.0912781 2.2762157917
END IONS
BEGIN IONS
TITLE=SH_AW_01082017_RALF.117.117.1
RTINSECONDS=39.5493
PEPMASS=489.055969238281 5872.40869140625
CHARGE=1+
148.9969025 3.7945041656
177.5934906 3.3568973541
190.1100159 6.1796693802
244.8593903 9.9790840149
248.050293 1.8925948143
288.1856384 16.0181522369
288.8572388 2.7045714855
291.6960754 5.0915608406
292.7915649 3.6807785034
316.1362305 15.3923015594
327.3897095 5.1958222389
329.3728638 8.0249414444
346.4492493 2.0513720512
369.6296997 11.6468811035
372.1678162 2.9227528572
375.830719 26.229932785
384.1641846 6.9512376785
391.0840149 3.5695135593
392.0565186 2.805346489
399.8053589 42.028137207
401.0411987 66.7392196655
402.1442566 178.3777770996
419.1359558 15.8303766251
419.7893677 19.2087192535
427.0272522 20.2818126678
430.3877258 12.7890529633
437.2997131 27.0723781586
440.7944946 12.1486177444
442.2374573 2.7054891586
444.7931824 15.822145462
445.3979797 1.8133499622
448.7426758 5.4997310638
451.915863 2.2684168816
453.102356 12.172794342
460.3088074 2.2698040009
468.1984558 24.5812263489
469.8437805 15.437836647
471.8665161 41.8881416321
473.0015564 19.6911773682
479.6018372 10.8988447189
480.7810974 21.7139129639
END IONS
BEGIN IONS
TITLE=SH_AW_01082017_RALF.119.119.1
RTINSECONDS=40.7316
PEPMASS=429.088226318359 102842.2578125
CHARGE=1+
137.0135956 2.0469238758
147.0710449 7.1409859657
149.0812073 15.9040355682
159.8605042 3.7831513882
171.1509247 12.4018650055
176.9791718 4.2171168327
185.0474243 2.4748470783
203.4728394 2.2625544071
206.9924164 21.442155838
208.8874054 144.6982879639
221.7173309 5.4249753952
225.1905365 7.4763002396
228.0204468 4.4355540276
245.0162048 16.3024215698
247.1273193 3.2329435349
251.075592 7.5919733047
278.6408386 4.0941677094
283.1425476 7.4095430374
291.2908325 2.2590074539
294.164032 7.2367510796
295.2247925 16.2789077759
296.9161682 2.2747378349
299.0526733 3.0128250122
301.1557312 4.2111201286
307.3559265 2.2646644115
315.108551 19.4033584595
316.4880371 12.0041475296
318.939209 980.7643432617
325.173645 37.4573822021
328.251709 5.4717769623
331.094635 32.4748535156
333.1160278 16.1462554932
334.315155 3.9645161629
335.0910339 4.5851187706
339.1040039 35.6079483032
341.0941467 4187.892578125
342.8538208 34.6124229431
349.1364746 6.9855890274
352.558075 11.9489059448
353.3008423 14.2127761841
354.9967041 6.6188135147
356.5604553 25.1772575378
357.223053 8.6645317078
358.5752563 533.8609619141
359.2683716 9.8669872284
367.1437073 24.3321285248
368.6474915 13.0752296448
371.6064758 11.3311252594
373.2679443 23.5285720825
383.0462952 34.2307395935
385.0316467 14.3832244873
387.9889832 4.2199478149
393.0431213 17.552066803
397.1066589 5.8895277977
401.1775208 10.677737236
410.1438599 13.9785404205
411.2407837 139.2774047852
412.3458557 32.0111236572
413.2607727 8.5444154739
420.0083313 6.7223172188
421.0041199 12.844918251
422.8110352 17.0394515991
427.8703003 4.9461727142
428.9785156 5.0138263702
437.9222717 11.7379951477
END IONS
BEGIN IONS
TITLE=SH_AW_01082017_RALF.120.120.1
RTINSECONDS=41.0173
PEPMASS=429.088226318359 31642.689453125
CHARGE=1+
149.0736084 3.824451685
155.2629547 6.3200788498
156.8896179 1.8296955824
158.9852905 5.0885028839
175.215683 6.0538802147
183.989502 2.7118415833
189.0185242 16.5675678253
197.272583 2.0469636917
203.9765625 1.8300960064
205.206955 3.1289498806
206.9757538 10.8831281662
207.834671 6.8129224777
208.9902802 52.2541351318
210.0873108 5.231490612
210.7095184 7.1537365913
211.7218933 3.5660111904
227.3555603 3.1355509758
255.9729004 6.0875487328
257.1784973 2.9175281525
261.0222778 3.3525972366
270.9765015 6.9812598228
272.0410461 6.2699398994
274.130249 9.7451925278
278.203125 9.5365304947
292.1115417 4.5965008736
294.1677856 21.8485336304
296.2685547 2.2680497169
299.4134521 6.9912796021
300.1461487 10.8865976334
311.1601257 2.2733969688
315.3255615 4.4389214516
315.9332581 3.6979115009
318.9085999 104.2804107666
319.9921875 71.3101654053
321.1280823 10.2619514465
322.1174622 18.3365383148
323.8934937 3.8875315189
324.6873779 3.8968257904
326.1026611 15.2728977203
329.9334717 3.4788417816
331.2839661 11.0878143311
332.0782471 24.8166675568
333.616272 8.3405170441
338.1234131 7.7878170013
340.1430054 84.0634613037
341.0573425 1071.8481445313
342.12677 1383.8856201172
344.2666626 10.6362438202
356.9192505 12.8185119629
358.8039856 195.4334564209
359.7481079 218.5892791748
366.6257629 10.1038379669
367.4737854 3.6724624634
368.2715759 3.137660265
369.0793152 14.3359527588
370.0759888 7.3930077553
371.7358704 4.2209196091
372.804657 2.7931921482
375.0643921 9.0361289978
383.151825 9.7994279861
384.1167908 5.8655538559
385.431427 8.0169935226
386.0760803 19.9605026245
387.2530212 13.9571418762
388.2015686 5.48508358
389.1204529 9.4222869873
393.4822388 16.370136261
394.164032 13.9499511719
397.3052673 13.4551639557
399.3027954 6.954767704
400.0055847 4.1180319786
401.5034485 19.0839710236
406.5207214 9.1313743591
408.6688538 17.157699585
410.1047058 30.7747745514
411.5600891 57.6444244385
412.2012329 38.4681091309
413.1125183 4.5336937904
415.5856018 24.1628189087
421.0939941 18.4606609344
429.025177 12.9199666977
429.8188171 10.2053070068
END IONS
BEGIN IONS
TITLE=SH_AW_01082017_RALF.121.121.1
RTINSECONDS=41.3019
PEPMASS=429.088226318359 31642.689453125
CHARGE=1+
148.0713654 12.0841903687
172.9878235 4.1034855843
173.9059143 3.743398428
188.9571228 6.7132468224
203.1842346 8.5635547638
207.834549 3.9253685474
208.9380188 204.2445526123
210.9867249 181.4473419189
226.2548065 3.5166335106
228.880127 3.0341904163
233.77948 4.1003932953
237.1247864 5.4140291214
239.1494446 8.4633607864
239.849823 1.8290988207
260.8797913 2.2568850517
265.3184509 5.3032612801
269.2636414 4.4388952255
283.1887817 8.5276298523
285.3712158 7.3459348679
299.1785889 14.1930532455
300.6479492 8.7772760391
306.740509 5.0792865753
313.1075439 4.015686512
316.5197754 11.4067306519
317.3012695 3.1256170273
318.9397583 652.2974243164
320.960968 1112.5048828125
327.1516724 10.2850456238
328.3427734 8.5611066818
333.144104 21.2542190552
334.6734009 2.7069578171
335.9660034 20.8035373688
337.0869141 18.8490581512
337.8864136 10.9533424377
339.244873 30.0041408539
339.9873352 10.2016363144
341.086853 288.0215759277
342.0686035 412.4469604492
343.0654602 1083.9774169922
346.8686523 12.1295623779
351.1505737 8.3315353394
355.0133667 4.2969408035
357.5946045 2.2856850624
358.8619995 50.1069793701
360.1868896 89.115020752
361.0249329 47.6062850952
367.5957336 6.2846999168
368.4160461 2.7056806087
369.3000793 21.2767333984
370.9998474 13.6618051529
372.2229919 2.6959192753
375.1847839 6.0851163864
382.8311157 5.3009486198
385.7366028 14.2199525833
387.4390564 8.4957780838
394.8089294 14.7600574493
395.7316284 5.4092698097
397.2668762 10.928437233
401.1558533 31.1259174347
402.1328125 4.3738565445
403.1821594 3.4768147469
408.1870728 4.5472574234
409.9629211 4.1087098122
411.09375 29.1362781525
413.1138 489.8155212402
413.8995972 2.8525950909
415.1405945 105.7981414795
416.4925537 11.8904933929
430.928009 19.4886817932
END IONS
BEGIN IONS
TITLE=SH_AW_01082017_RALF.122.122.1
RTINSECONDS=41.5865
PEPMASS=503.106903076172 11569.328125
CHARGE=1+
141.2075348 2.7940580845
184.0659485 3.1308088303
221.1603088 28.5157203674
248.799408 11.6929788589
265.2973938 23.1291751862
266.8847351 5.6923694611
275.1169434 3.9960494041
276.1558533 4.4351181984
279.6978149 5.8161606789
281.0066223 616.2305297852
281.6622009 9.6938056946
287.1008606 18.0523223877
298.6323242 107.0534744263
299.4325562 6.7613186836
311.3023682 3.1287693977
331.190979 6.3231606483
334.367218 13.85572052
337.2903137 2.6918058395
341.0751343 67.3775024414
348.7092285 12.7631778717
358.6270142 10.0294208527
373.1579895 6.3916568756
385.3673401 15.4035749435
389.1278992 34.6675338745
395.0146179 3.1348638535
397.1488342 12.5522346497
400.5277405 2.0457074642
403.4718933 12.8866558075
405.1459961 7.0444154739
407.2263489 7.48396492
412.9430847 43.8044967651
415.0255737 252.2702331543
423.3885193 8.0080013275
428.2306519 9.4661560059
431.3338928 9.5492429733
435.6543579 4.8707346916
445.5056458 14.5901575089
449.1028442 10.2498731613
457.5072327 2.9209396839
458.2398071 6.1533303261
458.8413391 7.6120414734
459.5490112 5.6120996475
463.1575012 4.0017466545
467.3594055 2.6045298576
468.3940125 3.5173089504
469.0965271 3.5798859596
472.9508362 21.2708282471
474.8207397 5.320204258
483.1810608 3.5783295631
484.8033752 37.9578857422
485.8013 29.0189933777
END IONS
BEGIN IONS
TITLE=SH_AW_01082017_RALF.123.123.1
RTINSECONDS=41.874
PEPMASS=684.202819824219 11931.0556640625
CHARGE=1+
221.1617432 16.9567089081
222.8182831 4.2119750977
251.2784119 7.1510357857
267.1080322 2.6974110603
280.9514771 11.9381818771
284.9978027 7.9183220863
295.1099548 8.44917202
341.0054016 191.8169403076
355.2301636 29.8825073242
358.579895 12.3171768188
396.0657959 10.6545829773
417.9987793 18.6704807281
429.0924072 306.6463623047
441.9558716 9.9509468079
444.8170776 6.7175474167
452.5048218 8.7235116959
455.8724365 3.9979009628
494.2965088 3.1249058247
500.2723999 6.3273081779
514.1633911 14.3889560699
569.8285522 3.7804749012
570.8657227 16.3121261597
595.0532227 15.9263324738
596.0259399 8.9798936844
621.2127075 13.2397413254
629.5603638 14.7481842041
639.1675415 12.5283346176
665.2982788 5.0817399025
665.9680786 8.9887514114
END IONS
BEGIN IONS
TITLE=SH_AW_01082017_RALF.124.124.1
RTINSECONDS=42.1752
PEPMASS=415.036407470703 8430.744140625
CHARGE=1+
124.8690033 5.1938018799
133.0253448 4.7661151886
143.1444092 10.4986190796
152.1156311 3.1325778961
177.1980591 2.4804947376
188.1257629 3.0982728004
189.0161743 8.9274148941
209.0536499 11.151055336
217.0751648 4.8246226311
218.7830811 5.6305718422
227.1429138 21.9135932922
230.1722412 10.5945310593
231.223114 20.2710838318
237.8474121 9.6387519836
241.1738281 4.2253899574
241.7971497 3.8847095966
243.1359863 9.966547966
245.4129028 9.1855831146
247.2842407 7.5825257301
253.1053467 12.7547826767
258.9551392 22.5284118652
262.7256165 7.2684841156
268.1558228 9.5313282013
274.1688232 3.0532507896
279.7369995 18.7598495483
280.9023132 9.8411912918
284.1414795 4.217546463
285.7934265 11.9230546951
290.8346558 4.3760385513
292.9849243 1.8223639727
299.2433777 15.6767053604
301.0718384 26.7526016235
302.2953491 7.1429738998
302.9771118 16.1026077271
305.3825378 7.5734872818
307.0748901 7.9833774567
309.3304749 5.2265729904
315.2026367 3.1311917305
316.9975586 8.2847127914
320.4705811 29.6669120789
323.1981201 9.9583539963
324.2459106 9.9707021713
325.3204956 15.8242683411
327.098877 532.1192626953
341.243103 13.8834943771
343.0558167 48.8342170715
343.7709961 9.5475072861
344.782959 72.5105056763
352.6687012 15.1930351257
355.046051 22.9834709167
355.9906311 13.7914199829
368.2881775 24.2085113525
369.5118713 16.3602523804
370.4528809 7.6868710518
371.3926697 7.1347455978
372.1757507 9.8869714737
377.9263611 3.6942696571
383.249054 12.7980594635
384.3868103 3.4511394501
386.176239 5.2831230164
386.8608093 3.3498079777
396.3272705 76.124671936
397.2038269 87.0810852051
398.2876892 17.4984493256
399.1566467 11.5934095383
405.033905 6.0554885864
406.1118164 8.7175579071
409.5848694 2.2622535229
END IONS
BEGIN IONS
TITLE=SH_AW_01082017_RALF.125.125.1
RTINSECONDS=42.4574
PEPMASS=445.120025634766
CHARGE=1+
147.0850983 2.9168450832
206.7912598 22.8400363922
221.2380066 2.6970920563
244.8562927 6.3437261581
265.2537842 9.8138666153
272.807251 3.9105405807
277.1222534 8.2450447083
278.8759766 7.9937734604
298.964386 27.6179618835
300.7990112 4.9666380882
308.2288513 5.6594371796
311.2251892 3.7817647457
314.2409058 3.3413543701
315.3366699 18.1999702454
317.2627869 8.7695837021
319.2016602 3.3461513519
327.4298096 2.4803650379
328.1322632 6.697517395
330.9754639 11.9346065521
331.9976196 4.9673962593
338.4525757 8.7654914856
339.1579285 3.0975244045
341.0714417 493.9273071289
344.6861572 5.6804833412
347.190155 6.9511704445
351.8833008 3.0101392269
355.1334229 70.8679656982
356.9235229 22.7665405273
357.5476074 8.3703546524
358.7271729 78.1400909424
363.9857483 2.9143226147
364.9351196 6.5492868423
367.1139526 2.9127542973
368.4322815 13.4768533707
372.7524109 6.251557827
381.9650574 14.2939319611
384.1335144 5.401099205
387.1856995 3.7059338093
394.543396 20.8011054993
399.532135 28.0426273346
400.9496765 8.6612586975
402.2571716 5.2134747505
409.1125183 27.6804046631
416.5500793 8.0048151016
421.770813 11.9905500412
426.9222107 63.6758766174
429.0508423 2512.1730957031
429.6740723 12.0928010941
436.0318909 22.993473053
446.0247498 2.2629098892
END IONS
BEGIN IONS
TITLE=SH_AW_01082017_RALF.126.126.1
RTINSECONDS=42.7464
PEPMASS=503.106903076172 3348.477783203125
CHARGE=1+
182.1125488 9.1431331635
214.0559082 2.5094308853
214.9996643 5.080163002
221.2666016 14.8988704681
222.1669006 3.3419890404
238.0678406 5.5837945938
239.9109497 12.7238922119
242.2107544 6.3783459663
245.7404175 12.73204422
266.1699829 2.0445160866
268.1172791 3.2318143845
275.2008667 4.7522850037
281.2815247 170.3274078369
282.1096802 184.9448852539
297.5623779 1.8844277859
298.7390747 3.7832586765
299.7773438 41.5493011475
301.6960449 16.2793521881
305.0324707 7.5806927681
312.2558594 9.6519165039
317.6657104 12.3112716675
323.1488647 2.3160941601
325.8705444 11.7954950333
341.1323853 6.1684403419
341.9969177 35.4825134277
363.9167175 4.2184443474
370.1777954 11.8817405701
379.7668152 1.8263260126
386.0325317 8.8756780624
389.8282166 21.9340000153
392.2359314 5.6699900627
396.5666809 4.3333287239
398.0249939 14.754076004
401.4986877 11.4069318771
411.7784119 4.5406327248
414.1169128 12.7962150574
415.3778992 20.5310268402
416.0174866 71.9322891235
431.3954773 11.2635173798
432.0125427 8.1288290024
441.3156128 4.1454343796
441.9319763 11.9762496948
445.9914856 8.1095638275
449.7613831 6.172369957
451.6137695 6.9286799431
458.0004883 22.9483451843
459.7030334 41.567855835
460.5596008 2.4755027294
468.1232605 2.2572462559
469.4967651 4.3618078232
474.1138 5.3977603912
474.8813171 7.1342048645
479.3352661 2.0448915958
483.8821106 15.1372776031
485.6610718 98.5958557129
486.3716736 47.0886878967
487.0875549 14.4161500931
489.1624146 12.5206403732
END IONS
BEGIN IONS
TITLE=SH_AW_01082017_RALF.127.127.1
RTINSECONDS=43.0485
PEPMASS=684.202819824219 4307.75048828125
CHARGE=1+
207.033905 4.555929184
220.9900055 9.1063766479
251.0553589 5.1913084984
266.7404175 26.9199790955
269.3222046 1.6056323051
285.9668274 5.7296881676
298.8890686 4.2270684242
313.0008545 6.6405324936
325.2334595 8.4407758713
325.914917 4.6536636353
341.0960083 103.3779449463
342.1781616 54.7316055298
351.0620728 7.8093686104
355.3482056 24.635351181
358.6838379 16.024066925
359.519104 11.3788833618
403.0557251 2.0415260792
429.178772 120.6269836426
430.1478882 134.5743713379
451.9102783 2.2615716457
458.8214111 25.2388572693
470.6495972 4.4469060898
490.0922852 6.3462333679
495.0856934 3.1298458576
516.9905396 1.8397289515
547.2666626 7.8317160606
556.1612549 3.5763986111
570.6226807 22.6226329803
587.3230591 9.5934839249
588.4656982 6.0575771332
594.9506226 10.1747322083
597.3286133 19.0903263092
606.581543 20.488899231
610.354187 17.0278587341
624.3397827 18.1958618164
624.9442749 15.7359457016
639.3610229 4.8646569252
648.9367676 5.4137921333
664.809021 6.4809045792
666.8666382 13.7572841644
668.0999146 24.1762714386
672.8189087 5.7354955673
END IONS
BEGIN IONS
TITLE=SH_AW_01082017_RALF.128.128.1
RTINSECONDS=43.3474
PEPMASS=684.202819824219 4307.75048828125
CHARGE=1+
205.881073 2.2524943352
207.2121582 3.872354269
223.0828857 7.8684587479
225.0489197 3.2253565788
282.1654663 9.5579767227
314.4902954 9.6465921402
325.2594299 5.8728256226
327.1287842 2.8056702614
341.2850952 20.9949302673
342.2375793 11.935464859
343.0263672 35.8637313843
355.1691284 35.5516052246
357.109436 3.3458316326
358.1400757 4.9891133308
359.055542 8.435585022
360.0808105 11.7087783813
387.296875 9.3002853394
414.9395142 3.4597094059
425.2012329 3.7800803185
428.4794922 2.0893988609
429.1411743 59.9603233337
430.1000977 21.5473251343
431.2132568 53.0308494568
440.8881226 4.2310423851
460.2211914 11.0805463791
487.3052368 4.9259691238
515.6340332 5.8665914536
521.0584106 6.1903848648
539.9889526 4.7713689804
563.4906006 5.749710083
571.8739624 35.7180633545
579.4622803 5.500125885
587.9077148 5.1242761612
589.3362427 9.3759326935
594.2601318 9.1820116043
595.7103882 6.505153656
597.8347778 3.7813937664
598.7145996 3.4843168259
615.2127686 17.9742698669
623.4776611 8.2218065262
625.8622437 27.9969234467
627.4536743 9.0980396271
639.703186 4.1084938049
665.8189087 18.206237793
666.4568481 2.0118412971
668.0338745 39.4400672913
670.3305664 15.4547538757
675.5878296 6.3731832504
676.7443237 5.0704169273
END IONS
BEGIN IONS
TITLE=SH_AW_01082017_RALF.129.129.1
RTINSECONDS=43.6471
PEPMASS=503.106903076172 3348.477783203125
CHARGE=1+
160.8887329 2.0388536453
218.9697266 2.6898064613
221.2320099 14.0268564224
222.052948 3.926230669
226.167511 3.0788497925
260.8699646 7.1387257576
265.8946533 4.2108483315
267.3581848 6.1664810181
278.7827759 11.9223747253
280.4714966 14.4363136292
281.0850525 85.1536254883
282.1375427 45.08776474
283.1237183 88.7651367188
283.8399048 2.5827019215
293.1342163 3.4964869022
295.5108337 4.0008525848
298.9151001 21.0322036743
299.6303101 5.5908493996
300.953064 17.3921432495
307.1964722 3.7784132957
323.3287354 10.4502410889
324.0452271 4.7486858368
327.1862793 10.9216213226
342.9684753 25.4812641144
344.132019 3.010736227
351.4187317 4.3575348854
359.6289673 5.399143219
360.9755859 12.2297048569
374.9023132 3.1264753342
380.8134155 2.0399987698
387.4113464 8.6594562531
391.0036316 13.6336088181
399.223999 4.9627480507
401.1353455 30.0844364166
406.9363098 2.6977949142
408.9216003 9.5804758072
410.9648438 5.8292226791
414.0384827 11.8076963425
415.1317444 89.8892974854
417.2017517 101.6126480103
423.1424866 14.7958526611
425.1271057 8.858707428
432.2490234 1.3952614069
433.0602112 14.4184360504
436.5846252 6.5190076828
443.0853882 4.3378763199
452.1331482 2.4635820389
453.9999084 34.1934318542
458.6824036 25.665643692
461.1633911 21.9289913177
463.7242737 6.3695216179
468.7770691 2.5023157597
475.1234741 22.430229187
477.2408142 16.2397499084
484.8304138 4.4323797226
486.734314 55.4589309692
487.6874695 41.7729377747
489.0785217 89.840385437
504.8579712 41.7705688477
505.5770874 5.0720739365
506.582428 2.6884813309
END IONS
BEGIN IONS
TITLE=SH_AW_01082017_RALF.130.130.1
RTINSECONDS=43.9343
PEPMASS=758.222106933594 2749.0224609375
CHARGE=1+
221.091156 4.1663870811
281.0585938 93.1564941406
341.3013306 9.4118204117
355.0182495 8.7360954285
373.052063 3.2513518333
414.9854126 4.9332146645
429.026001 22.6932525635
467.2123413 8.3249492645
502.9727783 23.2226829529
575.4979248 6.2338142395
643.9706421 1.8185633421
668.0343628 1.8225656748
669.1484375 2.4756321907
721.5615234 4.6464352608
739.3122559 6.9537863731
740.0407104 52.2761039734
747.5383301 22.3031215668
END IONS
BEGIN IONS
TITLE=SH_AW_01082017_RALF.132.132.1
RTINSECONDS=45.1234
PEPMASS=429.088439941406 109321.5078125
CHARGE=1+
147.0481262 9.5967979431
149.0145264 25.3404121399
151.0650787 9.8921966553
159.189743 9.1354570389
182.9155579 3.7730140686
186.2619019 2.0473012924
207.0580139 5.8610191345
208.9612732 143.3676147461
219.853302 3.4644098282
225.0488129 5.9398822784
226.8232727 2.2601122856
235.3682251 13.4623260498
251.0354919 1.8281443119
253.5974121 13.9132566452
255.0400391 8.3753061295
259.1781006 5.0887322426
268.5231018 10.5320911407
271.0594177 6.0133666992
275.2285461 14.322473526
282.1290283 10.8915376663
283.062561 18.0937576294
287.165863 22.46941185
296.4735718 4.0149993896
299.8934021 8.1376075745
301.2468262 6.877038002
310.8916626 23.9765434265
311.8726807 2.6897947788
315.164917 6.4041566849
318.9320679 880.0120849609
323.6006165 13.452413559
325.0669861 27.392616272
327.942627 14.0427131653
335.0221252 21.1345252991
337.0519409 11.0832614899
339.0061646 47.0813217163
341.0212402 4235.6669921875
341.6928101 17.3214435577
343.0425415 20.4587650299
348.8783875 8.9297094345
352.6833496 9.046541214
355.2527161 7.2621979713
356.84198 46.7024307251
357.5463867 42.5152702332
358.1743469 169.4578552246
358.8657837 548.3004150391
360.4747925 17.1203708649
365.9771118 26.1306991577
367.158844 18.7203063965
368.1158752 6.2721672058
370.2649231 3.9992315769
371.5104675 7.6945405006
374.9116516 7.224146843
378.2263489 11.0450658798
382.0914917 14.8656358719
383.2485352 16.6196861267
387.1338806 10.3264751434
393.0687256 69.3643035889
411.0157166 132.6734313965
412.0293579 27.8670043945
413.1151428 5.1947236061
416.9393616 2.6924540997
428.8221741 7.7809786797
END IONS
BEGIN IONS
TITLE=SH_AW_01082017_RALF.133.133.1
RTINSECONDS=45.4099
PEPMASS=429.088439941406 34353.12890625
CHARGE=1+
145.035141 2.2551746368
147.0098572 6.1314439774
147.9053345 13.0423564911
170.0124817 8.1030282974
173.056366 12.6213912964
191.8960571 3.1252975464
206.2825012 5.7271795273
208.7422485 51.9041595459
209.5314941 11.9473247528
210.8616028 5.2967009544
215.1660461 4.8905506134
224.2982788 10.8164653778
226.3894043 15.5990886688
227.2431183 3.7728190422
229.3886719 5.613576889
241.0409851 6.0463695526
243.8250427 10.8312063217
247.117157 12.5609912872
249.8684692 4.493388176
259.9051819 4.6469287872
264.2104492 2.250262022
269.3509521 14.3006658554
285.5930176 3.2288312912
286.8880005 6.4913129807
288.0251465 2.9125859737
297.7623291 6.5308732986
298.3970337 3.5068585873
302.9573059 3.1186845303
305.8366089 2.0378365517
308.1971741 7.3798694611
310.2629395 2.6983075142
311.0314331 8.4659557343
313.4330444 3.2582776546
314.1902466 36.028377533
315.9107666 20.3578414917
319.0200195 3.2354855537
319.93396 83.5889358521
321.0273438 29.976726532
324.0829163 8.6282405853
325.1271362 3.7700297832
327.0841675 8.6612577438
332.2133789 11.3255252838
335.1116333 3.7791140079
337.0110168 11.0963420868
338.2128601 10.4894886017
339.260437 8.3828229904
339.9230042 29.6460227966
341.0493164 723.2443847656
342.0429688 1375.7111816406
343.2796631 8.0879526138
347.3745117 10.2828321457
354.2872009 4.9800200462
355.8340454 15.2176246643
358.4700317 117.6852340698
359.5570068 286.4837646484
360.4588623 12.3226070404
364.7003174 2.9065077305
367.0949097 32.3976860046
370.1256104 4.4240775108
375.2885437 9.3892917633
383.328949 6.171746254
384.1394653 3.9154624939
385.4789429 17.5849456787
389.0700378 7.101082325
395.2776184 3.5683605671
401.6852112 10.9918212891
402.8803711 2.0364339352
406.6627502 4.6482977867
410.061676 7.3664698601
411.8289185 79.7111816406
412.5973816 50.7991256714
414.0250549 5.6298584938
420.7853088 15.9984140396
430.0756531 6.9807939529
END IONS
BEGIN IONS
TITLE=SH_AW_01082017_RALF.134.134.1
RTINSECONDS=45.7101
PEPMASS=429.088439941406 34353.12890625
CHARGE=1+
135.0893707 3.538848877
145.1370239 3.9350538254
147.046524 6.5729413033
148.0262451 6.1635913849
148.879303 9.2955188751
163.1354675 5.029378891
167.0847778 19.2205162048
172.0825958 8.3356771469
173.0447845 5.6106247902
205.1166687 6.4946990013
207.1714783 24.0694522858
208.9152832 396.2720031738
210.9089813 196.9672393799
218.1177979 6.2709617615
231.094696 5.6105561256
237.0912476 2.503592968
243.1325073 3.4338848591
247.0681152 14.8293037415
250.9051819 3.1178686619
259.2980652 3.4388506413
267.2130432 9.7317638397
284.0552368 5.617682457
284.9151917 6.5136837959
287.2188721 2.46398592
294.1305237 2.0324265957
297.0516357 6.6932282448
300.383606 2.4727187157
301.1633301 10.5436172485
314.9408875 4.8622627258
317.1785278 2.4819936752
318.9656067 390.4505615234
320.9688721 982.1149291992
328.0749512 19.1881122589
329.5151062 4.7829504013
330.5939941 4.5511417389
335.143219 8.5064821243
337.4284058 7.993991375
339.3883972 2.2545223236
340.0133667 16.7595653534
341.0457764 197.2298278809
342.1436157 257.137878418
343.067627 1027.2833251953
344.0197754 6.7073893547
345.0621338 3.3420743942
354.9850769 4.6599087715
356.1741028 4.3312296867
358.0553894 7.096590519
358.9033203 39.9726600647
359.7662964 101.236579895
360.7036133 188.2609863281
361.4256897 1.6069045067
367.0314331 7.3873362541
367.9592285 15.8434829712
368.955658 10.7851982117
371.2351074 4.8635416031
374.2275696 4.6298851967
376.0566101 12.9931125641
386.8806458 9.7386388779
389.8825073 4.5618481636
395.1282043 49.1630935669
401.3321838 11.3206520081
402.1612549 3.9965281487
411.2368164 13.008893013
413.1807861 574.7790527344
414.1404114 21.7964553833
415.1448364 15.6613693237
415.8870544 5.217045784
429.7223206 7.3844008446
430.5943909 33.4494781494
END IONS
BEGIN IONS
TITLE=SH_AW_01082017_RALF.135.135.1
RTINSECONDS=45.9943
PEPMASS=503.106964111328 10535.369140625
CHARGE=1+
147.113327 5.8346905708
164.1694183 3.1253902912
202.7753601 17.4785346985
218.0690002 4.3509254456
221.1807709 82.5998840332
238.9166718 2.8032679558
254.8438416 5.0817770958
256.0422668 2.5747871399
265.5610657 3.7730433941
269.1838684 1.8199859858
273.2135315 8.8720636368
274.1793213 15.1092023849
281.0863647 877.0443115234
282.7548828 3.6943438053
286.852417 8.1215591431
291.3926086 4.4239525795
297.630188 10.9064102173
298.6932983 90.2274246216
324.7172852 3.6580939293
331.2606201 10.8047199249
341.0592651 110.5436782837
342.3288574 5.4257822037
351.2561035 4.350382328
352.9002075 5.6193647385
356.3857727 4.0806684494
359.2460022 6.3730707169
367.0142212 9.1958656311
389.0455933 34.6219444275
397.2098083 7.013209343
398.4570618 2.0317862034
401.9228516 2.0418810844
403.1741638 8.9249801636
405.2914734 14.9469909668
407.1036377 9.3679952621
410.1727295 7.1727666855
411.1017761 12.9762992859
412.8351135 50.4806175232
415.0776672 174.0710906982
425.1548157 4.2095046043
429.1132813 4.207365036
430.7894287 5.0684366226
438.6894226 3.9022369385
440.1303711 11.330124855
458.973175 24.3855171204
462.1264954 2.6826226711
465.2590637 9.9899578094
466.7619934 13.6843214035
467.4013977 23.254201889
472.9017639 9.3497905731
474.8301392 3.1156556606
480.6689148 41.2555961609
483.155426 4.4275426865
484.8966675 63.7597351074
485.6748352 30.618019104
486.7082825 5.7218146324
494.3164673 9.4329957962
500.8852844 4.4219388962
502.9154968 2.9017121792
END IONS
BEGIN IONS
TITLE=SH_AW_01082017_RALF.136.136.1
RTINSECONDS=46.2818
PEPMASS=684.203308105469 11079.5595703125
CHARGE=1+
206.9384308 3.3398022652
221.0833435 25.6532363892
265.1628418 2.4714095592
281.0276489 5.2918486595
284.6578369 4.3482823372
324.9570007 28.2897014618
341.120575 126.1422958374
355.1610718 68.2151107788
356.1124878 6.0417394638
358.3347168 7.4436645508
358.9518433 17.9952030182
367.0366211 5.8305988312
420.3093872 2.2520332336
429.0540161 214.1013183594
440.1066284 5.85257864
445.0040283 18.1826381683
446.100647 9.7893104553
507.1549072 8.0562095642
544.1774292 6.9405961037
570.2123413 7.4511771202
576.1716919 21.6659240723
582.0162964 6.2504291534
591.3171997 9.3076858521
595.8991699 34.5472640991
604.5132446 8.4506874084
611.5028687 4.4276771545
612.611145 14.820110321
613.5402222 12.1464090347
620.2133789 8.9698057175
621.2365112 18.4291095734
622.1862183 5.1867260933
626.9373169 42.7681274414
638.0360718 17.5468139648
640.2890015 5.6116881371
643.4492188 2.3584342003
650.9315186 2.0376157761
664.2242432 7.4397249222
665.5628052 13.362329483
666.2426758 3.7755661011
END IONS
BEGIN IONS
TITLE=SH_AW_01082017_RALF.137.137.1
RTINSECONDS=46.5818
PEPMASS=415.036346435547 7292.09130859375
CHARGE=1+
122.9916534 2.5114240646
128.1875 6.1629757881
129.056015 4.7976918221
133.0001221 12.687330246
152.6163025 2.6842663288
168.9240417 3.04226017
171.2311096 5.5093784332
187.098114 8.1059389114
209.0416412 8.6483507156
214.1869812 4.4249200821
214.9495239 3.1172697544
226.9303284 21.6780281067
242.1381531 4.0917401314
245.0747986 4.5205931664
247.1578064 8.8969020844
259.2383728 13.2714834213
263.1682129 7.7979354858
266.109375 3.9896924496
268.2129822 8.6550741196
269.368927 11.247710228
275.8413391 2.5801098347
277.058075 3.5539140701
278.22995 5.496840477
281.0162964 7.0015201569
285.1994629 28.3758621216
290.9169312 2.2614927292
294.3987427 5.2932071686
295.1148071 8.9812269211
296.0461121 7.331199646
297.3296509 8.6490478516
299.0287781 13.4712152481
300.1355591 26.955034256
301.0879211 20.1411819458
302.0623169 6.345164299
304.2943726 6.685587883
313.0322266 7.3932361603
314.4711304 16.2121639252
317.0759583 9.0509290695
321.1472168 8.9430141449
323.4740601 7.6427268982
324.6247559 53.9783592224
325.3430176 1.2000807524
326.434021 9.1662769318
327.0836182 534.2485961914
337.1485901 8.7685661316
338.971344 2.4669556618
342.0462952 32.2869262695
342.8501282 22.8581581116
344.9847107 117.5558700562
348.9871216 7.303296566
354.8634033 13.5015535355
356.2584534 18.6308250427
359.218811 5.8182725906
361.1426392 4.3460407257
368.9825134 16.0641021729
370.7348328 17.9616355896
372.1153564 13.0272550583
373.8962402 8.7662572861
376.8721008 12.5505647659
385.5572205 4.5210556984
386.1716003 7.1449241638
395.1535645 7.5811123848
396.191864 112.0119476318
396.9458923 149.2900848389
397.8766174 21.4691677094
398.947052 36.8079109192
405.6208496 7.5757646561
416.0231628 8.6949367523
END IONS
BEGIN IONS
TITLE=SH_AW_01082017_RALF.138.138.1
RTINSECONDS=46.8654
PEPMASS=445.120025634766 437.127624511719
CHARGE=1+
137.1981812 2.6822426319
199.068573 6.8109383583
205.2575684 2.5220515728
211.010025 7.1803598404
212.2342987 4.4217104912
221.7097778 6.2528266907
223.0768127 8.9357595444
227.3777313 4.0783834457
235.0838928 10.7181529999
238.3748779 4.5168690681
244.0821228 7.4222593307
256.1474304 3.7694842815
257.584198 3.3640635014
270.2215881 14.6447076797
271.023468 5.508523941
288.1323547 4.0778613091
298.8941956 8.0519962311
307.2731323 2.250385046
313.1654968 8.4904260635
315.2204285 15.6355323792
323.9500732 19.3385505676
326.1538086 4.6405806541
331.0617676 19.6079502106
333.2266846 13.4206018448
338.5502014 1.4048758745
339.1524353 2.90209198
341.124939 426.7707824707
342.2407532 5.9446191788
345.2607422 6.7410540581
348.2855225 9.986697197
348.9794006 4.1563200951
351.346344 11.7814893723
354.2069702 4.63256073
355.2074585 38.1405410767
357.4422607 24.9963874817
358.680603 110.4232635498
362.9118042 13.7825737
364.751709 7.0387558937
369.0166321 6.7467803955
372.3128357 16.8925018311
373.0429993 11.1723022461
376.046051 6.4750118256
381.9082642 4.8585810661
383.1912231 20.5583095551
399.1266479 12.2277574539
400.1525574 5.9517855644
400.8493042 1.8270632029
407.2646179 5.1899671555
409.3717957 8.9241895676
414.1579895 8.5600452423
416.6683655 6.7666640282
417.8866272 5.1676168442
424.1886292 6.5136814117
424.8754883 7.791041851
426.9596558 94.4078216553
429.0332642 2626.1262207031
435.7496338 9.9673175812
436.9422302 3.4443855286
446.146759 4.6566624641
END IONS
BEGIN IONS
TITLE=SH_AW_01082017_RALF.139.139.1
RTINSECONDS=47.1533
PEPMASS=503.106964111328 4626.9189453125
CHARGE=1+
167.0574646 9.2339220047
221.1649323 30.2064037323
222.091095 14.6712007523
260.743927 9.7950057983
278.1728516 4.7583036423
279.8843689 8.6381826401
281.0751648 191.3889007568
282.1697083 171.7596130371
283.2221985 4.3011989594
287.1857605 3.0152549744
298.7401733 23.9821777344
299.944519 26.0443782806
308.9125061 18.1688041687
341.9271851 12.1090278625
357.1844788 4.9787211418
359.7402954 6.5336318016
365.1939697 6.0578360558
371.309906 3.9290850163
376.3573914 9.3156528473
378.4182434 7.687037468
380.1185913 8.658118248
388.1360779 12.6105985641
389.9671936 18.8677902222
391.7938843 7.4358673096
397.9656372 15.4595432281
406.2789001 15.3933782578
408.2453918 3.7727108002
409.9552612 5.7221736908
411.948761 17.5934505463
414.5925903 33.6456069946
415.9776306 92.0293884277
418.0907898 9.6782531738
420.4811707 2.4878103733
425.6319885 8.5391349792
427.0704041 22.9774265289
427.7828369 3.4427194595
429.3559265 12.0565004349
430.1166687 1.817379117
431.8902283 8.2069616318
441.0050659 7.4684324265
441.8743896 9.9565572739
442.5488586 13.5084066391
457.9789124 2.0515503883
459.8378601 24.2447052002
463.124176 20.9437980652
465.9906921 6.1308441162
467.8988342 14.3294715881
470.2015686 3.3350329399
473.2363892 3.0539753437
475.9607239 2.6730709076
481.8718872 11.2553739548
483.2121277 5.1861133575
486.0387878 117.9663543701
487.315979 11.3558349609
494.9185181 4.64184618
503.5741577 25.2041549683
504.4119263 2.3011989594
END IONS
BEGIN IONS
TITLE=SH_AW_01082017_RALF.140.140.1
RTINSECONDS=47.4582
PEPMASS=684.203308105469 4192.0869140625
CHARGE=1+
241.8335419 3.5099546909
267.0664673 7.7942485809
282.3758545 4.947327137
295.3336792 1.8535231352
308.006012 13.5386886597
317.2705688 9.9889297485
341.1452637 61.9100875854
342.1218872 59.6867141724
355.1832886 16.9504585266
356.1968994 25.9127368927
357.9371948 3.9875192642
358.9886475 17.6533298492
360.0943604 9.055937767
371.2349854 2.4593653679
424.1525879 3.5534222126
429.2451172 91.3542175293
430.1783447 77.8014450073
445.1945801 4.1355838776
445.8692627 2.0307333469
471.0509644 5.5960931778
476.4960327 13.4409608841
538.9209595 2.6843521595
554.1113892 3.6660308838
568.8808594 9.505440712
570.9758911 5.8437242508
578.9666748 7.5687279701
595.0078735 12.6692762375
595.6721802 2.4700314999
597.2455444 8.2658472061
611.6201782 3.2150914669
621.8218994 27.7612304688
622.9683838 10.9057979584
624.2839355 3.0050606728
638.664978 5.0591087341
639.2824097 3.1249346733
648.680603 37.5765991211
662.461731 6.5773949623
666.4916382 11.4205646515
668.6986084 8.8404350281
683.0761108 11.639465332
END IONS
BEGIN IONS
TITLE=SH_AW_01082017_RALF.141.141.1
RTINSECONDS=47.7594
PEPMASS=503.106964111328 4626.9189453125
CHARGE=1+
215.1724243 10.66310215
221.1243439 2.567330122
222.0941467 3.4891479015
222.9705811 11.8481626511
227.1982422 5.7184438705
264.9632874 16.3252334595
267.0263062 20.5195350647
278.8409729 9.8497390747
281.1095886 68.4533538818
281.9209595 29.6860332489
283.0636292 135.3361663818
288.9649048 2.675216198
298.1863403 24.5051460266
298.8695679 6.759563446
300.8392334 25.3308391571
323.2032471 3.111117363
342.3123474 17.3806304932
343.148468 4.1592111588
352.8417358 3.2252039909
356.7710571 4.2077498436
358.9844055 8.4099092484
377.4017944 6.1550273895
378.9763794 3.2978010178
390.1635132 4.4228601456
390.9083862 31.4723701477
391.6729736 5.4117050171
400.4097595 5.8643951416
401.01651 33.1016960144
406.2264099 11.0857944489
406.9265442 5.1901755333
407.9832153 30.2247180939
408.7853394 4.1991658211
413.0002747 5.2849173546
415.0856628 98.8936462402
417.0319214 105.1780090332
422.9423828 4.7528443336
425.2440186 2.2429447174
428.0743713 4.8317751884
431.0862732 5.4867758751
432.8459778 2.4709436893
443.1332092 3.5395019054
446.0536804 4.732708931
451.9037781 5.479156971
455.9640198 4.1942505836
459.6050415 2.9107673168
460.9663391 15.718626976
463.6954651 10.1819591522
469.8910522 9.9628181458
470.6271667 6.0400981903
477.9935608 4.4194769859
485.0568542 24.2307929993
487.0329285 95.9345245361
487.9288635 27.2215309143
488.9485779 138.1049804688
496.3363647 8.555398941
505.2030945 6.0438981056
505.8152771 2.3119065762
END IONS
BEGIN IONS
TITLE=SH_AW_01082017_RALF.142.142.1
RTINSECONDS=48.0467
PEPMASS=684.203308105469 4192.0869140625
CHARGE=1+
212.9708252 8.2936811447
248.7233582 10.8082304001
250.9991608 2.3893523216
325.1164551 6.6851301193
327.6355591 6.6831431389
341.3404541 4.7924432755
342.2893372 24.0849914551
343.1338806 26.9140968323
355.3396606 9.2541732788
357.0969238 23.9328651428
361.0689697 8.6439409256
384.2910156 3.759203434
414.9924316 15.5974874496
429.0866089 19.5471687317
430.4370117 36.2991371155
431.1740723 40.734577179
445.119751 1.8106744289
502.269104 6.0876531601
540.0981445 4.087808609
569.6565552 18.0789241791
570.9510498 3.9828770161
572.0631104 12.7555074692
598.0683594 9.9931926727
611.500061 9.5833978653
624.1381226 4.4385261536
632.7655029 9.089589119
637.9917603 3.9674534798
639.6484985 2.3998682499
653.1837158 2.4659178257
668.038269 8.9433221817
668.9506226 2.3477873802
END IONS
BEGIN IONS
TITLE=SH_AW_01082017_RALF.143.143.1
RTINSECONDS=48.3457
PEPMASS=610.184936523438 5040.857421875
CHARGE=1+
221.1585541 5.0707960129
231.2776489 3.1135716438
249.1380157 5.8326625824
250.7553406 6.0476913452
263.1654053 8.6456413269
267.0596008 28.0162944794
281.1961975 7.3452301025
285.004364 8.6776161194
298.0447388 2.8925549984
300.9544067 4.6312022209
309.2030334 2.4607169628
326.9107666 5.7547121048
355.0892944 153.691192627
371.0858765 24.7399272919
416.4505615 3.213342905
426.5150757 2.4652943611
439.7856445 4.079454422
449.1484985 21.039899826
459.5695801 2.6814599037
461.1834717 16.0402565002
468.0194702 15.2962608337
476.2401733 11.1268920898
478.0551758 3.112606287
488.9533081 7.9838585854
492.4664307 14.3698978424
496.0689087 33.0839691162
501.9760742 3.3304278851
504.2575073 7.3690242767
506.0392456 6.4719266891
508.2018433 5.8277029991
511.8166504 8.511724472
514.0327759 20.1785984039
519.8206787 13.7810382843
521.9603271 14.6390857697
524.9806519 7.6054534912
525.7454834 6.6211123466
528.5510254 7.9823231697
530.2521362 9.1999864578
538.7468872 7.2729010582
539.5010376 15.239033699
544.0609741 4.1990947723
547.2210083 24.9856376648
548.2340698 5.2165551186
550.4654541 10.3681535721
565.0317383 14.06889534
568.8436279 4.5939669609
571.9588623 9.2944879532
573.8547974 18.88829422
574.963562 4.6297903061
577.2116089 18.8360366821
579.7390137 12.6866054535
591.9880981 47.9275970459
599.4830322 10.5939588547
610.43573 8.5461359024
END IONS
BEGIN IONS
TITLE=SH_AW_01082017_RALF.145.145.1
RTINSECONDS=49.5324
PEPMASS=503.10791015625 13230.1162109375
CHARGE=1+
216.8171234 2.4617059231
220.8595886 44.4190292358
248.8736572 2.6730771065
258.8422241 5.4244852066
264.9212952 21.680803299
267.2936096 4.0738687515
271.9872742 5.710714817
277.1916809 3.7639787197
281.0918579 686.4017333984
282.2215881 7.3327479362
283.199646 2.6752612591
298.6061401 77.8937149048
299.2718201 4.5352063179
304.2110291 5.803021431
308.3996887 18.7528419495
311.197998 22.0993785858
321.4267883 14.9337129593
330.9519653 7.1654644012
341.112854 78.0222702026
342.5610352 11.8940143585
352.4420471 14.3514213562
358.9488525 7.8852739334
370.9661865 2.6708474159
373.103241 3.5493617058
378.8221436 7.7254066467
387.1976624 3.112377882
389.011322 17.5015850067
397.3395081 16.5614433289
405.0108337 2.6877267361
406.7851563 14.4026832581
411.0208435 19.8768596649
412.9104004 26.1286354065
415.14505 186.3601989746
423.0220032 6.2868490219
426.3624268 1.8105076551
428.4450073 5.6517086029
430.9135437 37.1550788879
431.9369202 3.1173176765
439.8597412 28.5863418579
441.218689 3.1031293869
443.0118408 22.2059326172
447.2020264 9.7481479645
457.0606689 9.4232530594
457.7569885 15.8202543259
459.1109924 2.0277740955
461.7088928 9.055273056
464.5751343 7.6866636276
467.1244812 6.3624801636
483.665802 16.9083347321
484.7220154 44.9331626892
485.5809937 18.569480896
486.4142761 5.2767162323
492.6981812 8.6464834213
493.9541321 42.9572296143
END IONS
BEGIN IONS
TITLE=SH_AW_01082017_RALF.146.146.1
RTINSECONDS=49.8212
PEPMASS=684.204040527344 11490.6943359375
CHARGE=1+
207.0747375 6.506424427
208.8447418 4.3103604317
220.9436035 6.0543403625
222.796463 2.8853311539
250.9992523 5.9800720215
265.2355347 10.1450071335
269.3218994 8.1637649536
325.0450439 9.3294525146
340.9938354 144.3339080811
342.3796387 3.1038661003
355.1502075 52.4088134766
358.7972412 28.9185123444
369.0514526 2.666713953
393.3339844 8.7696485519
429.1723022 313.7603149414
444.8904419 12.2328557968
459.336853 2.8526329994
488.8798828 4.7236366272
495.8776855 3.8520553112
529.4497681 19.6147384644
557.9144897 6.9876308441
569.9865112 6.2483997345
577.6945801 1.8068695068
578.9331665 8.5026140213
591.7194824 6.9360923767
595.8421021 47.8336143494
596.661377 5.3716797829
621.0341797 4.4063386917
622.1719971 4.9965105057
626.7543335 8.0532073975
638.0565186 7.8514451981
638.8449097 21.7269668579
648.3134155 12.9724216461
649.3505859 3.9814963341
650.7943726 24.2437820435
656.4674683 4.0716900826
666.2296753 38.1781311035
666.9199219 8.8320951462
683.8895874 13.6249017715
END IONS
BEGIN IONS
TITLE=SH_AW_01082017_RALF.147.147.1
RTINSECONDS=50.1224
PEPMASS=415.037017822266 8806.2822265625
CHARGE=1+
132.9904785 3.982583046
141.9443665 2.8929667473
166.8126831 4.5861444473
171.0014648 14.2586174011
174.8820496 3.7520024776
211.5088959 10.3888902664
227.1109161 43.441028595
227.7217255 2.0380294323
238.0730591 9.2257146835
241.0612488 2.4448018074
242.3213806 4.3195576668
246.3745728 4.8454184532
256.852356 10.7201595306
259.0888062 10.9587984085
269.1882629 4.9488186836
269.843811 1.8109521866
270.9848022 23.1347370148
273.4224243 2.2451250553
276.2761536 8.4944114685
279.2066345 6.9017162323
285.4180908 10.4526472092
286.9667969 4.4109773636
297.3201904 2.6152677536
299.2671204 2.8976557255
300.3015442 7.4492588043
301.0097046 29.5069141388
301.844635 11.9782123566
302.6194153 3.7237589359
306.3415222 3.1134874821
307.9300232 1.8103226423
309.0946655 9.2991857529
309.7911072 6.0303287506
311.2828369 2.9990713596
312.4172058 9.6021051407
314.9181519 20.1460208893
316.4390869 10.6268730164
318.056366 3.1102347374
321.0151978 6.1559238434
321.9152527 4.8932552338
323.2130737 19.1836261749
324.1715698 13.8791561127
325.4064941 8.3297376633
327.0756836 558.6236572266
330.8776855 6.2431941032
333.0470886 10.5970067978
335.1203613 3.1064524651
341.1768188 22.5873355865
342.3196716 53.5333442688
343.1958008 17.6148681641
344.7790527 122.1583404541
351.4327698 2.0272848606
353.1011963 16.4141521454
353.977478 4.8478069305
355.48526 3.1626362801
356.2756042 2.1360085011
358.2530212 4.3808979988
359.3125916 4.8661212921
365.790802 7.9857788086
367.7829895 2.6771318913
368.7591858 5.6829161644
370.1207581 18.4402580261
371.8311157 18.177116394
372.5284729 3.5398201942
382.2518005 2.8226890564
384.1522827 3.2880015373
384.7547302 4.093788147
387.1283875 4.2826137543
396.4336243 57.6196060181
397.2937622 99.6970748901
398.0429382 2.4685070515
399.1955872 66.255317688
404.7361145 14.6668281555
411.8061829 8.0773296356
413.4206848 6.760386467
414.3990173 3.5460193157
415.1793518 28.0608215332
END IONS
BEGIN IONS
TITLE=SH_AW_01082017_RALF.148.148.1
RTINSECONDS=50.4047
PEPMASS=445.120025634766
CHARGE=1+
133.9115753 3.9047198296
169.8459167 2.8918635845
192.9898682 3.6543736458
207.0374756 6.684797287
213.1468201 18.052734375
214.2415009 4.3054256439
221.0371246 4.0735917091
224.8620453 7.9794764519
231.3425293 3.9810147285
231.9496002 3.645378828
241.0484619 19.9724273682
250.0928955 5.4604020119
276.1513672 7.0177021027
280.9330444 6.2816638947
287.4087219 4.858499527
298.4192505 10.9255313873
299.3231812 6.3598456383
303.0501099 14.694644928
305.017334 3.1097991467
307.4152222 9.120429039
310.130127 2.5466003418
311.1895447 5.3360304832
312.9137268 3.1020212173
316.7107849 12.9391403198
321.9292603 2.4575226307
326.0960083 15.7426681519
327.2095947 3.4155201912
331.0819702 21.1815872192
332.2418823 6.8953280449
335.0736694 2.4572179317
341.1235962 428.3424377441
343.1317139 5.3622279167
346.5980225 3.8852982521
347.8994141 9.7422847748
348.929657 4.5369677544
351.351593 12.5361595154
352.9824829 17.0464782715
354.4207153 31.061214447
355.152832 15.4855470657
357.0923462 37.419921875
358.9054565 42.6574440002
360.914917 4.8424859047
365.1781006 15.6050624847
370.9868469 7.0192008018
373.0282288 10.3879814148
379.1763611 3.4599211216
381.3736877 9.0537204742
383.3383484 9.8986177444
385.118927 2.4550409317
399.1549988 16.8236541748
400.4403992 7.1424531937
401.0716858 27.3756027222
404.1862183 4.4188580513
409.0230713 20.0784034729
415.1287231 3.0984904766
416.4413147 8.0475873947
425.2085876 6.4232244492
426.7879333 115.5098571777
429.0258484 2257.16796875
429.752594 2.6355707645
430.8857117 6.8911643028
444.2588806 13.1539831161
445.3668213 11.9500436783
END IONS
BEGIN IONS
TITLE=SH_AW_01082017_RALF.149.149.1
RTINSECONDS=50.6891
PEPMASS=684.204040527344 5402.59375
CHARGE=1+
221.1914063 5.1924815178
251.084259 13.5055522919
269.1291199 1.7991379499
281.0994873 15.6052865982
324.8880615 2.886797905
326.0390625 6.6800289154
341.0178833 39.3238716125
342.1679382 106.0894927979
355.1696167 40.7994155884
356.2794189 12.9723901749
358.8717651 9.282538414
360.0269165 17.3483695984
401.0593872 5.4923849106
414.9573975 21.2550048828
425.2537231 12.2654190063
429.012207 37.5046005249
430.1793823 87.4832763672
468.6956787 3.2079458237
476.0186157 2.6710624695
483.3299561 4.5503110886
490.4060669 9.1513690948
495.0168457 3.5417740345
495.8208008 2.0356211662
499.4290771 9.7919168472
522.8435059 8.2678365707
571.1494751 4.8430418968
580.1298218 8.4005212784
582.0764771 11.1018781662
591.0890503 17.8387184143
595.0900269 5.839993
596.8995972 5.7114300728
602.9177856 5.8384666443
612.0646362 3.3225603104
613.5470581 8.4599761963
635.072937 4.8445067406
638.7990723 2.444488287
646.7406006 9.0647106171
649.0731812 3.1060183048
666.7055054 45.6129302979
667.5525513 13.559337616
668.3596802 18.7901000977
669.1414185 2.670529604
END IONS
BEGIN IONS
TITLE=SH_AW_01082017_RALF.150.150.1
RTINSECONDS=50.9943
PEPMASS=503.10791015625 2960.581298828125
CHARGE=1+
183.9516144 6.8914656639
199.9072418 5.0718822479
221.0065002 12.7705745697
226.3446655 3.4722442627
240.0510559 3.5349700451
250.3029175 6.8840532303
261.2140808 2.2290072441
278.1267395 3.415238142
281.0644531 208.9192047119
282.1014404 241.9522399902
283.1682434 5.1834001541
284.1419983 12.3392925262
286.857666 8.6868209839
299.7150269 43.0950164795
309.1066589 9.5857334137
312.9984741 4.6343617439
318.3101501 4.9261841774
323.1898193 2.235221386
328.0733643 2.4524829388
341.1767273 19.4842739105
342.0318909 33.6726760864
346.0734253 12.6593551636
357.1465454 6.5735406876
359.740387 17.2540340424
387.8283997 11.4952526093
390.0220337 32.1221733093
397.6158142 9.1145410538
406.1640625 27.7195720673
407.0150146 8.0139350891
408.42453 9.3046140671
410.0159607 4.9603204727
411.2625732 6.0471496582
412.5157471 23.6888828278
413.2739563 15.9161291122
414.0335693 50.769203186
415.3751526 51.9796562195
416.1054993 142.3991851807
425.5786133 3.9748616219
431.2607422 4.2015328407
432.4399414 7.800116539
437.4289856 5.1685805321
440.8523865 17.1546287537
441.745636 6.5932750702
446.1463623 7.8683204651
459.9130249 26.4661903381
462.3529053 2.3396677971
465.7663879 9.7365446091
467.8490906 36.2926330566
473.9459839 11.252374649
475.581604 5.4917373657
483.0309448 5.5939445496
484.2824097 25.1124839783
485.5153198 44.969291687
486.3058167 39.26512146
487.2306519 27.4638252258
491.5489807 8.6164960861
494.6226501 6.8918895721
503.4549255 5.1527457237
504.4875183 3.1265966892
END IONS
BEGIN IONS
TITLE=SH_AW_01082017_RALF.151.151.1
RTINSECONDS=51.2839
PEPMASS=489.055908203125 4707.51953125
CHARGE=1+
169.7963562 2.5484852791
184.1022797 2.4536669254
255.066864 1.79966712
261.1296997 18.9146900177
262.2545471 3.4244608879
295.3497314 5.3802018166
296.2520752 6.6758546829
300.8275757 10.0694971085
317.0569153 3.6279895306
342.2201538 7.4342670441
343.0206604 3.1095094681
356.9489746 4.0732979774
365.8031616 9.0636672974
370.6903687 3.4219009876
374.7952881 13.7236166
381.9613953 11.4359102249
391.1819763 4.8448729515
392.9452209 3.6291513443
394.3395691 16.7904682159
397.1315918 2.4704794884
399.2636414 27.8697738647
401.0235291 408.9539794922
403.0080261 6.03018713
408.9214783 7.5042700768
413.3414307 10.0799331665
414.9443054 4.0646286011
417.0700378 16.9399051666
418.0522766 34.8644332886
418.8987732 32.8175735474
423.0019226 5.9303627014
426.6609802 12.327837944
433.0049744 3.9740133286
443.5993958 2.234487772
444.2121277 2.4454424381
445.2356873 2.3851203918
448.5690613 9.0467786789
449.2557068 6.5819582939
452.9592285 7.3527588844
457.0155945 10.5783643723
459.2900391 8.0124540329
468.9015198 11.898355484
470.4515991 30.0718708038
471.4203491 36.6726341248
472.1348267 19.5829696655
473.129364 7.9637317657
479.9455261 72.7674255371
487.3049011 4.1850233078
END IONS
BEGIN IONS
TITLE=SH_AW_01082017_RALF.152.152.1
RTINSECONDS=51.5708
PEPMASS=684.204040527344 2612.614501953125
CHARGE=1+
196.3046265 7.5330929756
281.2432251 3.5312447548
296.2338257 3.6480631828
324.8643799 21.7390518188
326.2372742 3.2582805157
341.0114746 27.6422958374
342.280304 39.2252235413
343.2114258 33.1609191895
355.218689 8.8302154541
356.1983643 10.7959032059
360.5921631 4.1902890205
368.972229 7.7507882118
372.2496338 6.7326307297
415.0529785 22.5983982086
429.1531982 33.8009872437
430.1478882 46.858543396
431.0696411 81.5658493042
445.0056763 4.2611789703
445.9758301 5.9211969376
460.133606 19.4823570251
467.4222412 5.2274804115
469.2513428 6.562646389
482.1820679 15.0324230194
513.6127319 16.2362632751
522.3961182 3.968405962
538.1154785 5.3785395622
553.9937744 4.1024465561
571.187439 4.8398723602
572.0927734 14.9437408447
589.9539185 2.6624691486
595.7468872 4.9432268143
598.3530273 9.3516235352
623.4198608 6.7464642525
633.1938477 7.2233405113
640.1885376 5.927772522
650.2106323 5.7982535362
653.1035767 4.5232582092
659.2046509 15.985918045
666.7085571 9.2882490158
667.5130005 3.4403173923
668.4233398 3.6710071564
669.236145 3.969679594
END IONS
BEGIN IONS
TITLE=SH_AW_01082017_RALF.153.153.1
RTINSECONDS=51.8891
PEPMASS=610.183837890625 4149.87646484375
CHARGE=1+
249.1480408 2.0134601593
250.9216003 5.4055371284
266.9036865 11.81645298
280.9151611 11.0489444733
284.9987793 5.0540847778
323.510376 4.9460320473
355.1169434 165.1704864502
366.024292 4.2749767303
371.1188965 4.5081043243
396.3762207 3.7450633049
415.2279053 11.0646858215
430.2203369 6.6621446609
441.3678589 4.282104969
445.3314819 2.4498169422
495.1346436 14.2546377182
496.081665 8.1334342957
514.3452148 4.2271575928
516.3823853 13.2474050522
518.0317993 2.5412654877
518.9196777 2.2321221828
520.18573 16.598815918
521.4545898 8.1447811127
522.1123657 8.8751316071
540.3788452 20.4855442047
545.9692383 8.1733312607
547.4929199 14.1102619171
548.1638794 8.6203365326
553.257019 13.5829391479
556.9577026 12.1672992706
563.4414673 24.082151413
564.444397 13.7764091492
573.7820435 14.7435178757
583.538269 13.1717205048
586.1641235 8.3248910904
588.6204224 6.8827729225
589.5957642 2.2322511673
590.5322876 6.8929286003
592.0455933 35.3774642944
593.1526489 10.2429332733
600.4740601 6.7879700661
END IONS
BEGIN IONS
TITLE=SH_AW_01082017_RALF.154.154.1
RTINSECONDS=52.1877
PEPMASS=503.10791015625 2960.581298828125
CHARGE=1+
209.9043884 6.9292726517
221.0666656 18.3218994141
223.0745697 8.0048208237
225.0308228 3.1989188194
240.2678528 7.1186189651
265.9629517 10.0342960358
267.1697998 17.4720973969
281.161438 79.7009811401
282.038147 23.4218902588
283.096283 162.6119384766
297.3536987 2.4477763176
298.539856 25.8884315491
300.8835449 22.7635612488
328.0610352 8.2787828445
333.1105652 4.7126393318
341.2842407 8.3907032013
359.1375732 24.9782543182
362.7171021 24.4007835388
367.398468 3.6782991886
381.2984009 8.8271808624
388.1482544 4.1832962036
388.8259277 6.7826857567
390.1513062 2.4648513794
391.1578979 32.6913261414
396.7958984 3.3044662476
398.9024353 4.0158081055
401.3868103 10.916384697
407.4155579 5.9100861549
411.7965698 13.205868721
415.0071106 52.189201355
417.0880127 39.8895950317
419.3454285 9.1012945175
425.1343689 16.4033603668
432.7321167 7.5497441292
442.0171509 26.2423171997
442.9690857 26.040599823
446.1377563 19.8936595917
457.8819885 6.8664188385
459.0986023 6.7928943634
461.0736389 10.3080425262
464.476532 3.0969483852
468.8888855 27.0530261993
476.3834534 19.3886051178
484.8490906 4.4027471542
486.9822388 74.7970581055
487.9132996 27.4677009583
488.9319153 194.9269866943
489.5585022 11.0836458206
493.3377991 12.2630681992
504.7875061 8.1762313843
END IONS
BEGIN IONS
TITLE=SH_AW_01082017_RALF.155.155.1
RTINSECONDS=52.4778
PEPMASS=415.037017822266 8806.2822265625
CHARGE=1+
132.971405 2.0031609535
177.1968079 14.8958559036
182.0522003 10.3455858231
186.8923645 5.3099732399
198.8117371 3.5301318169
200.9319153 6.0621023178
208.9556274 5.145529747
210.9920044 3.9609558582
215.6208649 7.3142499924
218.3098145 5.575278759
220.1914825 10.8332338333
226.9741974 24.9820957184
230.6879272 2.0114989281
231.7313843 12.3784894943
239.8016357 15.5561513901
241.2247009 3.6207463741
243.1194763 12.2987709045
244.3940735 2.2275378704
247.0544434 3.2154586315
258.0387268 3.9572792053
259.1118469 2.4435431957
260.1872253 6.7069859505
261.2319946 2.0115683079
267.2608032 5.3976898193
279.307251 3.651006937
281.8659363 14.1193532944
283.2237854 2.0023834705
284.2734375 6.2844185829
293.3094482 6.226556778
295.8928528 3.2049562931
298.1019897 11.734796524
300.02948 11.0079193115
301.1200867 9.5216188431
303.2686768 5.828725338
304.3691101 3.9643485546
310.0213013 15.4490976334
312.5296631 5.3753900528
316.9179993 13.4074010849
318.0176392 11.8801631927
322.2479248 10.2916259766
323.9205322 9.0721855164
326.0212708 21.4394073486
327.050354 132.0056610107
328.0014954 163.4555511475
336.2790222 4.8366069794
340.8449402 7.3545341492
342.2258301 11.6804599762
343.9279175 18.2619628906
344.8263855 37.54637146
345.7842407 26.702922821
354.1116943 14.870642662
357.2434692 5.489552021
359.943512 9.2363424301
370.1291809 20.6231384277
370.969696 16.9367427826
371.8851624 3.9533813
376.0609131 3.6205606461
379.2941895 10.1514282227
380.2821655 5.5940446854
383.5030823 10.801202774
384.7204895 21.3918075562
386.0329895 6.6908650398
395.8367004 4.8380923271
397.3153381 124.4405975342
398.2079163 65.0542449951
399.2295227 8.344836235
401.3945007 17.2663707733
411.9985046 4.4040398598
415.5384827 13.1941022873
416.2882385 6.8878202438
END IONS
BEGIN IONS
TITLE=SH_AW_01082017_RALF.156.156.1
RTINSECONDS=52.7592
PEPMASS=489.055908203125 4707.51953125
CHARGE=1+
176.0913696 4.1461648941
178.9653015 2.2152340412
187.0814209 3.2025127411
203.1171875 3.743293047
218.9988708 3.874232769
252.7683105 5.6290473938
259.1816406 4.7784633636
261.105072 10.8397836685
263.0784607 4.4853248596
267.1494446 7.2220039368
280.0838623 4.9375061989
287.2783203 4.1793971062
290.0093079 9.168554306
296.345459 4.533475399
300.0213013 6.9738202095
302.2059326 5.5806417465
316.9698181 2.4347643852
322.0516968 2.6519298553
327.3006592 28.1749591827
328.4057007 9.1799249649
340.3243103 3.9662787914
355.8099365 9.2622966766
366.2428589 13.2686042786
371.2307739 8.4658498764
374.1210632 8.4318408966
376.0259399 19.1070384979
385.0321045 7.2203149796
387.7466125 22.2528820038
392.1196594 3.0936861038
397.0614319 9.8013458252
397.8973694 3.268597126
399.3450012 8.2232789993
400.1392517 38.341342926
400.9884338 45.6425132751
401.9620972 180.4425354004
404.8102112 1.9999111891
410.5209351 16.1380729675
413.7984924 2.4353523254
416.6234131 20.7443752289
417.9768982 26.0006427765
419.9959106 8.4905052185
427.3658752 13.9899225235
428.3262939 7.0417199135
429.23349 13.158413887
431.3580933 7.3421726227
436.8404846 4.1839604378
444.8847351 32.4418945313
445.7744446 8.6623420715
453.8222656 11.020529747
459.9854736 12.3879480362
466.209198 15.1241407394
470.0674744 9.529747963
471.8943787 71.6508178711
473.1485901 20.6294460297
480.854187 15.5853900909
489.5639343 7.4198646545
END IONS
BEGIN IONS
TITLE=SH_AW_01082017_RALF.158.158.1
RTINSECONDS=53.9346
PEPMASS=503.107757568359 9997.0126953125
CHARGE=1+
146.9020386 4.5350623131
208.7320251 7.0906653404
221.0893097 70.2009277344
252.306778 4.826895237
255.2734375 7.435025692
264.9523315 48.409702301
267.3589783 2.440171957
277.0267334 24.394443512
280.9788513 845.7640380859
282.9727478 9.2560338974
298.8408203 99.4066848755
301.222229 10.1254301071
319.2191467 5.1763734818
327.178772 16.9703979492
341.1486206 91.7459640503
355.4037476 3.3097317219
357.2827454 2.2217121124
359.1636963 7.1227655411
364.6994019 6.0382003784
367.3880005 3.8225927353
368.992218 16.4534893036
373.3114014 4.3940186501
387.4723816 2.6564085484
388.999176 16.7872047424
391.2205505 6.1362581253
395.0082092 4.1003265381
397.1461792 14.8246669769
405.0829773 11.4387226105
407.6562805 11.7235088348
409.4242859 11.7177391052
413.1726074 7.5265512466
413.9473572 7.4350676537
415.0024719 246.0873565674
415.6213074 4.9565734863
423.3907776 15.6367282867
439.9468384 27.3229217529
441.4023132 7.5517625809
455.2223816 27.3579082489
460.6905212 4.2926111221
462.9175415 18.535779953
464.7947388 3.3011713028
466.891449 20.3910388947
468.0482483 5.795352459
470.8567505 7.7882976532
473.2061157 4.6079211235
475.1928101 12.7727012634
482.9990845 21.0640487671
484.2872925 8.513625145
485.0449829 52.7186088562
485.7776794 17.7408409119
486.9494019 4.5045881271
493.875824 25.1764755249
494.4988403 48.6664428711
499.3252563 5.4081273079
502.9832153 14.2693595886
END IONS
BEGIN IONS
TITLE=SH_AW_01082017_RALF.159.159.1
RTINSECONDS=54.2233
PEPMASS=684.203857421875 11886.1708984375
CHARGE=1+
250.9115295 8.061132431
251.6608276 7.1661324501
266.8756104 15.6433877945
281.1692505 17.2709999084
325.0750427 8.2588510513
341.0620117 168.2938537598
354.0137329 4.9313673973
355.0737305 49.0084037781
358.6166992 41.1465682983
359.2198486 2.4990699291
396.5007935 13.6731128693
404.2926636 6.2148942947
429.1812134 232.2284240723
441.684021 3.0130150318
457.5290527 2.6545140743
480.289978 9.7037363052
486.3434448 5.16786623
496.4014893 15.5602893829
514.4186401 2.8729460239
524.8045044 3.7407650948
528.303833 11.9058513641
532.3504028 2.6622064114
537.8657227 8.414730072
546.8825073 2.6501629353
554.8064575 15.207485199
556.0977173 21.5668487549
556.7177734 2.6980371475
558.3105469 3.2316429615
576.017334 9.5157318115
587.4486694 4.9261164665
592.5616455 17.8366203308
596.1173706 11.8778152466
607.2992554 3.0803191662
611.0606689 5.8093833923
621.4760742 3.6720836163
624.74823 4.7679219246
639.6681519 48.1436805725
640.6855469 7.3235855103
645.9373779 1.7892132998
648.0879517 28.5171413422
665.9796753 3.5461862087
666.7851563 3.8374164104
END IONS
BEGIN IONS
TITLE=SH_AW_01082017_RALF.160.160.1
RTINSECONDS=54.5246
PEPMASS=415.036804199219 8113.400390625
CHARGE=1+
129.0039368 8.5057220459
170.9683838 5.6908178329
177.1927185 9.687959671
187.0136108 4.178460598
189.0549622 11.6404438019
202.765213 4.6131849289
211.1338959 10.9869041443
217.0138855 4.3314633369
227.1311798 9.6688432693
228.3070679 4.8277544975
244.973999 4.1736235619
246.0283203 12.4230651855
250.1756897 3.3078598976
253.3825378 9.4665927887
269.1048889 8.6445884705
273.0220642 3.9585921764
278.963501 2.7375454903
279.9252319 4.2555627823
283.2630005 4.3967552185
285.0645142 8.9217166901
294.9873657 21.1227035522
295.7783508 7.8622875214
297.1274719 9.0476713181
298.1827393 4.3947210312
301.4049683 9.6307535172
302.3347778 2.7390749454
303.2171021 2.2134079933
307.336792 4.72996521
310.2647095 13.4092693329
317.392395 5.2597475052
321.0150757 2.9904055595
324.0357971 4.60353899
325.0894165 5.3800711632
326.9933472 482.0542297363
327.5963135 3.636942625
335.3737183 8.3751506805
342.3063049 18.677734375
342.9799194 24.4390010834
344.8265991 109.139503479
350.2963867 9.4815244675
352.2276001 48.1946678162
353.1378479 9.4946956635
354.3161011 4.39280653
355.9463196 18.9347572327
359.098114 3.4231309891
368.3061218 17.665435791
369.5897217 11.8843288422
371.2079163 24.7349014282
373.1136169 7.3413538933
377.1358643 1.589571476
384.4043274 5.4301800728
387.3867188 4.9691267014
394.2511292 3.0871498585
395.1621704 12.999332428
396.5891418 89.247833252
397.2920837 92.1931152344
397.9322815 18.2299499512
399.0041199 6.5053672791
406.1485901 8.1329212189
413.7457581 24.6724357605
415.2862549 6.991168499
END IONS
BEGIN IONS
TITLE=SH_AW_01082017_RALF.161.161.1
RTINSECONDS=54.8068
PEPMASS=445.120025634766
CHARGE=1+
132.0692902 4.9662613869
163.0913086 2.8206768036
177.0003357 3.2235927582
214.1025391 2.0047974586
217.2185974 7.9493699074
219.2486725 23.27551651
223.0558624 3.3046107292
225.0714111 1.9936902523
227.0824585 4.0899715424
238.8928223 5.6354908943
260.8509827 1.7869417667
269.2288818 9.5667591095
270.23172 5.4777135849
271.1027832 4.3953785896
287.0783691 4.4057207108
289.9078064 13.8174142838
294.2493286 4.5576400757
299.1484375 6.5829491615
312.2190857 1.780487895
319.3457031 3.860989809
324.6748047 3.8601596355
331.2709961 7.1366095543
333.0528564 4.2550888062
337.0465088 8.3870573044
339.2486572 2.4326217175
340.9631653 488.4599609375
342.5512085 10.8571653366
343.1661987 12.6116056442
345.4784546 2.0034327507
347.1889038 33.5515327454
352.204895 16.3679046631
353.2313843 5.4207396507
355.1508789 79.6422119141
356.1218262 1.9992738962
356.8596802 8.8529853821
358.4398804 98.3782043457
359.101532 2.4224028587
372.9915466 21.4815769196
375.4197388 2.6644613743
384.0091553 14.9084339142
384.9535522 3.5177307129
385.7854614 13.2420482635
399.3387756 19.0403594971
400.8554382 30.4304447174
403.3434143 6.6758069992
407.1940918 5.573574543
407.9611816 7.2944941521
408.8598328 5.9185194969
411.233429 4.357691288
415.133606 2.4395291805
418.8599243 2.2210762501
425.1532898 5.8416404724
426.6016541 80.5721893311
427.3553162 56.763092041
429.1521912 2413.3754882813
434.6540222 9.8011083603
435.6776428 12.5337285995
436.4456482 28.5207462311
444.9425354 2.5397334099
END IONS
BEGIN IONS
TITLE=SH_AW_01082017_RALF.162.162.1
RTINSECONDS=55.0912
PEPMASS=684.203857421875 4460.3134765625
CHARGE=1+
207.2181702 5.0395298004
221.3287659 4.0946760178
248.882431 3.9541118145
251.0001526 17.6133556366
281.1256409 4.9033818245
281.8660889 3.3034079075
284.9959717 4.7916817665
295.3544312 11.7787857056
324.9291992 13.6651229858
341.1037903 34.2035980225
342.2177734 45.4015846252
355.1835327 13.4338130951
356.1228638 7.5346603394
358.8659668 13.2760543823
359.9868164 9.4473810196
428.78302 9.150177002
430.0863647 100.6425933838
438.5635986 4.1348032951
458.8995361 4.3947505951
533.2501221 22.2468242645
534.1495361 5.2058181763
568.8618774 5.582239151
571.1083374 5.8474321365
588.4564209 6.4721870422
593.0313721 3.0903167725
597.0800171 11.7935962677
611.3668823 7.0998544693
622.3300171 5.0484323502
623.1721802 5.7020058632
638.6566772 14.4803028107
641.3566284 40.2534980774
648.9667358 6.1239805222
654.9489136 5.5788917542
666.880127 20.3187179565
667.9667358 23.4380397797
END IONS
BEGIN IONS
TITLE=SH_AW_01082017_RALF.163.163.1
RTINSECONDS=55.3902
PEPMASS=684.203857421875 4460.3134765625
CHARGE=1+
221.1726074 1.7908159494
251.7531128 2.0024175644
285.0339355 2.9780638218
291.3562622 9.2828359604
324.9689941 21.1053848267
341.328186 22.7416477203
342.093689 9.2237520218
343.0027466 51.7481689453
356.2058105 15.4082794189
357.3361816 4.1464347839
360.6051636 5.089246273
396.819458 5.9088788033
403.2099609 6.4343676567
429.0717773 52.2177734375
430.2209473 58.8033599854
431.0419922 54.1308135986
459.1919556 4.8252596855
488.9829102 6.4341754913
509.828125 3.1309657097
524.2672119 12.3425092697
528.3017578 5.7776589394
532.3126831 7.5175700188
543.6897583 10.3479919434
568.0914917 3.4337952137
571.4038086 17.9147415161
572.2372437 16.2995548248
576.8840332 6.256857872
594.9860229 10.9431428909
597.913208 15.482167244
604.9885864 10.782128334
606.0774536 4.1868524551
608.9249878 8.0515546799
612.7603149 7.1812448502
623.2034302 7.7495265007
631.8571777 5.2609715462
667.6621704 11.8506860733
668.3012695 3.2971401215
685.357605 5.0453934669
END IONS
BEGIN IONS
TITLE=SH_AW_01082017_RALF.164.164.1
RTINSECONDS=55.6899
PEPMASS=503.107757568359 2968.441162109375
CHARGE=1+
170.9621124 3.5148108006
181.2116089 1.5638543367
221.2046509 8.8513307571
222.2423401 7.565030098
239.9844666 5.9059467316
247.0151672 4.9364376068
254.0285339 4.2817134857
266.019928 15.0345821381
281.0899048 243.83984375
282.0818176 237.1125793457
282.8024902 8.2081928253
298.7987976 28.3143444061
299.8183289 32.9680404663
304.0830078 7.8478837013
309.4689941 13.5933532715
328.0326843 2.2177574635
340.8764648 9.7217006683
341.9169617 26.6265678406
345.961853 15.6348791122
357.2901611 7.3103718758
358.880188 3.7301123142
362.8476563 3.3065624237
371.8821411 12.8053159714
377.6463013 5.6973724365
378.6279907 3.4370648861
387.3904724 6.1482791901
389.3157043 4.7890486717
390.2106018 8.3800935745
397.9440613 16.0360527039
398.7113647 11.410692215
403.9428406 1.7901644707
405.0670471 5.9942345619
407.5370178 3.821069479
410.3276672 2.3090105057
411.0454407 7.7268614769
412.0232544 4.7041521072
414.1645203 7.8278250694
415.2567444 54.1925239563
415.9701843 78.3985748291
416.9062195 3.4457368851
424.075531 12.8428964615
425.1186218 2.6520314217
427.8031921 10.6334781647
431.2182922 5.3964490891
432.2713928 10.7876825333
433.5606384 5.9078149796
440.9642639 32.9240760803
443.5498352 5.8583955765
445.168457 4.0967736244
459.8623962 6.2145242691
462.332489 4.5607409477
466.2003479 14.2710132599
468.046936 32.5593986511
475.9690552 2.4330744743
482.2971802 3.0747506618
483.930481 7.3821864128
485.717926 96.2599029541
486.9514771 23.7881984711
494.7084351 7.2995266914
503.7589417 10.4793977737
END IONS
BEGIN IONS
TITLE=SH_AW_01082017_RALF.165.165.1
RTINSECONDS=55.9809
PEPMASS=610.184997558594 3905.5791015625
CHARGE=1+
211.2399445 8.9575128555
220.8622894 6.8606352806
267.0429993 21.9882030487
269.0622559 11.1168346405
281.0864563 8.9090976715
285.0507202 14.4508457184
290.1551514 8.1682901382
314.3098145 7.7633471489
338.1369629 4.5120997429
355.1707764 159.8338165283
366.977356 6.6592211723
370.3128662 5.1740393639
371.0171509 17.8576164246
404.0549927 2.4265613556
407.9396362 4.8242897987
414.9488525 6.5557847023
417.9724121 10.55189991
423.6981201 2.6483333111
430.1055908 5.8154277802
436.5628052 3.9524414539
441.3153076 4.8224701881
443.6393433 2.9693527222
460.2383423 10.4167366028
464.296875 5.7759423256
475.2875366 16.7311592102
484.3845215 8.2009153366
489.3947754 6.6839933395
496.1613159 6.2549219131
512.800354 3.7324624062
513.984436 4.5590367317
517.8248291 5.6067967415
518.8222656 13.5335226059
520.1928101 7.6457176208
521.6940918 7.1138362885
546.9855347 10.941783905
550.7571411 14.124256134
556.7299805 9.9275875092
564.5496826 10.7687625885
565.6906128 41.2302474976
566.2953491 8.5023841858
572.0454712 11.784986496
577.3478394 6.4437355995
591.5037231 75.2522125244
592.4039307 20.268447876
600.2616577 23.6143264771
609.9033203 4.1056399345
END IONS
BEGIN IONS
TITLE=SH_AW_01082017_RALF.166.166.1
RTINSECONDS=56.2898
PEPMASS=503.107757568359 2968.441162109375
CHARGE=1+
220.975647 6.9600424767
228.2689514 2.2140631676
248.3637085 15.1423950195
281.1377869 67.3883743286
282.013092 41.9391365051
283.0530396 185.4849090576
291.0190735 5.6910595894
298.8597107 37.8820114136
299.5510559 3.9019169807
300.742157 27.269077301
301.7053833 3.1765210629
309.1517944 12.5688486099
310.4111938 9.7564840317
324.9639282 9.0369005203
329.9488831 4.8173594475
341.2742615 8.0791969299
342.2908936 4.0429177284
343.1526489 25.3361492157
347.324707 7.4291315079
350.9580688 6.6355829239
361.1281738 3.3904709816
365.2242737 4.0483107567
389.9846497 1.7801189423
391.0392151 15.4562520981
398.939209 6.0313134193
400.1704407 5.3565440178
401.2410583 14.1866407394
402.04245 17.0452461243
405.7270813 3.1679065228
407.004364 12.9681797028
408.3057556 17.1520347595
409.320343 8.5152320862
410.9397888 14.2714548111
412.0252991 16.6731681824
413.1595154 9.6991233826
415.1250305 40.7033996582
416.9510803 56.2705230713
427.0759583 3.5192399025
432.7576294 9.441775322
436.7622986 5.5647778511
443.9311523 4.2778077126
445.2850952 5.4606661797
459.9020691 21.0481033325
460.6246033 9.6887187958
467.3198547 3.9529504776
468.9243774 8.1854410172
484.8630066 11.9721050262
486.6955872 72.7837753296
487.5561829 24.6111621857
489.10849 141.8455810547
496.1941833 6.0128335953
503.3368225 14.7315778732
505.0832214 7.214609623
513.5733643 12.2904443741
END IONS
BEGIN IONS
TITLE=SH_AW_01082017_RALF.167.167.1
RTINSECONDS=56.5814
PEPMASS=415.036804199219 1689.867431640625
CHARGE=1+
145.0752716 3.6826915741
160.9083862 2.4478499889
171.1368866 4.4077439308
173.2842407 9.6812505722
183.1424103 4.8168811798
203.920578 5.0523810387
215.16362 26.0511035919
227.2588806 26.037443161
231.7822266 24.7909908295
235.9916077 11.4207115173
237.4181824 2.4450304508
241.0219116 3.2993865013
242.1951599 5.4682922363
245.0980225 8.8946075439
251.2212219 1.9882203341
254.8366394 9.600227356
257.2007446 5.5543823242
259.1827698 16.1305789948
260.0834961 4.0712194443
266.4303284 2.6484465599
269.375 3.6114630699
283.1409302 13.016875267
284.1632996 2.6600005627
289.191925 3.4549927711
299.3937378 5.7709217072
302.1454468 5.9042344093
305.0037537 4.2522630692
311.0114441 7.3646306992
312.1291504 3.8196213245
313.8910522 3.8840150833
316.74646 19.3531208038
318.082489 12.6395549774
321.3479614 7.8787722588
322.213562 2.7281439304
324.5151367 10.326710701
325.2909546 12.4279851913
326.2779236 48.2574691772
327.0531616 179.1214447021
328.0002441 234.2207794189
328.6351318 2.205886364
332.705658 12.6985988617
336.0449219 27.9563007355
340.6292725 3.7237317562
341.6887207 5.9085154533
342.4765015 4.527276516
344.3084717 16.6432533264
345.8413086 12.8727245331
353.3283691 60.8008995056
353.98172 11.2674283981
355.6709595 3.975127697
367.8353577 4.2838478088
370.124939 29.3332271576
371.1829529 16.4443645477
371.9927063 17.6686954498
374.0276489 6.1231818199
374.9413147 7.5395503044
380.1338196 9.6055183411
397.5119324 178.3932342529
398.5664368 17.8762741089
399.2164612 11.3836240768
399.9961548 32.5897865295
415.3973083 7.2282066345
END IONS
BEGIN IONS
TITLE=SH_AW_01082017_RALF.168.168.1
RTINSECONDS=56.8627
PEPMASS=563.07470703125 1883.192993164063
CHARGE=1+
193.9534302 8.6093711853
200.2662506 6.5580644608
238.9794769 5.4943861961
251.0050964 16.9717025757
264.7176208 2.7359218597
297.1439209 3.0808215141
329.3803711 2.3719105721
336.8893433 9.9702186584
341.1713257 8.2775564194
350.3530273 9.1979207993
355.3723145 11.9634513855
366.8034668 2.6373083591
369.5631714 8.0419635773
370.2156372 12.4990587234
391.229187 4.3705639839
394.8901978 1.806614399
401.1595459 13.261015892
405.3013916 8.2567367554
409.151123 14.0167665482
410.5160522 10.410282135
417.1526489 5.0461087227
418.133728 2.2172048092
426.3961792 3.299043417
427.142334 5.2153706551
434.0654297 5.6287145615
447.769165 2.2166519165
448.5626831 7.9116435051
449.2427368 16.8572883606
460.2939453 2.2098109722
463.1960449 3.1832771301
465.3347168 18.399848938
466.3477783 16.8704948425
469.0875854 14.9055194855
471.4619141 17.7901763916
472.4884644 20.0251502991
473.1447754 6.976706028
474.9519043 67.8354644775
477.7338257 10.320104599
481.302063 8.3766489029
483.0657349 16.0536556244
487.0415649 12.9461746216
488.9713745 7.2192344666
490.0697632 7.1767697334
491.3587036 15.1762475967
491.9614868 10.3882284164
499.6981812 2.3368403912
500.43396 3.5222756863
505.4454956 8.8344335556
506.2418823 17.8041267395
509.0435791 2.2094502449
513.7021484 3.0821688175
517.4049683 14.563580513
518.8518677 31.9113502502
522.9931641 5.0157966614
526.9447632 67.8953475952
531.8349609 3.5191578865
532.828186 9.3613576889
534.3892822 11.4795122147
543.0122681 6.3467731476
544.6438599 76.2584533691
545.6694946 27.3712596893
553.4504395 54.6332626343
563.0776978 2.2150199413
END IONS
BEGIN IONS
TITLE=SH_AW_01082017_RALF.169.169.1
RTINSECONDS=57.1521
PEPMASS=759.221801757813 1862.167602539063
CHARGE=1+
222.14505 3.950565815
249.9330139 5.4753427505
281.1373596 18.1457748413
281.9995117 3.7469203472
291.9706116 8.4693288803
299.5540771 2.8642418385
325.9923096 12.0778093338
342.2836304 9.9503793716
356.1280212 7.2940416336
370.9351807 9.0858821869
430.0510864 16.7109680176
508.3245239 6.1056585312
532.1279907 12.5044975281
584.4515381 8.1708478928
589.3275757 14.27531147
623.2727661 3.1777815819
631.7512817 6.4843292236
644.9693604 27.1927261353
659.506897 2.4344332218
661.571167 13.2727212906
666.564209 37.5579681396
668.7610474 16.6282997131
692.90802 4.1443881989
700.4433594 20.9874420166
705.814209 8.814948082
717.9671631 3.600338459
720.9656372 4.6823792458
723.12146 8.3805751801
740.6293335 4.4682607651
741.2578735 26.3561763763
END IONS
BEGIN IONS
TITLE=SH_AW_01082017_RALF.171.171.1
RTINSECONDS=58.341
PEPMASS=429.088317871094 106840.0703125
CHARGE=1+
133.1185455 4.4912643433
147.0239105 14.6278247833
149.0943756 4.9014043808
151.1906128 2.2129585743
172.9400024 8.6898403168
185.1782684 3.6150891781
197.1011047 4.0643429756
207.0828857 2.8582961559
208.9320984 228.6174316406
209.895813 2.4298388958
225.1496582 7.0997085571
228.7539368 2.6712970734
283.3913574 9.7655334473
285.0018311 7.4149632454
287.3372192 6.8947467804
288.3478394 4.731235981
294.1702271 17.8720626831
295.1802979 9.508436203
299.116333 5.0693359375
309.3955078 12.9074106216
311.4455872 3.8329515457
313.3120117 3.4561018944
314.1049805 3.0816259384
315.0571899 31.756023407
318.9060059 924.5922851563
325.0351868 16.2635231018
330.8362732 4.1603879929
332.2122192 4.4747433662
334.8261108 38.1593360901
337.4684143 13.5801897049
338.07547 8.4596395493
339.1424255 24.4169940948
341.1117554 4088.0883789063
348.519928 9.0689601898
356.4033813 31.3472537994
357.7669067 69.8773651123
358.7797241 585.4174194336
365.8086243 7.2827830315
366.4619446 15.3148031235
367.1960449 8.4026222229
376.2574768 17.1660404205
383.1799622 5.3505840302
384.4638977 52.3299179077
385.4766235 3.1295316219
390.9789734 4.08604002
393.6986694 7.4680199623
397.0594482 2.0117185116
400.0483704 13.7935066223
400.677063 4.9113373756
403.1557922 2.8620905876
405.2727661 2.5198447704
409.2545776 51.4617233276
410.8675842 116.8203048706
411.7313843 36.4193878174
413.1893311 20.8701057434
415.4066162 28.0217399597
419.8885803 13.7994260788
420.5733337 5.4497637749
END IONS
BEGIN IONS
TITLE=SH_AW_01082017_RALF.172.172.1
RTINSECONDS=58.6264
PEPMASS=429.088317871094 31981.60546875
CHARGE=1+
145.0752563 2.4752523899
147.2173462 14.5921354294
147.9190674 2.7778856754
158.9102478 11.3989830017
162.9155273 7.3988552094
173.0411835 3.2897713184
190.8837433 3.6297383308
206.9064484 2.0077166557
209.1032867 9.030295372
209.9112854 2.9628269672
210.9935608 12.2798728943
212.9462585 5.2470049858
227.9007721 1.9827059507
234.8841248 3.0751078129
241.1082458 18.6527938843
246.0597839 4.8134746552
259.067749 2.8604483604
266.1347656 6.4627065659
269.9620361 2.8534998894
280.3856506 5.1136555672
285.0247803 5.2472429276
293.2682495 7.1237506866
295.736145 4.3814692497
298.2261963 13.3646316528
299.3406982 5.6088571548
300.44104 10.5596885681
302.326355 5.330804348
307.3769531 17.2688045502
311.4223633 4.9500923157
312.078064 14.0620069504
316.0226135 11.2209262848
318.8372192 38.7909431458
319.9076538 90.5050048828
320.9230042 31.5452613831
324.3563538 6.0165410042
325.3993225 9.4269428253
326.2631836 40.5012626648
330.1072388 17.8311843872
331.8470154 15.6156177521
336.7250977 4.4726324081
338.3504028 2.2511808872
339.4212341 9.040348053
340.9581299 1095.5455322266
342.0748291 1434.4011230469
342.9414063 5.2255659103
349.7813721 9.6726694107
355.9326477 3.7335314751
357.175354 26.9441261292
358.4692078 135.1466522217
359.5835571 237.9382629395
361.8076477 10.3239059448
367.4613953 13.699930191
370.0471497 8.3662014008
371.2348328 29.6770992279
372.534668 2.6394901276
373.8178101 34.1280822754
374.4373169 11.1611309052
383.0729675 12.3966999054
384.2453003 30.810131073
384.9698181 5.726269722
385.9577026 13.0694265366
388.3294678 10.5486555099
391.9388733 4.2693109512
392.9740295 4.5086374283
393.9572144 13.9511394501
400.1537781 9.2693862915
402.3479309 8.2203044891
409.6065369 4.5176181793
411.5214539 107.4642486572
412.2377319 21.3716430664
412.9899597 30.0152816772
415.3162537 5.7095398903
420.6183167 3.7253584862
429.5375671 26.0487556458
430.2680359 9.0469884872
END IONS
BEGIN IONS
TITLE=SH_AW_01082017_RALF.173.173.1
RTINSECONDS=58.9108
PEPMASS=429.088317871094 31981.60546875
CHARGE=1+
148.1185303 8.3601331711
148.7300415 4.160428524
172.9979553 10.3450698853
197.0695801 2.2071933746
204.9875793 8.072807312
208.9448547 263.3770751953
210.9754028 82.6273345947
214.9718628 3.5874028206
218.6703491 2.955332756
255.3835754 16.1652412415
267.1652222 6.55499506
271.8668213 4.5917167664
274.3942261 7.7922897339
282.9764709 18.4513759613
287.2932129 3.7188231945
296.1241455 5.6744875908
298.6132202 11.0218334198
300.9552612 11.9646167755
302.1482239 4.3783483505
311.360321 4.4815192223
317.0814209 18.0331230164
318.4005737 84.5787963867
319.0050049 443.3740844727
320.8825684 1245.1791992188
324.289917 5.8944888115
331.1254272 1.7719237804
332.6914673 2.9481554031
336.9213257 4.893204689
337.8693237 14.4802036285
339.4056396 8.6447124481
341.0726013 242.4952545166
342.1733398 373.5454101563
343.0419922 929.8720092773
349.0082397 5.7776436806
357.2645264 6.8659906387
358.2340088 21.0160732269
359.5250854 79.6087036133
360.7154846 131.853012085
367.5160828 6.4296917915
368.6386108 20.8558502197
369.7735901 8.572265625
371.0808411 20.1376457214
372.9046326 6.3905410767
375.1417847 6.5219626427
376.9307251 13.5980796814
384.3390503 10.1466999054
385.1729736 9.1190805435
387.4688721 3.072776556
394.8504028 9.8040790558
411.2850342 3.166079998
412.4234924 55.8461761475
413.2130127 591.4763183594
415.0567627 21.0931339264
430.3753357 4.461461544
431.818512 8.847284317
END IONS
BEGIN IONS
TITLE=SH_AW_01082017_RALF.174.174.1
RTINSECONDS=59.1965
PEPMASS=503.106964111328 12493.337890625
CHARGE=1+
165.0123596 4.5959630013
176.7967834 7.2714333534
215.9174347 8.3349285126
221.0484314 38.3892631531
264.9734497 17.1184635162
281.0295715 902.3486328125
282.7165833 4.2312917709
296.4453125 1.9860112667
298.4321289 64.1890106201
299.0633545 31.187128067
324.7474365 6.9872660637
331.2752686 7.5289182663
334.9741821 4.8085069656
341.1289368 108.4172744751
345.2648621 12.8382863998
351.788269 9.0220146179
353.5369873 9.0040216446
354.9657593 3.3660809994
358.845459 8.6867418289
371.1326599 2.8541653156
373.1372986 20.2312088013
382.2033997 11.8460407257
387.1287231 7.5008807182
389.1388855 33.4045257568
391.3730469 5.2351541519
397.0901794 6.8746786118
405.0395508 10.3079557419
406.3621216 32.6716880798
412.7176208 13.0146713257
413.589386 7.3087620735
414.8664856 175.5154876709
415.7032471 17.3898944855
423.4024353 4.1592597961
430.308197 21.0613307953
431.0978088 11.623008728
431.8864441 17.7139625549
432.6951294 14.9706220627
440.3353882 27.8464679718
441.1970215 5.459277153
443.1575317 9.320982933
447.4726563 3.0773375034
459.037262 16.2286167145
459.9629822 10.7420063019
467.0413208 8.2745904922
475.3630676 11.232509613
479.7895203 5.8897128105
483.224823 26.1682090759
484.9732056 108.0981903076
486.3568726 3.511713028
493.294281 30.8137989044
494.1332703 14.0007200241
502.5340881 15.3359889984
END IONS
BEGIN IONS
TITLE=SH_AW_01082017_RALF.175.175.1
RTINSECONDS=59.4862
PEPMASS=445.120025634766
CHARGE=1+
149.1351013 4.0210156441
172.9142914 1.7773164511
198.0015259 16.5727291107
204.0486145 3.7134919167
207.1457672 11.1298732758
220.301239 3.2121975422
221.0755157 1.9815554619
223.1937408 21.0294971466
225.0982819 3.3914818764
233.1374207 6.1971926689
254.1036377 7.1147575378
258.6359863 17.9816360474
263.0573425 7.275519371
270.4112244 13.3209552765
277.002655 7.9347143173
285.9794006 4.2576365471
286.936676 3.3936898708
295.0354614 7.8461112976
299.026001 2.2119166851
301.4150391 3.0665800571
303.8800049 2.412648201
311.5421753 4.1510710716
323.3598022 1.9952913523
327.8742981 21.4319458008
328.9224243 6.5485620499
341.0074463 517.4495239258
343.2049561 4.3683037758
345.2851563 3.5057010651
347.031189 8.8227386475
351.1274414 16.202457428
352.2519836 2.4201207161
353.3815613 14.7269248962
355.1724548 18.4115753174
355.8997803 2.9605448246
357.0899353 14.0200414658
358.2732544 33.9002380371
358.9580688 14.4724388123
364.828125 26.1881942749
366.4162903 2.6387505531
368.4396667 2.8609642982
369.1560974 3.2897150517
371.0561829 2.8769350052
372.2115784 13.9736013412
372.8305054 17.0588760376
382.0305481 3.3756885529
385.2116089 25.2984046936
390.8089905 16.1777648926
398.4405518 8.385802269
399.5519714 6.6224403381
400.9570923 7.7173008919
409.291626 20.5865688324
413.7446594 15.7719545364
414.7604675 6.1183576584
416.9028931 3.0724565983
417.6078796 8.5897054672
425.1632385 34.2468528748
426.9179993 144.3804779053
429.0819702 2670.5715332031
435.8716736 11.6279239655
442.6648254 9.1906433105
END IONS
BEGIN IONS
TITLE=SH_AW_01082017_RALF.176.176.1
RTINSECONDS=59.7727
PEPMASS=415.0361328125 7352.0556640625
CHARGE=1+
124.7113876 2.6240372658
160.9658203 2.8489217758
169.1430664 4.9370698929
170.0245056 2.6348528862
174.9986115 3.1073658466
176.0014954 10.6525917053
186.9192047 17.6258277893
193.2850189 5.1108584404
209.0050354 11.9848175049
213.1756439 4.0379939079
217.2580414 4.4920907021
219.1330719 4.2328958511
227.150177 36.7769775391
229.1922302 3.2861044407
231.3424988 3.4039597511
240.9447632 5.4575896263
252.7249451 4.4861698151
255.2900696 5.7655258179
259.2999878 6.4044394493
271.2113647 13.3451318741
279.0275574 5.4541931152
285.7767639 11.7423419952
286.8479919 18.9351387024
297.0097351 16.2731685638
298.1729126 12.1439504623
299.2427979 2.6353929043
300.230896 16.6943912506
301.1927795 11.5946712494
303.2098389 2.1960635185
308.2802734 19.5207862854
310.0683899 12.1256580353
310.9234619 2.9758477211
315.4375 1.5514138937
316.6124573 22.0739040375
317.2174683 1.665384531
320.8262329 11.9675102234
323.2041016 4.4045062065
324.6556396 8.2307691574
325.2679138 23.0418815613
327.0426025 515.2840576172
334.2702332 9.6882820129
335.0453491 3.7684459686
340.1174011 27.0976886749
341.3910217 10.3716249466
342.0043945 11.8924951553
343.1314087 14.4446296692
344.9616699 84.3658752441
352.2064209 48.228717804
353.1816711 9.2829551697
354.1227112 4.0256209373
354.9100952 11.0635299683
358.2940063 1.9777282476
361.2049255 8.7319402695
366.9950256 11.9444952011
369.348999 18.0880222321
370.0097351 8.7305994034
371.3858337 4.8842368126
372.8197327 13.8520298004
373.8096008 4.2334337234
379.0645447 48.556728363
381.0652466 7.5953364372
382.3441467 1.7719993591
387.1118774 14.8840045929
388.8175964 10.6706771851
390.0064697 4.2564878464
394.6029663 25.6977958679
396.169281 66.4331207275
397.0884705 43.6406402588
397.8177795 21.7501544952
399.1952209 9.0331964493
400.9694214 14.232252121
404.6336975 8.3524837494
414.3101807 3.1907389164
END IONS
BEGIN IONS
TITLE=SH_AW_01082017_RALF.177.177.1
RTINSECONDS=60.0528
PEPMASS=684.202575683594 9522.908203125
CHARGE=1+
206.8618164 2.4142868519
224.9257507 3.0670909882
251.1230621 6.2595701218
267.0949707 2.847563982
281.0906677 10.1963920593
308.2737427 10.3190851212
325.1178894 29.1773777008
341.1085815 125.8132324219
355.0818481 64.4668121338
359.2432861 3.7188229561
381.4335938 7.7614536285
429.1501465 197.1466827393
526.1155396 12.8033037186
539.1008911 7.969769001
543.3291626 19.4552974701
555.015686 2.6373980045
570.0750122 9.9646139145
581.6130981 48.6683044434
586.1436768 7.4846534729
587.9572144 20.1835861206
592.1530151 2.8236017227
593.8638916 3.3737306595
595.7238159 3.9925122261
596.8460083 5.0278682709
597.9837646 12.3225126266
603.7449341 2.4164600372
623.9838867 16.8394851685
635.7677612 27.4359169006
638.2781372 6.6376442909
648.109436 7.0687084198
656.5828857 6.4727106094
664.2297974 12.7784261703
665.9480591 16.8575706482
666.8796387 5.222779274
675.786499 12.8970918655
679.0133057 4.4469413757
END IONS
BEGIN IONS
TITLE=SH_AW_01082017_RALF.178.178.1
RTINSECONDS=60.3543
PEPMASS=684.202575683594 5267.81298828125
CHARGE=1+
264.6983032 5.2348942757
266.9409485 15.6216726303
272.4147339 4.6810646057
325.0473633 10.9889478683
325.9273682 8.8027830124
341.0018311 65.9790725708
342.0830688 31.5408477783
355.1375122 31.6372585297
356.1228027 10.7590961456
358.7796021 9.7083396912
359.9382324 10.9122447968
387.3057861 4.478925705
415.1057129 2.6342782974
428.867981 53.5534515381
430.1098022 150.6452026367
444.6549072 3.4305911064
455.4326172 10.546957016
490.3899536 3.4974458218
524.4624634 17.8845119476
542.7163696 5.8827385902
551.0521851 8.8135156631
554.961792 4.880168438
567.0869751 3.7204787731
570.380127 7.6928939819
571.1782227 29.7153167725
587.1795044 16.4945049286
594.8114624 3.9325962067
615.7254028 8.3539743423
621.7877197 2.6281104088
622.9113159 23.9686756134
639.5717773 12.6025838852
641.1149902 7.7155060768
664.9747925 2.1954417229
666.5395508 15.7453918457
667.2237549 15.2246046066
684.4227905 14.6226158142
END IONS
BEGIN IONS
TITLE=SH_AW_01082017_RALF.179.179.1
RTINSECONDS=60.6706
PEPMASS=503.106964111328 3160.876220703125
CHARGE=1+
176.8911743 4.4016218185
220.9148407 15.0241212845
222.0742798 13.1669397354
249.973114 2.9747197628
257.2963562 11.2393569946
265.9258118 5.587975502
273.9932251 5.8889145851
281.2046204 221.7315979004
282.0919495 256.9420166016
287.2125854 1.9720155001
298.9543762 25.9354133606
299.8900146 18.3285274506
301.8614502 4.7999882698
305.3444824 14.9870519638
309.1382446 2.6266331673
326.1705322 4.4593715668
327.2312012 3.4975063801
329.957428 1.7567961216
341.3831482 10.0036659241
342.3721924 4.1445455551
345.8218384 4.492626667
347.482605 4.1494779587
352.4132996 3.0561709404
360.1564941 4.7140035629
369.9364319 3.5881652832
372.0411987 3.9264438152
386.3502502 1.9813479185
387.3034668 4.7249436378
389.9936829 17.4290733337
397.4426575 3.3800289631
404.2963562 1.7559943199
405.6917114 8.3934221268
406.9288635 9.901763916
407.9128113 18.068031311
412.1867065 7.1737747192
414.0607605 17.7674999237
415.1079407 19.8138923645
416.0183411 137.7016143799
417.2444763 2.6248164177
423.9309082 9.2402982712
429.4753418 36.2980690002
431.8539429 1.9793964624
441.0737915 8.2882804871
447.9585876 3.275759697
459.7187805 94.0433120728
467.5362244 3.4991631508
476.0759888 17.6848220825
485.7043762 61.0409851074
486.6390686 16.1168022156
487.3710022 17.0586929321
488.5245972 8.5932388306
489.4701233 7.9149684906
494.3141174 8.0575199127
495.0629272 28.4537239075
500.736908 1.3247861862
503.5491638 21.7114868164
END IONS
BEGIN IONS
TITLE=SH_AW_01082017_RALF.180.180.1
RTINSECONDS=60.9574
PEPMASS=684.202575683594 5267.81298828125
CHARGE=1+
254.1545715 2.6192927361
267.1561279 24.5680274963
325.112793 7.5867567062
340.9812622 80.8020172119
342.0321045 25.9427566528
343.0806274 46.5543632507
355.0651245 1.5269542933
356.0939331 15.7376260757
357.0653687 14.9213209152
361.105957 7.9940495491
407.8483887 3.2853052616
429.1404419 42.735408783
430.3023071 32.021938324
431.2104492 62.7452583313
484.9393311 6.2120780945
539.7648315 21.6870689392
541.1809082 6.1951642036
555.5875244 15.6494445801
568.1196289 4.3178262711
569.9249268 7.7166290283
572.1205444 23.3866195679
590.3290405 3.8957784176
596.1402588 9.2947845459
597.9746704 16.0850791931
606.0990601 5.093996048
612.3330688 2.1940815449
613.6073608 5.5349807739
625.7206421 11.8185329437
626.5442505 7.0404725075
629.9651489 25.9897689819
631.8981323 22.6788425446
640.5419922 4.7936058044
641.592041 8.2337188721
642.6445923 3.5160520077
655.664856 30.5461006165
664.4446411 10.1026163101
665.9605103 3.9195878506
667.5144653 31.7600421906
668.8704834 12.5333595276
END IONS
BEGIN IONS
TITLE=SH_AW_01082017_RALF.181.181.1
RTINSECONDS=61.2647
PEPMASS=503.106964111328 3160.876220703125
CHARGE=1+
220.9064789 19.2315540314
246.8212891 3.497407198
249.2566223 4.0563206673
264.9642029 3.143456459
278.9572449 6.0941123962
281.0102234 100.1806335449
281.9259033 37.9040336609
283.1007385 160.8131256104
299.2477417 40.1589584351
300.0337219 9.3201007843
300.7454529 16.2007045746
322.9676819 10.7355051041
341.1775818 9.8988866806
342.2181396 16.684928894
343.2055359 30.6343021393
344.2770691 1.7626341581
344.9044189 6.9756522179
355.1327209 16.821559906
358.5539246 8.0499181747
367.4507446 3.9298324585
370.6575928 5.8963623047
389.0448303 5.6581454277
391.0473938 24.7334938049
401.1873169 22.0228233337
411.1963501 4.8952145576
413.5606384 2.7237069607
414.3770447 16.0992984772
415.171814 38.0262641907
417.0843506 76.1428527832
424.6862793 15.9029808044
432.3544006 9.6844682693
433.9682312 5.3044161797
437.5818176 5.8647956848
442.2752075 3.1442399025
443.4208984 13.4791707993
451.0976868 12.525645256
456.2692566 12.5001010895
459.250061 26.7891578674
460.7427979 5.3844885826
461.4291077 13.5874862671
463.852478 12.3418865204
468.7398071 10.3674507141
474.8528137 30.0017681122
482.2716675 5.7614235878
484.9882507 21.8114013672
486.5256958 29.441865921
487.7319031 24.4501876831
489.0086975 97.8072280884
493.1199036 31.1687602997
503.4242554 2.8465423584
504.8691711 3.1458890438
END IONS
BEGIN IONS
TITLE=SH_AW_01082017_RALF.182.182.1
RTINSECONDS=61.5536
PEPMASS=610.185729980469 3540.214599609375
CHARGE=1+
238.2696838 4.688934803
262.9373474 9.4647293091
267.1299133 17.258228302
280.8889465 29.5738601685
285.2194214 5.1723852158
322.4665833 5.4450483322
327.0328369 3.5789635181
355.1514282 152.1026306152
371.2246704 1.9968204498
415.3643188 2.4100718498
425.1396484 10.0049381256
484.0723267 12.2515897751
485.9048462 3.5129351616
488.6634521 14.7190752029
495.6974487 20.158826828
511.817627 14.296538353
514.1437988 15.0986824036
520.1601563 25.8326034546
521.8276978 31.4757404327
529.987793 8.1547870636
530.5922852 7.9524731636
538.0546875 19.6898937225
538.958313 5.3138871193
547.1970215 3.27566576
548.105835 3.0636005402
564.0546875 27.0824337006
564.9360962 23.7201919556
566.8604126 8.0556049347
574.4884644 13.1951665878
580.1446533 3.4953436852
589.9516602 5.6640062332
592.6477051 37.3313522339
593.6117554 22.3888015747
596.1160278 20.9362201691
END IONS
BEGIN IONS
TITLE=SH_AW_01082017_RALF.184.184.1
RTINSECONDS=62.7393
PEPMASS=503.108367919922 11556.1025390625
CHARGE=1+
147.0917511 1.9794145823
186.9160004 10.5087242126
219.0740204 2.4291293621
221.0116272 26.5425777435
237.0132141 4.0821204185
239.0162659 6.0611486435
259.0581055 3.7138547897
265.1885986 25.3450222015
266.959137 3.3558340073
269.0876465 5.1853470802
275.4442139 5.4520244598
276.9461975 6.5353159904
279.1252136 7.0559458733
281.0834351 799.7074584961
283.0523071 4.3639063835
285.2106018 10.7315530777
298.2704468 22.9224052429
298.9134216 55.2454910278
301.4872131 2.4055731297
309.0296021 3.9292187691
327.0144958 3.414232254
334.7966919 3.1463217735
341.203186 36.3546142578
353.3161621 2.1952741146
358.4263916 21.6944160461
373.4968872 6.4016728401
375.4222717 10.175110817
376.8658447 7.6175875664
381.1876526 2.9506001472
384.7452087 3.2780358791
389.0784912 46.0490951538
394.6503906 7.978053093
402.5548401 12.693397522
403.525116 5.5827736855
406.8377075 7.7432031631
411.5818176 19.2309150696
412.5257568 11.5175266266
413.14328 47.0428466797
414.9861145 201.7733612061
417.2488403 10.0982971191
420.2594299 9.0584764481
422.1039124 7.3406829834
423.2297363 22.6729125977
431.050293 2.1874389648
432.6795654 6.6573395729
439.7009888 17.5299835205
441.12323 3.7113208771
445.8426208 2.7428779602
449.5899658 15.8129043579
450.4497986 9.5791692734
456.7891541 12.109790802
457.9949646 12.5657110214
458.9329834 60.5200576782
462.4849548 4.3679580688
463.4963684 13.053601265
466.9989624 10.1647233963
468.417572 15.9733190536
475.3556519 2.8507413864
483.2571716 2.6359508038
484.9179382 74.1465301514
485.9213257 25.7379074097
503.0987854 15.2661304474
511.8075256 6.0720191002
END IONS
BEGIN IONS
TITLE=SH_AW_01082017_RALF.185.185.1
RTINSECONDS=63.0281
PEPMASS=684.204772949219 11389.78125
CHARGE=1+
207.2024536 9.0874977112
249.1270752 3.5755240917
251.15979 12.0749549866
267.0847168 57.0805854797
269.1608276 9.1632671356
325.1481934 35.2854652405
341.1026611 208.4106292725
355.2062988 72.5018005371
358.4602051 37.7472000122
370.7723999 2.4135243893
429.1768188 305.8397827148
430.6359863 5.9714899063
445.7247314 7.7237863541
457.1025391 1.9810320139
482.1381226 2.4848201275
517.6071167 2.6332986355
539.4572144 5.014318943
569.56427 13.3703899384
578.0265503 10.3471593857
579.045105 15.2896852493
584.0092163 3.2840185165
586.2177124 3.9281606674
593.996582 3.4994726181
621.8662109 7.7160701752
630.3879395 1.5626474619
640.1816406 13.2757282257
650.8225708 10.5722122192
655.9120483 6.2897286415
666.2942505 22.9760360718
END IONS
BEGIN IONS
TITLE=SH_AW_01082017_RALF.186.186.1
RTINSECONDS=63.328
PEPMASS=445.120025634766 461.923278808594
CHARGE=1+
173.9502411 4.9017157555
187.381073 5.4390172958
198.9108276 5.2395334244
207.1258545 4.0008811951
209.0664215 14.7168684006
211.1365356 4.7879753113
221.8727722 2.9507870674
233.0853882 6.9784240723
234.1813812 5.5389518738
244.3469849 4.8897986412
245.3459167 6.411986351
252.3545227 3.0670883656
286.968689 3.9291899204
297.0603638 6.6794056892
303.227356 5.631354332
314.0312805 10.3220443726
315.0061646 4.3707418442
327.1116333 5.9691376686
329.9178467 8.4484605789
330.8779297 18.910451889
338.9530029 33.6559944153
339.6568604 5.3955621719
341.1113892 430.956451416
345.0585938 14.8815698624
346.9891052 19.9985542297
352.1934509 8.5888290405
353.0314331 8.2423582077
355.1284485 84.6528549194
356.1195068 3.2804994583
356.9934387 22.2690048218
358.7464905 102.608757019
363.2174072 3.7119448185
364.9732666 2.8450200558
368.5329285 6.8355503082
370.2135925 12.1607837677
370.9761658 11.3679666519
371.8129578 5.3320360184
381.9144592 19.1418457031
383.0835266 46.1764297485
384.974823 5.6671099663
388.3514099 8.2796154022
399.4443665 16.3768615723
400.5058289 10.9636650085
401.2909546 3.31640172
403.5674133 3.0822103024
406.5059204 6.3233423233
408.9911499 11.465086937
411.2259216 10.9585523605
413.4126587 6.2953753471
417.0236816 4.5836648941
424.7356873 33.1456375122
425.703125 8.4305477142
426.9409485 51.4949073792
427.8542786 54.8448753357
429.085907 2414.6174316406
430.4855652 23.4146442413
435.6138306 43.0854072571
436.3181458 3.934271574
444.8898621 11.3901033401
END IONS
BEGIN IONS
TITLE=SH_AW_01082017_RALF.187.187.1
RTINSECONDS=63.6158
PEPMASS=415.037353515625 7267.90966796875
CHARGE=1+
142.9511871 4.8848614693
171.018631 11.1307487488
184.0362244 3.7983987331
187.0550842 7.689447403
213.0992737 10.0235242844
225.7344818 10.9352626801
226.9614868 17.7149925232
237.8070374 8.6769723892
246.9347534 5.1346483231
257.1077881 6.3176803589
275.078186 4.0484414101
277.4012451 5.8860211372
283.8778076 10.514547348
285.2869263 8.3560695648
286.9607544 5.75411129
290.997406 3.4916317463
294.5715027 4.8008732796
296.1417847 7.0810194016
297.1130981 8.1681213379
301.1096497 42.4927062988
302.0090637 3.0659377575
309.2156067 4.8814835548
315.1425781 4.1175761223
316.9376221 43.7475242615
319.1315308 4.6506786346
320.8769836 3.9228796959
321.6702881 6.9063110352
323.2216492 8.1410398483
324.9658813 19.143447876
326.9935913 607.4075317383
328.1801147 6.044875145
329.1781616 2.6291048527
330.6594849 1.754586935
338.4245605 5.8334107399
339.4647827 11.3854665756
341.1868896 4.802696228
342.557251 20.5341682434
343.2468872 10.5507717133
344.3837585 22.1777439117
345.0046387 33.1327857971
346.2267151 3.9301424026
350.8196411 7.9444317818
351.6921082 5.7750797272
353.1097107 2.194643259
354.7133179 23.8016319275
355.3342285 14.1000967026
357.4845581 4.6029424667
367.9967957 4.1464233398
369.3286438 13.9385662079
370.9579468 26.6705703735
372.1167908 10.3320560455
373.9999695 3.7245330811
379.0778503 38.7205848694
382.0882263 14.3578653336
385.0097961 23.8323554993
386.579071 11.8225536346
387.2513123 13.7738361359
391.7344666 13.7103900909
396.3283386 76.7501220703
397.2749939 98.073600769
397.946991 9.8771915436
399.0785522 62.82396698
399.9172668 8.6432580948
406.0796509 5.4551267624
414.3980713 10.9722881317
END IONS
BEGIN IONS
TITLE=SH_AW_01082017_RALF.188.188.1
RTINSECONDS=63.8966
PEPMASS=684.204772949219 4786.498046875
CHARGE=1+
220.7995911 7.9131622314
222.8954468 9.6558189392
226.9117889 5.5297956467
238.9351349 7.2986702919
250.9737396 3.8391339779
282.263855 2.2214236259
324.8925476 2.7942070961
326.0158691 4.0336909294
335.2148132 6.603143692
336.1970215 4.3627486229
341.0829163 106.3043365479
342.203064 45.9965324402
355.2473145 53.3368301392
355.9417725 9.9645423889
358.9467163 9.0517148972
360.9376831 2.6318795681
382.4744873 11.163236618
429.3233032 86.7755432129
430.2911987 39.7117271423
446.0047607 6.8667955399
487.281311 4.6686358452
503.984375 2.477417469
508.7081909 2.1924538612
538.8016968 7.1255831718
539.7876587 6.620203495
560.8928833 11.8853082657
569.2112427 6.173678875
571.2913208 10.1565818787
579.2335815 3.4167399406
585.0426636 4.3524188995
592.2411499 12.2235765457
595.0668945 38.3369369507
613.1530151 8.8681612015
614.6507568 11.1120605469
639.3699951 3.1474611759
648.7363892 2.2419691086
666.5765991 23.2504882813
667.6019287 21.7506885529
669.015564 10.6720838547
670.9962769 13.0500869751
684.5275269 7.2822880745
691.3740234 2.4081475735
END IONS
BEGIN IONS
TITLE=SH_AW_01082017_RALF.189.189.1
RTINSECONDS=64.1966
PEPMASS=503.108367919922 4742.07470703125
CHARGE=1+
177.200119 1.5411963463
221.1683502 20.1726570129
222.0714874 9.9133453369
253.0382233 9.008764267
259.2795105 8.8270530701
265.195282 30.5834140778
266.1296692 8.5719032288
272.1282959 7.2538404465
281.0106201 105.5900039673
282.1557312 227.5442657471
283.7584839 3.281085968
299.2567749 32.3525390625
300.0353394 13.1642417908
304.0851135 1.5425997972
310.3127747 9.3687906265
328.0193481 3.3670663834
337.8686523 2.6262230873
339.3579102 8.1623983383
341.1091614 41.6683692932
342.0651855 11.1567745209
348.1433716 2.4338943958
352.9615173 7.1725449562
358.3752441 3.4924995899
366.426239 16.7896671295
369.0257568 26.4490451813
370.1144409 2.6292073727
372.1800842 6.6238913536
378.2818298 5.1032299995
387.4609985 7.037156105
388.0914612 6.6337194443
389.1419983 12.3536634445
389.7581787 5.0205984116
397.8701172 21.5809173584
399.3905334 2.6253819466
400.0497742 3.6999535561
402.1318054 8.1269750595
406.0268555 14.7456731796
407.9612427 5.3092679977
409.7051697 9.2134151459
414.0031433 6.5418014526
415.1425171 40.2966117859
416.0247192 112.8122253418
416.7318726 11.1194343567
424.1070557 6.8394675255
430.0127563 13.7947025299
431.7671204 7.4902210236
440.7806091 27.1053733826
442.3877258 20.3582000732
445.0444031 7.4794111252
446.1820068 9.3646631241
458.8488464 9.0881853104
459.6725769 12.8129320145
467.4573364 4.0140891075
472.8381958 25.3946304321
483.9308472 9.3047323227
485.7163696 74.4796295166
486.7052917 20.351940155
487.4672546 3.9101979733
493.867981 25.9687156677
503.9255066 8.0555200577
END IONS
BEGIN IONS
TITLE=SH_AW_01082017_RALF.190.190.1
RTINSECONDS=64.4848
PEPMASS=489.055999755859 5620.08349609375
CHARGE=1+
162.9714966 7.9939751625
165.2873535 2.4084637165
193.1191711 7.0574040413
197.0946045 3.0634601116
245.860199 2.8411273956
248.1274719 3.7920470238
261.1115112 25.1353645325
266.9183044 11.2410173416
288.3207397 19.2114105225
313.0925598 6.4733071327
327.2350464 32.7878875732
342.2381592 16.1708869934
343.2525024 5.3435006142
344.0748901 3.7138724327
351.2438965 9.2270908356
360.0014038 6.8801941872
370.8260803 12.6974439621
371.8858643 27.8773670197
374.9989014 27.5513038635
395.4156799 7.270277977
397.0254822 3.9319901466
399.0121155 29.6391143799
401.0408325 629.3618774414
407.3694153 5.6627955437
417.0104675 9.0680847168
418.2915344 42.8252754211
418.9480896 13.2888736725
422.9006348 5.9644269943
425.04776 3.785528183
426.2092285 22.3514041901
431.912323 11.4026756287
434.5751038 36.0438461304
443.4219055 52.4332504272
444.8688965 11.0910329819
451.1337585 18.9795894623
451.8606873 3.9321322441
452.6594543 5.5675010681
457.346405 19.6793174744
459.1120911 11.0432653427
460.9372864 6.7619147301
468.6034241 4.0129842758
469.2207642 3.0663659573
470.8687439 67.6019287109
471.7167053 5.6504735947
473.1950073 4.5838117599
480.4689331 1.9626514912
END IONS
BEGIN IONS
TITLE=SH_AW_01082017_RALF.191.191.1
RTINSECONDS=64.7747
PEPMASS=610.185119628906 3813.231689453125
CHARGE=1+
265.240448 1.9902768135
267.0085449 35.8567962646
284.9661255 8.9932308197
340.8412476 4.6712841988
355.1499634 143.0331726074
370.9285278 6.922082901
372.8536987 4.2759418488
397.2320557 3.0601511002
438.1428223 5.6154546738
457.6015625 5.7942185402
480.2382813 7.050842762
492.0211792 2.8468618393
495.1011353 8.6199369431
495.975647 8.7075719833
504.2824097 5.0170044899
511.5496216 24.1911468506
520.088501 24.6613426208
521.7888794 21.6355361938
547.3567505 12.0856847763
564.3165894 5.4082570076
565.0704956 9.3578710556
566.1090698 29.1328735352
570.7175903 4.1333098412
573.5872192 15.0214853287
574.5532837 5.8471193314
576.8519897 6.4125919342
579.8633423 3.2819008827
588.6904297 3.36267519
592.2709961 50.091003418
601.0619507 12.8434906006
END IONS
BEGIN IONS
TITLE=SH_AW_01082017_RALF.192.192.1
RTINSECONDS=65.0878
PEPMASS=684.204772949219 4786.498046875
CHARGE=1+
221.0855408 2.8559269905
266.9406738 14.7144050598
269.1299744 12.6837034225
281.3063965 6.8295207024
326.1779175 1.5557290316
341.1928711 22.824180603
342.1730957 6.9903011322
342.9744263 58.2037010193
355.3042603 5.6118211746
357.0019531 7.7122354507
358.4835815 4.7441449165
359.7021484 7.279917717
428.3814087 6.6879067421
429.1516724 29.5861377716
430.272644 37.0587348938
431.1380005 59.9575881958
444.8161011 16.7652320862
476.9178467 6.6830582619
499.2086182 11.0216646194
522.4818726 12.9114179611
529.2127075 5.9489550591
535.9043579 8.0779628754
572.1552124 8.6457843781
580.125061 3.1339848042
584.7354736 8.619591713
588.2659302 8.0594348907
593.8630371 10.2881946564
595.8717651 24.6236400604
597.21875 3.709654808
622.7067261 2.4071910381
627.8191528 12.310254097
646.1901245 11.5289344788
649.0876465 65.5743331909
656.4186401 5.9585781097
666.3154907 10.7395200729
667.8262939 15.7131738663
670.0389404 3.3547096252
677.0071411 12.8609857559
END IONS
BEGIN IONS
TITLE=SH_AW_01082017_RALF.193.193.1
RTINSECONDS=65.3867
PEPMASS=489.055999755859 2120.217041015625
CHARGE=1+
239.2598877 3.0690755844
240.2231293 5.9557580948
246.8007355 3.6226251125
266.0380859 11.00847435
269.0093079 3.06793046
270.8895874 3.3728590012
279.2815857 3.2784273624
279.9029846 3.9301071167
310.2115479 13.7625226974
311.0424194 22.5064487457
313.0907593 4.6772842407
327.2015686 4.4543948174
331.3609619 8.5441999435
332.015686 2.8390724659
344.009552 15.340763092
349.3190918 1.7542409897
356.2125244 2.8397197723
357.6946106 21.3635978699
360.9613647 9.2662067413
371.3093262 8.0657844543
372.0386963 4.4456343651
376.0647583 27.2139225006
384.0869751 3.063215971
391.9344788 16.9115867615
392.8215637 2.8436641693
394.0387268 5.2273006439
397.2756042 2.9271345139
397.9963989 5.3811192513
400.3299255 14.1346464157
401.0910034 51.9681892395
402.1530457 206.7825927734
403.2981873 4.1349630356
408.2047119 4.1437149048
411.9042053 4.8774061203
413.5673218 7.6258459091
414.2070618 21.85978508
415.0758972 6.3234062195
415.7148743 14.6833667755
417.83255 5.2354559898
419.3487854 6.3504400253
427.0196838 25.9565048218
428.0875549 25.3889389038
433.9067078 9.2174730301
445.0688782 35.5264778137
446.4060364 31.0634384155
454.2970276 5.8845939636
459.9183655 10.8731937408
462.4964905 4.1497626305
469.3753967 6.3966817856
471.8249207 109.7774047852
473.2985229 42.6353111267
475.9145813 2.845490694
476.6864929 4.6633372307
480.6186218 5.097178936
END IONS
BEGIN IONS
TITLE=SH_AW_01082017_RALF.194.194.1
RTINSECONDS=65.6916
PEPMASS=415.037353515625 7267.90966796875
CHARGE=1+
132.9587402 6.5288295746
153.1443024 8.7036399841
155.0521851 13.031047821
170.8635406 5.2871079445
186.8977661 12.5525379181
203.0257568 6.399017334
209.3909607 4.947119236
213.01651 14.3227567673
227.1778259 50.0656204224
228.0328827 5.9697203636
231.2453918 4.5077252388
239.8457031 2.8443078995
249.9549255 2.839928627
257.260437 3.4980881214
259.1979675 33.9167175293
272.0979004 8.4319763184
277.0835571 10.8445224762
281.2019043 6.191391468
282.0176086 2.4096150398
283.206665 7.697057724
284.833313 4.0422801971
291.4032593 7.4046039581
292.0821838 5.9806785583
293.1679688 3.3917269707
297.7164307 7.9405317307
301.1097412 2.8423299789
301.9573975 6.8306207657
306.2213135 2.6239409447
310.8100891 21.0104484558
312.33255 11.0186262131
313.9540405 8.3687944412
315.3035889 3.4923791885
316.9580078 12.0175247192
317.9957275 7.4174051285
324.1427002 5.4037928581
324.8906555 6.9507894516
325.7256775 43.1462097168
327.055481 118.8369445801
328.0909424 176.6602783203
332.4176331 7.9843258858
334.150238 6.7418208122
335.4650269 19.1686611176
343.0916748 59.1769332886
344.069519 8.4818229675
344.8909607 6.9619512558
345.9691162 30.13904953
351.0819397 2.6362774372
352.9973755 5.4471716881
355.0499268 5.1799530983
369.2479553 5.5660347939
369.9613953 58.802406311
370.7278748 5.404156208
371.4351501 33.2879333496
372.1109314 3.7269308567
374.965271 3.7007472515
380.3792114 23.2669296265
386.08255 6.8333835602
387.040802 10.2452116013
387.970459 13.0276947021
395.9659119 16.3514728546
397.4255066 87.4391479492
398.1348877 83.7336425781
398.9444275 22.0016269684
399.9284058 8.8097696304
405.2235413 7.1265687943
407.2001038 22.2828388214
415.7690735 3.3878378868
END IONS
BEGIN IONS
TITLE=SH_AW_01082017_RALF.195.195.1
RTINSECONDS=65.9715
PEPMASS=759.224365234375 2002.599487304688
CHARGE=1+
281.1528931 32.983757019
282.1791382 9.0294160843
295.6445618 2.9515433311
298.8879089 13.1702537537
355.1433105 2.4083132744
414.9013062 20.4267501831
430.3659058 10.1192846298
470.3093872 2.4330096245
503.9130249 17.9924659729
508.0593872 3.9506802559
517.6494751 1.9971363544
532.1611328 6.6757211685
532.9015503 9.7844200134
613.0990601 12.3517303467
639.2556763 2.8079049587
642.3554077 12.4035272598
644.8700562 9.8782138824
651.2905273 8.9876384735
665.0701294 9.2377891541
665.7807007 29.014831543
669.1235962 43.6016540527
688.5549316 2.4066262245
695.8536987 14.2778320313
698.8814087 3.6997108459
705.0245972 11.9801235199
715.6286011 5.5230770111
723.4679565 3.9258098602
736.4647827 7.4706964493
740.6289063 15.4317207336
742.7542114 5.1745209694
END IONS
BEGIN IONS
TITLE=SH_AW_01082017_RALF.197.197.1
RTINSECONDS=67.1605
PEPMASS=429.088165283203 94447.3359375
CHARGE=1+
145.1612549 5.8521699905
147.0410309 34.8952636719
149.014801 11.9857931137
158.3796539 6.8118515015
167.9096985 5.1640224457
181.9968567 6.0599446297
187.2837524 2.1828770638
190.8025208 4.0588521957
194.0887146 5.4029812813
194.9799347 5.0070533752
197.1466064 9.6426649094
202.1783752 5.2275385857
207.0600281 32.5504608154
208.8992004 263.5227661133
213.0758057 3.3126494884
228.2896118 3.1255683899
238.9065247 3.6978187561
252.0174561 5.4446783066
254.3342896 4.0640707016
258.3626099 4.13742733
264.3421936 27.1355228424
266.0233459 5.4409751892
274.3605652 2.8365180492
276.2631836 2.4052271843
279.3433838 2.7299387455
283.0983582 12.2198295593
284.1765442 13.7731075287
285.1254883 3.0459926128
288.0171509 2.1880428791
291.286438 5.2925400734
292.2164307 6.1659836769
293.2208252 3.9967284203
295.416626 8.8741579056
299.8621216 3.0513575077
303.2984009 5.9467926025
308.2017212 7.8936367035
310.3477173 6.0914669037
311.7615967 10.0385761261
315.1633301 14.8579072952
318.9592285 1085.2960205078
322.8874512 3.9960713387
325.1229858 36.7224998474
330.9320068 12.6873264313
333.3536987 4.3592143059
335.2432251 23.846321106
336.1636047 5.4557938576
338.5754395 13.4904766083
339.2456665 14.1633462906
341.0036011 4203.4985351563
343.0206299 17.9535598755
345.9569397 4.8710203171
355.1921387 5.6608633995
357.335083 19.9473152161
357.9488831 73.0178833008
358.762146 643.0531616211
360.1758118 2.1954300404
366.0871887 6.6358971596
367.1593933 8.7043399811
368.1742859 13.3335542679
368.9981689 10.7217683792
371.0488281 6.6036877632
378.9953308 3.92060256
380.2776184 30.8463039398
382.2854309 4.7849059105
383.3623657 16.8854370117
384.1714478 8.6140527725
385.050293 3.3416447639
387.3762817 8.7544460297
388.0947571 11.6874694824
393.0415649 3.047097683
394.0971375 2.4112222195
399.4281616 16.4511432648
401.0943298 2.8456048965
401.9976807 17.6855125427
407.8091431 16.902299881
409.0072632 45.4389877319
409.912323 5.8666787148
411.133606 102.1944885254
412.1598816 13.1579494476
413.1230469 5.0000042915
419.1914978 7.0716714859
428.1872253 9.0466327667
429.155426 10.1171855927
END IONS
BEGIN IONS
TITLE=SH_AW_01082017_RALF.198.198.1
RTINSECONDS=67.4459
PEPMASS=429.088165283203 32089.3828125
CHARGE=1+
147.8434143 14.3033618927
149.2279968 5.2209982872
172.8235474 3.097733736
196.0708466 12.9768648148
207.0485992 15.3943624496
208.9083405 22.7401866913
210.070282 5.3185558319
226.4571838 7.0340161324
227.2552795 4.0644760132
228.2562561 3.3886692524
235.2229614 8.1174669266
257.0180969 7.6158003807
278.6127014 3.4820139408
280.0761108 7.903819561
286.1757507 3.5949721336
289.520874 6.9153876305
300.1290588 2.6170020103
305.2836914 2.3967356682
308.9234619 9.7542448044
316.2850342 7.6833572388
319.0519409 52.3691635132
320.0082397 71.0520935059
320.8722229 22.6453590393
323.7505798 3.0635590553
325.4887085 14.6434221268
326.0891418 5.3338918686
330.2077942 7.6883015633
332.128479 66.6677856445
333.5453491 3.1314387321
334.3554688 6.2134008408
338.3518066 4.4581422806
339.2065125 29.9910125732
339.8484192 17.7036781311
341.1072998 876.4075317383
342.1045532 1456.8801269531
343.0239868 6.1334676743
352.7824707 6.9554462433
354.2838135 2.398257494
355.9715271 3.5595140457
356.6700439 14.7332668304
357.9388428 9.9858064651
358.7994995 117.1745071411
359.750946 147.3975219727
360.9179993 10.403544426
367.1246033 20.9754638672
367.8099976 11.2366132736
370.1376038 3.5993230343
371.1112366 12.7654705048
373.6327209 1.9583408833
383.3338623 4.5824599266
384.0358276 2.3954546452
386.021637 10.8128890991
387.0440674 9.0069227219
387.967041 4.4269356728
389.2345276 12.8857431412
393.8267517 9.5370883942
394.7809753 23.3645210266
400.0919189 13.6101131439
400.7243958 7.5901741982
402.1086121 5.2258005142
409.1920166 3.0496983528
411.6052856 120.168510437
412.9132996 20.776184082
424.5205994 9.2764062881
428.6915588 11.8770456314
END IONS
BEGIN IONS
TITLE=SH_AW_01082017_RALF.199.199.1
RTINSECONDS=67.7309
PEPMASS=429.088165283203 32089.3828125
CHARGE=1+
125.0635071 6.5224051476
135.0134583 1.9634927511
146.8653259 6.7211184502
149.3692474 2.1776354313
169.2589722 3.2714035511
197.3809509 2.1746635437
202.2977905 2.1722199917
207.2792511 7.608124733
208.8227539 247.4791870117
210.9231873 175.2065582275
212.0036469 6.4474282265
213.0877228 15.2124452591
215.0402985 1.5265870094
232.1551208 4.7877879143
255.4274902 22.8484077454
267.2407227 6.4786252975
272.4082031 7.1782140732
274.0311279 6.619374752
282.1537476 1.7460438013
283.0339355 2.6151638031
286.0620422 3.8418455124
293.4525452 6.7362012863
296.0647278 3.855093956
298.9550781 9.0750846863
301.1909485 3.2672905922
314.8898926 9.1425285339
317.0662842 17.7519741058
318.9127197 518.0303955078
320.9362183 1031.4699707031
322.4460754 5.9736185074
326.869873 7.2571921349
329.1837158 2.1835420132
330.4349365 6.6519207954
332.4260254 4.6574997902
336.9949341 17.4389801025
339.2748413 4.6665620804
340.9765015 246.0639343262
341.9914856 268.9265136719
342.9586792 935.866027832
344.8043213 13.3251190186
349.0219727 8.688451767
350.9739075 4.2207889557
355.309082 8.1159381866
358.1707764 24.4963340759
359.289978 100.4167022705
360.1065979 46.0638160706
360.8436279 126.9751052856
368.1484985 44.2355690002
369.0826111 5.4341897964
371.038208 17.8481063843
375.2775574 7.2823777199
384.9521179 17.8438434601
386.0344849 14.4186296463
387.0943909 23.1405601501
389.1671753 14.9560251236
390.120636 11.1627950668
394.8247986 12.937959671
395.8081055 4.3103275299
398.3451233 6.6064343452
400.3690186 5.7479720116
402.9742737 5.4300379753
409.8626099 9.0137910843
413.0403748 671.6885375977
414.2227783 11.8826980591
414.9671021 41.7246818542
421.0196838 7.0518655777
421.90802 30.488319397
END IONS
BEGIN IONS
TITLE=SH_AW_01082017_RALF.200.200.1
RTINSECONDS=68.0164
PEPMASS=503.106842041016 12702.66015625
CHARGE=1+
147.1204681 7.961329937
201.9784851 2.8290810585
219.0132446 1.7452168465
221.1384735 27.3156166077
249.1542664 4.3427662849
265.0856628 4.293586731
266.8579712 3.2633340359
277.0133362 13.1423063278
281.0860291 779.5609741211
282.7483826 13.0730171204
298.6911926 88.2857208252
299.3959045 25.210773468
309.2478027 19.63712883
325.1463013 15.5394744873
327.1367798 3.6966574192
331.3053589 4.1312327385
341.0695801 53.7747612
345.1301575 17.4894599915
347.1438599 5.968123436
356.3821411 1.7442133427
358.7767944 11.7194824219
360.2843018 8.1165113449
363.8538208 4.4700427055
365.4326172 2.9482293129
370.6376648 5.8596448898
371.3011169 20.0025119781
374.5446167 15.9253749847
387.3866272 2.3872234821
388.2089233 7.8976240158
389.0353394 59.4046783447
390.1287842 4.340760231
400.0136108 8.6396579742
401.3226624 7.0144815445
406.9309998 5.985476017
408.6025085 9.9248037338
411.1384277 2.4474701881
412.9528198 56.2489624023
413.8016968 8.5427274704
415.1228333 171.8984069824
423.7150574 4.2092590332
425.4017639 7.3280873299
427.1733398 4.3709163666
429.1485901 17.0465660095
431.0723572 4.56990242
440.1820984 9.4230422974
440.9596863 5.6414651871
442.6611633 12.0380334854
454.0985413 9.0142936707
457.5953674 2.9334280491
459.0065002 14.8163003922
461.8213806 16.5981826782
466.1101685 2.613868475
468.1707458 4.3592681885
471.3007202 9.8374013901
473.0662231 5.9453315735
479.6618042 19.3634624481
484.9855042 39.3578491211
485.8503723 10.1166763306
487.3053284 4.5235981941
493.5953674 17.6954421997
502.1724548 45.8457870483
503.1664734 10.404135704
END IONS
BEGIN IONS
TITLE=SH_AW_01082017_RALF.201.201.1
RTINSECONDS=68.3059
PEPMASS=415.036285400391 7595.2666015625
CHARGE=1+
132.9863586 10.1392402649
156.9486389 2.3933432102
161.1586151 4.345161438
169.1033936 12.3027706146
170.9906921 4.1340022087
182.8558044 4.3509659767
198.9960632 6.4517803192
212.9356537 5.5423026085
223.1557159 9.7825393677
227.1313477 44.3456115723
250.1014709 8.4039144516
255.3799744 4.2098231316
256.1358032 2.60415411
259.4755249 20.8595581055
264.955658 2.8261551857
268.7888489 12.637295723
280.821228 10.2230911255
282.8001709 2.1710307598
283.7374573 9.6392288208
284.9866028 6.8143024445
289.0510559 5.2873988152
292.9777527 10.415760994
296.236145 2.3964378834
300.9737549 25.3102531433
302.0369263 10.6070175171
303.3022156 5.2901959419
306.3478394 4.2330164909
309.1533813 20.5719089508
310.4398193 5.3021821976
317.1115723 21.8592395782
320.1306152 6.8131337166
321.1408691 24.3068733215
322.3455505 5.315302372
323.1753235 6.7321190834
325.0610962 17.8983516693
327.0900269 647.7572021484
329.9739685 4.7323608398
333.0570984 2.6435847282
335.3475342 12.736032486
341.0991821 6.623439312
342.8810425 28.0305652618
344.7518311 69.811920166
346.1992798 4.1349835396
350.3356934 14.7491760254
351.6450806 26.6586036682
353.0073242 15.464972496
354.5308838 9.3080883026
355.3742676 6.0782365799
360.669281 21.4559688568
368.0394287 28.1377220154
369.6329651 25.6184177399
371.2191772 33.7560005188
373.4479675 3.6973247528
378.2336731 7.3362398148
379.5718994 3.9178230762
381.7476807 11.6594877243
385.1772461 4.5718402863
387.1839905 2.1824817657
396.2681885 77.1465148926
397.148468 73.455871582
398.058075 15.8801002502
399.1595764 5.6413960457
405.5518188 6.4395561218
414.9055786 20.299949646
END IONS
BEGIN IONS
TITLE=SH_AW_01082017_RALF.202.202.1
RTINSECONDS=68.5862
PEPMASS=684.203369140625 9120.8828125
CHARGE=1+
206.9193268 3.3674809933
225.1514435 1.3090503216
267.0683289 11.2693853378
269.2524719 3.707051754
280.9821777 4.0722141266
284.8537598 3.8158781528
325.1281738 10.4950313568
341.0596313 109.3862457275
355.0722046 68.0657806396
358.7497559 9.548491478
371.3455811 12.2888088226
418.4123535 2.8288865089
427.0365601 2.0130426884
428.9976807 316.6716918945
429.6252441 13.7853975296
459.1847534 3.4825489521
506.9765015 6.4347171783
510.9579468 4.4857320786
517.9793701 8.4592132568
519.0465088 2.3829689026
536.0896606 5.8724064827
538.2133179 6.6193375587
569.868042 5.5213861465
587.1395874 3.2599799633
591.6488037 10.6152620316
593.7567749 8.3062133789
609.1628418 5.1799006462
612.0425415 1.7402830124
618.0651245 3.0351240635
621.0441284 8.9821128845
624.3091431 8.6877298355
639.5859375 4.982714653
642.6139526 5.9413375854
647.8913574 7.6347689629
664.0974731 44.3241081238
665.7019653 18.7815437317
666.3787231 2.8806238174
END IONS
BEGIN IONS
TITLE=SH_AW_01082017_RALF.203.203.1
RTINSECONDS=68.886
PEPMASS=445.120025634766 491.748321533203
CHARGE=1+
156.842926 2.6135621071
188.3423462 7.2435750961
207.2449951 9.6961231232
219.0635376 3.4784793854
223.1568298 21.9332523346
232.8475342 3.9177415371
249.2992249 16.9957256317
253.6574707 9.855887413
258.3518982 8.8377428055
280.3868408 4.2134375572
285.3706055 7.4495081902
288.0609741 4.3468647003
294.0128174 14.7611246109
298.1896973 9.7243881226
299.2581177 21.1698513031
307.5185852 11.3621006012
316.1646729 12.5209283829
319.3058777 5.3388962746
325.2780151 8.3679590225
327.1159058 4.1276335716
328.8905029 2.6096565723
330.9800415 4.0723257065
332.2295532 3.0444993973
332.9647217 9.4084358215
337.7649536 23.0267047882
341.1192322 367.3306274414
346.9744568 11.3258867264
348.9858704 16.5746231079
351.303833 9.6260976791
355.0476074 67.0489654541
356.8052063 2.1684706211
357.4161682 5.7142214775
358.5744019 62.8353805542
360.1216125 26.1021003723
365.2563477 5.5405993462
368.1568604 2.1772046089
368.8700867 8.2476882935
371.629425 11.1377296448
372.7894592 14.7142734528
381.4494019 4.5614480972
382.9906006 14.8257913589
384.8297424 20.6880054474
392.4440613 4.3500242233
399.0036316 7.6410665512
399.7356567 40.8263473511
400.6086426 17.2708511353
402.3660583 12.4874353409
404.1118469 7.5648503304
407.0431213 9.0532598495
409.1213989 15.1820697784
411.9935608 12.2556629181
414.0065613 7.0489258766
415.0074768 6.3882679939
416.6482849 4.9906711578
424.8666382 2.6111245155
426.9166565 126.0272369385
429.0074158 2510.7338867188
430.141449 14.1447935104
435.7087097 16.589641571
444.9776917 1.95264709
END IONS
BEGIN IONS
TITLE=SH_AW_01082017_RALF.204.204.1
RTINSECONDS=69.1741
PEPMASS=684.203369140625 4773.65087890625
CHARGE=1+
206.4317322 6.3041658401
249.1352386 2.8240075111
268.071991 9.3221435547
284.9280396 14.5651674271
299.184021 5.4350266457
299.9033203 6.0766592026
303.0058594 2.3927774429
325.0878601 7.142771244
327.032959 4.3430895805
341.1107178 52.907989502
342.1236572 53.1942062378
355.3894043 8.5023336411
356.1883545 19.3592624664
359.2077026 19.7584018707
371.4255371 2.6100268364
415.154541 2.175121069
428.9642334 117.8712921143
430.0654907 90.2124710083
459.0600586 5.1613836288
465.1903076 15.5372438431
471.4541016 6.9461183548
482.5675659 11.4407749176
507.4594116 12.4502229691
523.3977051 6.2570161819
550.9032593 3.6088998318
552.5534058 2.5948131084
567.2990112 14.440032959
570.4379272 25.8974742889
571.1083984 10.4410305023
593.1581421 11.6676769257
595.1685181 3.0456519127
621.1099243 4.6448178291
629.9518433 3.1329517365
631.3250122 5.2221226692
638.9078979 3.659358263
648.5855103 5.0025734901
665.8710938 23.7196922302
667.0177002 21.3107070923
669.1755371 5.8704271317
676.3347778 17.1615829468
END IONS
BEGIN IONS
TITLE=SH_AW_01082017_RALF.205.205.1
RTINSECONDS=69.4898
PEPMASS=503.106842041016 12702.66015625
CHARGE=1+
219.0296631 3.9072401524
221.0528564 6.6207900047
222.2953796 10.7033472061
250.0898285 16.3952655792
265.1570435 3.6870105267
271.8738708 8.7596797943
281.1105347 149.266204834
282.0619812 95.8918457031
293.6340637 5.2831993103
298.8711853 32.7330093384
299.8108826 22.5877418518
331.1994019 7.465133667
332.6309204 6.3657221794
335.1263428 14.6215248108
336.6166382 7.957265377
341.2798767 29.9045543671
342.1602173 13.9126367569
344.0094604 2.3960645199
349.8054199 2.1814668179
352.2234497 3.3988907337
371.5263672 10.9775915146
373.3812561 4.8472623825
389.9566345 20.2764816284
396.0169373 6.4433941841
397.8005981 11.7845077515
399.1550903 4.3462142944
402.6035156 4.4434747696
407.8592224 9.392323494
410.3127747 6.8875150681
413.966095 41.2248382568
415.0951233 33.2197227478
416.110199 49.5754890442
429.4255981 6.8672060966
432.0070801 7.592007637
434.7167664 2.815018177
435.9006042 4.0742607117
440.9009094 5.7041049004
442.1444397 7.6184091568
450.4413452 3.9156761169
458.4619446 19.2867927551
460.3413696 20.3195762634
467.4525757 7.7495002747
468.4598694 16.3555927277
472.3657532 7.5728626251
474.1528015 13.7555856705
475.8309631 27.8756198883
485.5969543 24.1556472778
486.5871887 29.0965995789
487.3721619 3.5987634659
492.7926331 16.2152328491
494.7980347 12.2384538651
495.452301 6.8253498077
504.0304565 15.5165605545
504.7067261 13.7761154175
512.7562866 16.5997714996
END IONS
BEGIN IONS
TITLE=SH_AW_01082017_RALF.206.206.1
RTINSECONDS=69.778
PEPMASS=489.055114746094 4437.77587890625
CHARGE=1+
144.6749573 7.389934063
173.2773895 3.6916866302
184.0179138 4.5596756935
249.2015076 7.0264263153
255.0377197 4.8536300659
260.8794861 3.9822998047
262.796936 23.17918396
264.6920776 2.8241307735
281.1759033 4.4995532036
294.723114 2.8222675323
318.3644714 19.170135498
327.2670288 38.5196990967
328.5522766 18.0868434906
330.916748 5.122592926
341.2165222 2.8148860931
355.9961853 3.2547597885
356.9047241 4.0751056671
361.3400879 12.7880964279
364.81604 3.6392412186
374.9009399 26.7813777924
382.2524719 4.1384239197
383.8512268 6.4259195328
388.269928 4.0238432884
390.6642151 15.9405488968
395.4371033 2.7481601238
396.2301941 4.3443369865
397.2235413 9.5207977295
399.0419922 85.974319458
401.1461487 499.4327392578
401.9050598 5.6090826988
406.9493713 15.5363636017
414.5545044 5.8265752792
415.3371277 2.3875796795
416.769043 17.822309494
418.1828308 38.8527488708
418.9498596 9.2318325043
426.0071411 6.1673192978
435.0096436 12.6318759918
443.1625671 24.9896507263
444.3360901 6.1590008736
445.1099243 4.7809438705
447.1437073 14.5605630875
452.9221191 8.3622341156
457.4446106 4.99822855
459.2745056 8.8278770447
459.8817139 4.4102902412
469.0472107 9.8273410797
471.134552 105.8250427246
472.0237732 10.7709197998
478.8971863 10.7601957321
479.5056763 10.288318634
489.0532532 13.312754631
489.7192688 8.5230379105
END IONS
BEGIN IONS
TITLE=SH_AW_01082017_RALF.207.207.1
RTINSECONDS=70.0628
PEPMASS=684.203369140625 4773.65087890625
CHARGE=1+
267.763916 5.0904288292
269.1068115 5.2936120033
282.932312 4.8754639626
301.043457 3.9047963619
307.4021606 7.7975258827
341.1414185 29.0921134949
342.2090759 4.8470768929
343.1010742 21.6828689575
354.069519 1.7370402813
355.0059814 8.1161832809
356.9570923 15.419470787
358.8738403 8.0881347656
401.7949829 6.7173051834
415.2467041 2.8256795406
415.9924316 18.0948085785
429.270813 63.7824287415
429.9729004 13.2971992493
431.0666504 55.8938407898
447.1182861 32.7963943481
460.4872437 6.3194775581
514.8016968 8.5800971985
568.0708008 10.7326307297
571.4781494 26.1035690308
572.1328735 5.4651594162
578.1404419 5.86124897
593.0848999 9.3188257217
594.2218628 16.2034301758
596.0993042 4.3474225998
598.255188 2.9638190269
622.9074707 8.609749794
627.2749634 10.7741241455
649.343811 6.49848032
650.1812134 2.8251972198
666.5272217 35.8052444458
667.9542847 29.8020267487
676.4451294 26.902053833
END IONS
BEGIN IONS
TITLE=SH_AW_01082017_RALF.208.208.1
RTINSECONDS=70.364
PEPMASS=503.106842041016 4546.47509765625
CHARGE=1+
221.2296906 22.833946228
223.0992584 19.9364910126
240.733551 1.9469063282
267.1377869 8.3670310974
281.0992126 121.8477478027
282.3581238 49.6616363525
283.1343689 127.1471710205
299.0835266 6.4959936142
300.1495361 9.3387269974
300.7778931 11.8447828293
302.8070374 1.9540393353
304.9517212 4.3395800591
336.6729736 11.9280204773
340.1757507 15.5474357605
343.0593872 25.1640052795
355.6113281 11.8082933426
360.4902954 3.2590119839
379.2661133 3.0472280979
390.9580078 25.0420722961
391.8200684 2.8251149654
392.927887 6.4246869087
400.8368835 15.3152999878
403.0820923 2.9254500866
407.3139954 10.8161020279
408.4961853 10.725941658
411.2530212 10.0767211914
413.0111694 8.3948335648
415.2814636 32.7998046875
416.1113586 16.7715301514
417.0742188 54.8040161133
420.0989685 4.4424114227
423.3577576 16.0115413666
424.8428345 3.0608091354
431.1709595 3.2573337555
432.848114 13.1523761749
436.8929443 4.9438505173
449.3537292 12.7044410706
450.7356567 7.7855916023
455.6867371 2.1757817268
459.1198425 9.7675991058
460.9889832 24.5207862854
463.1481628 3.9103560448
463.9292603 20.1576538086
467.4031677 14.8896608353
485.1020203 20.2970504761
486.6826477 66.0436477661
487.7410583 14.9047346115
489.0166321 160.3452758789
496.1494751 8.0496940613
507.6487732 25.4145755768
END IONS
BEGIN IONS
TITLE=SH_AW_01082017_RALF.210.210.1
RTINSECONDS=71.547
PEPMASS=503.107818603516 12374.9697265625
CHARGE=1+
161.05896 2.6052217484
174.6262817 4.4174952507
220.9003601 54.7014808655
233.82547 1.9585278034
243.8407593 3.478880167
244.9957581 2.864718914
249.0743103 6.7891187668
250.9447021 12.0191278458
261.2886353 16.4650859833
265.2843323 20.7330131531
277.0772095 4.5986213684
281.1195068 792.1209106445
291.1087036 5.6457462311
298.7770691 158.2332611084
305.3163757 8.9801597595
323.4155579 9.9411821365
324.8096924 3.2570943832
327.1933289 1.521284461
341.023407 89.3003311157
351.0985718 6.4223380089
354.460022 7.89772892
358.9710388 8.1624269485
368.3538818 1.9556869268
372.0965881 2.7091329098
374.8052063 9.6245279312
388.9841003 27.8049449921
391.0861206 4.4610157013
394.681427 5.5574588776
396.8781433 21.5628051758
406.8843689 9.4668684006
409.2281799 6.4931268692
410.1289368 9.6969718933
411.0906372 5.5804171562
412.9590759 7.9930410385
414.5151978 47.2068252563
415.2261047 112.6111526489
423.2090149 8.9335289001
440.0885315 11.9451541901
441.0953064 4.2349157333
442.8930359 5.3143725395
447.2340393 10.7301492691
447.9418335 5.0013270378
454.2718506 3.697160244
455.7975769 3.8283760548
457.3815613 3.6823108196
459.4149475 15.8253326416
467.1969299 22.6891670227
476.3899231 3.583899498
483.1508179 2.8249015808
484.495575 62.4671478271
485.245697 76.4931640625
486.1113892 16.9093074799
503.3452759 12.6871681213
END IONS
BEGIN IONS
TITLE=SH_AW_01082017_RALF.211.211.1
RTINSECONDS=71.8365
PEPMASS=684.204345703125 12360.0595703125
CHARGE=1+
206.9955444 11.3552780151
221.0382843 9.5481243134
238.6735535 9.2020235062
251.0594635 13.621720314
265.1115112 8.3537216187
268.8251953 6.0894379616
284.9487 5.7315068245
325.0705566 5.3565297127
340.3280029 13.5571174622
341.1566162 169.6789093018
355.0123291 68.1449661255
359.1277466 5.9977669716
401.2852783 5.78307724
406.0204468 4.3463368416
429.0620117 288.7967224121
441.4642334 5.9700927734
489.2255249 6.8044962883
505.7238159 8.9014501572
507.2010498 8.1219711304
549.0335083 18.6790885925
550.1725464 6.0081515312
557.5814209 6.4392366409
565.9536133 35.5334625244
569.1079712 18.4318389893
570.0571899 2.6065921783
583.1555786 5.2146859169
584.4909668 2.8395574093
594.1780396 20.3104324341
595.1456299 7.2646408081
595.9894409 9.4181118011
611.2220459 3.0408451557
612.5105591 1.7417383194
616.9402466 17.5642642975
620.7098999 6.8053073883
621.3829956 9.1906242371
629.763916 15.7004137039
637.5844116 24.5505180359
640.5023804 12.5793657303
643.3912964 5.365737915
647.9651489 12.4455757141
664.041626 13.9614973068
665.8770142 72.5144119263
666.8004761 6.3875946999
END IONS
BEGIN IONS
TITLE=SH_AW_01082017_RALF.212.212.1
RTINSECONDS=72.1365
PEPMASS=415.037414550781 9466.7744140625
CHARGE=1+
132.8140564 2.8248944283
163.2483063 1.7370713949
213.2615051 4.6648616791
215.6925354 11.8741960526
226.239563 5.1211700439
227.1687317 27.7669677734
244.8917542 11.0900697708
249.2531433 2.6057944298
252.8284912 3.6867234707
258.9908142 15.2086658478
260.2415466 5.2175393105
268.9176941 1.9581537247
271.3949585 1.9528758526
274.950592 6.6071639061
280.6006165 6.5170102119
285.4746399 3.8721125126
287.161499 2.3931570053
291.1488647 10.13144207
297.0913391 17.4240608215
301.1112061 30.8976974487
302.2897034 17.5653896332
309.225769 21.0577545166
317.1731262 4.6220889091
321.3127136 14.2351264954
323.1651001 35.6091041565
324.2483521 27.5884437561
325.206543 27.3106002808
327.0820313 631.8756103516
328.2333374 17.8040103912
340.2897949 17.3145465851
343.0473633 43.8076019287
344.9053955 101.4634094238
351.3968811 4.0091867447
352.5561523 7.2503328323
355.2276917 1.9801471233
358.9747925 31.4110126495
369.3067322 15.912689209
370.4413452 6.5964517593
371.2666016 13.5569572449
373.0661316 24.834186554
377.2349243 5.8900661469
383.92276 13.985707283
394.832428 14.0259876251
396.1960449 80.1975708008
397.2243958 98.0002593994
398.1448059 14.0745220184
399.0547791 22.8398628235
405.2082214 25.4779663086
414.7619934 7.8977804184
END IONS
BEGIN IONS
TITLE=SH_AW_01082017_RALF.213.213.1
RTINSECONDS=72.4205
PEPMASS=445.120025634766
CHARGE=1+
177.2242432 1.7208900452
203.2228699 10.1317501068
205.2286835 9.487780571
211.3599548 5.5076012611
215.0307007 5.520588398
218.9040527 15.2817182541
222.9802551 10.3044939041
242.9584351 5.929918766
244.2657776 9.9412994385
251.4992676 3.0820333958
256.3413696 5.8087162971
265.1433411 1.9569596052
268.0979004 4.1319179535
269.2494507 2.6136956215
273.0555725 12.9514493942
285.2945862 1.3104419708
298.472168 4.4176402092
299.2705078 12.3460941315
301.6607666 3.4915366173
305.2982178 8.7534036636
311.2838135 2.3890986443
315.1878052 8.2020864487
321.3485107 9.7251415253
325.400177 3.6951048374
326.196228 4.5624094009
327.0849304 2.8389160633
329.481842 9.1301841736
331.3265381 7.278983593
333.0957031 6.661962986
341.0314026 493.8315429688
343.1333618 17.1117610931
350.9207764 12.1325159073
352.4038696 10.7438173294
353.4327698 20.3527774811
354.9179077 39.6457328796
356.7723389 3.5553526878
357.7742004 33.1087989807
358.7935791 57.3390426636
361.0144043 2.8274538517
362.4142151 2.1713178158
365.1985168 21.3518867493
371.1825867 6.887989521
373.0379944 6.1542963982
381.9820862 5.4237556458
383.0355225 7.1033916473
384.9380188 18.4937553406
387.2521667 10.9438896179
388.193634 5.3266253471
390.8256531 7.1736388206
391.5041809 14.7055702209
396.9732971 2.6193318367
398.7536316 21.234287262
399.4116516 9.2871723175
401.1031189 6.880959034
402.2892151 7.2399816513
404.2637634 1.9772281647
408.9812317 6.2151556015
409.9091797 2.8277153969
412.8118591 4.7352027893
415.3847046 6.1491241455
417.7131348 21.6757164001
425.0248108 25.7074623108
426.7759705 124.805847168
429.0409241 2734.5500488281
429.6800537 12.1764440536
430.3410034 4.5589313507
END IONS
BEGIN IONS
TITLE=SH_AW_01082017_RALF.214.214.1
RTINSECONDS=72.7049
PEPMASS=684.204345703125 5221.13525390625
CHARGE=1+
192.9666595 7.2506113052
210.009613 4.0604767799
221.1723938 4.9520201683
222.5915222 11.5237617493
266.9110107 3.7333817482
281.4500427 5.5132656097
282.3803101 8.7499837875
294.9624634 3.7722380161
341.0969238 38.6820526123
342.0828247 48.8164825439
356.1704102 16.3672847748
383.8599854 5.4344167709
394.3632813 3.695584774
428.989502 72.3691558838
430.0510864 153.6345672607
445.8052368 2.6208181381
455.581665 8.6505088806
458.9469604 5.1080441475
468.3907471 10.3966417313
484.5109253 4.1382107735
507.0986328 3.3570997715
538.4954834 6.4904179573
551.0081787 3.4825332165
567.1795654 7.0374760628
569.0519409 7.1652565002
570.9922485 20.0366249084
587.1395874 26.4073410034
593.3244019 2.3950481415
595.102478 11.7148590088
596.7504883 11.7166461945
597.9605103 4.4383444786
614.8274536 13.1809530258
622.8393555 20.2923431396
631.4014282 2.4165654182
639.8860474 20.3810157776
648.7925415 5.5086555481
649.4937744 2.2334010601
650.6564331 3.0476269722
664.3375854 3.6771428585
666.4293823 10.2036113739
699.9204712 5.4052867889
END IONS
BEGIN IONS
TITLE=SH_AW_01082017_RALF.215.215.1
RTINSECONDS=73.0047
PEPMASS=503.107818603516 3350.0068359375
CHARGE=1+
222.022644 23.9812755585
227.93367 6.3823332787
249.9164886 7.6128559113
255.9241028 5.6586732864
266.0268555 7.2598080635
281.2280273 176.9476928711
282.1271973 178.3656768799
283.7392883 2.1413075924
298.8482056 48.9842720032
299.7010193 10.6799201965
318.1167297 1.0975068808
341.0210876 14.2158956528
342.244751 25.1716709137
343.2427368 5.8957819939
359.0753479 26.0810089111
366.456604 22.2282047272
385.2835388 6.1716299057
388.1372375 15.4692316055
389.9856262 40.8974609375
405.9389648 14.8561420441
408.2582703 3.0483691692
414.1633911 30.8126735687
414.8880005 11.5020523071
416.0671997 99.6011047363
417.1233215 4.2093629837
441.4924622 24.4802436829
444.0531006 5.7220039368
449.3796997 2.9191246033
456.2816467 7.0369858742
458.9969788 14.577507019
460.0574646 31.6024551392
461.1186218 13.5515193939
466.1281738 7.0217857361
468.0555725 3.3349702358
471.5565796 8.607126236
477.6345825 1.9549002647
484.2927856 1.9578101635
485.5501404 49.0751495361
486.2121887 38.3561134338
486.9721069 9.7499818802
494.1962585 10.4950962067
495.6128235 23.4024620056
END IONS
BEGIN IONS
TITLE=SH_AW_01082017_RALF.216.216.1
RTINSECONDS=73.2914
PEPMASS=684.204345703125 5221.13525390625
CHARGE=1+
252.2006989 9.004650116
268.9555359 11.0415496826
287.1789856 2.8370029926
327.2642517 3.7049946785
341.2007446 25.0264892578
342.7158203 26.1996669769
355.0679932 24.8439922333
356.2574463 12.4478616714
357.190979 18.965669632
358.2902222 10.0812168121
359.0717773 6.1421966553
360.6681519 8.4546060562
416.1972046 2.6146275997
429.1832886 22.7875709534
431.0323486 127.9198608398
438.0579224 9.4865627289
446.182251 5.2227625847
490.2546997 3.7016761303
491.1582642 11.1297492981
508.1343384 9.4899902344
528.0968018 7.5501260757
535.208252 5.0798358917
545.7084351 6.1541981697
550.0479736 1.952606678
556.6985474 11.3998880386
572.9403687 16.3153896332
577.5928345 4.9327917099
582.0323486 7.2535934448
595.9625854 10.2846679688
597.4760132 28.3532810211
601.6582642 2.9481759071
621.1912231 6.5206041336
621.8948975 10.7821807861
631.8127441 11.1713953018
648.1150513 12.7032852173
649.8457642 12.7040042877
650.6503906 7.1731472015
666.1730957 3.6148869991
667.8375854 12.6800479889
668.637146 10.9007081985
670.1351929 2.3774206638
672.5203247 8.1910667419
674.6992798 26.9817199707
END IONS
BEGIN IONS
TITLE=SH_AW_01082017_RALF.217.217.1
RTINSECONDS=73.5939
PEPMASS=610.184204101563 4374.65576171875
CHARGE=1+
178.9909515 6.561630249
238.4217987 2.1794700623
242.8052368 4.3475370407
267.006958 48.3499565125
285.0280762 9.2726287842
319.0036621 2.0976240635
321.0238342 6.3061380386
339.1624146 14.096370697
343.9274292 5.551554203
351.2703857 4.0438995361
353.4213867 14.9279708862
355.1176147 177.4674377441
370.7693481 3.4237670898
383.4084473 11.1613254547
389.2503052 6.6300907135
411.9367676 4.7001075745
423.166626 8.9890003204
462.5334473 14.7304410934
465.2114258 11.3674383163
475.6668091 7.0555515289
483.8310547 8.3415803909
485.9770508 16.2071971893
489.822876 15.5606040955
491.8259888 6.743973732
493.6727295 2.6126806736
495.7653809 6.2025799751
503.9144897 13.6989440918
505.2835083 16.5067977905
511.5895386 20.9071083069
512.2724609 33.0569534302
513.9017334 14.5953025818
519.8054199 10.3919916153
521.1270752 14.0481872559
522.1572876 15.7612915039
523.3217773 3.4454913139
533.3505859 15.7751207352
537.3251953 11.1674833298
538.9209595 5.223596096
546.8878784 42.148815155
547.7919312 10.0878067017
564.0418091 8.1108283997
565.0515747 10.77526474
565.6699829 11.602355957
567.3648682 3.7841608524
572.9258423 9.6639976501
574.0054321 11.6005086899
582.8770752 1.7439492941
586.9349365 15.8997821808
589.5614014 23.9051780701
591.8536987 60.4755516052
592.7460327 20.5345802307
593.3841553 12.2324495316
600.5061035 40.2884292603
609.9523315 10.2927732468
610.8146973 8.99725914
END IONS
BEGIN IONS
TITLE=SH_AW_01082017_RALF.218.218.1
RTINSECONDS=73.9098
PEPMASS=503.107818603516 2454.0732421875
CHARGE=1+
164.9109955 1.9787365198
171.0747681 3.523888588
222.0036774 23.2538795471
265.361969 3.914409399
281.1139221 72.0153045654
282.0332336 36.8088645935
283.0850525 110.7314300537
298.5248413 7.5118107796
300.1539917 4.4319067001
300.8795776 32.5517272949
303.0870361 8.6232004166
305.166687 4.6911377907
311.3085938 6.8144164085
333.0075684 2.4187977314
338.9398193 1.9645898342
343.1713867 50.7044296265
347.1164551 8.5950965881
354.0657043 4.6429362297
355.2506409 3.7880418301
376.15625 7.1772699356
386.8637085 5.2164020538
391.2084045 4.2211165428
398.8114929 16.0967102051
401.1011963 44.8124542236
406.8867188 14.3782377243
408.9173889 10.7310943604
413.1716919 9.9205589294
414.9469604 14.9995260239
416.2586365 42.6207847595
416.9635315 69.9232788086
432.7561646 23.9725036621
434.6073608 4.6674485207
440.4436951 16.9128475189
456.9795837 24.3646602631
459.0205383 3.3500840664
460.6491089 13.3376493454
462.054657 4.8903241158
463.0463867 3.4758861065
475.5919495 10.3911647797
485.1180725 49.8333778381
486.9309387 62.6399459839
488.3528748 20.8348693848
489.1145325 60.4586334229
496.2484741 6.5287714005
504.7729797 5.9625425339
505.9404602 6.1788334846
END IONS
BEGIN IONS
TITLE=SH_AW_01082017_RALF.219.219.1
RTINSECONDS=74.197
PEPMASS=758.2236328125 4016.92138671875
CHARGE=1+
281.0728455 43.3827362061
299.0828247 15.5143184662
327.078125 7.1015558243
341.4163208 4.705739975
344.0429688 1.7433505058
358.9025879 2.6075100899
405.3710327 4.1264829636
414.9923706 8.7001094818
429.1928101 6.3306155205
503.119873 21.4424591064
595.9515381 3.9188029766
652.2955933 2.3914811611
668.7520142 15.5196380615
694.8203125 5.1414251328
720.31604 10.7424907684
757.9951782 3.1466872692
END IONS
BEGIN IONS
TITLE=SH_AW_01082017_RALF.220.220.1
RTINSECONDS=74.4983
PEPMASS=415.037414550781 2268.723876953125
CHARGE=1+
149.2113495 3.2563867569
153.0341492 6.7362279892
158.6899109 7.3274827003
171.1878357 1.9632846117
177.1338959 5.2904510498
190.9331207 4.6724495888
213.0005188 3.264395237
217.0128632 2.482735157
221.0214844 5.9885783195
221.8379822 6.4209828377
222.7179565 5.0720014572
227.0974274 64.0665283203
228.1954956 3.0498139858
229.3168945 2.8317580223
239.1289063 1.7428632975
240.1138 5.4348716736
242.1388855 2.16898036
243.1998291 19.24568367
254.7792053 5.9740896225
258.9154053 14.65878582
267.0364075 7.0550012589
276.9264526 3.4903073311
281.6726685 6.4930586815
282.2868347 11.2488670349
283.3664551 8.416806221
285.0949402 8.7986097336
285.887085 9.0812730789
287.2949829 2.8228461742
287.9074402 3.9189026356
296.0820313 5.2151808739
297.3152466 7.1032691002
299.574646 3.7024908066
301.2660522 13.4311714172
302.2041016 5.7440876961
312.3332214 2.6126289368
318.1320801 17.465177536
320.2730103 7.0646982193
324.8738708 10.5192375183
325.9525452 6.8175730705
327.1097412 168.4903106689
328.0619507 197.3289031982
329.2391357 2.9717161655
330.7413025 9.7447595596
332.0401611 3.9151964188
336.0996399 16.8279018402
337.6451721 13.8428106308
339.9848938 5.1853461266
342.1032104 9.7009096146
343.3488159 5.2625741959
345.0400391 11.1185703278
346.0855103 7.8417606354
353.1603394 27.2983341217
356.2942505 3.2622287273
358.3659973 4.2156429291
359.3122253 2.9746134281
362.9067078 5.6664857864
369.7160034 34.1637039185
371.8901062 12.0525436401
375.2897949 5.7220282555
379.6807556 1.9652858973
384.058075 7.6087141037
385.8945007 3.2221889496
387.2217102 6.1106519699
387.9655151 7.6828756332
396.7164001 25.9005851746
397.4853821 31.983543396
398.1431274 38.975353241
398.8018188 14.0363712311
399.9395447 45.4644432068
407.2688904 22.6293525696
416.1437378 5.8271961212
END IONS
BEGIN IONS
TITLE=SH_AW_01082017_RALF.221.221.1
RTINSECONDS=74.7806
PEPMASS=563.074157714844 2343.477783203125
CHARGE=1+
173.0733948 3.483093977
259.0107422 4.8859400749
284.8641663 5.5320467949
299.8414307 2.1833279133
337.2068481 5.1337456703
341.0840454 16.2355041504
358.723999 4.4897184372
401.161499 4.1675553322
415.0391235 4.9993562698
418.5230103 19.8750839233
427.192749 4.2121934891
444.8994141 1.7660075426
447.0362549 6.3897428513
449.2307739 59.4294471741
455.5281982 7.0434350967
457.0704956 10.1247158051
458.3649292 4.4264950752
461.9035645 13.1002464294
465.3308716 3.2108662128
467.1461182 4.1320242882
469.4785156 9.2680826187
471.1678467 1.5290343761
471.9258423 2.3977849483
472.8026123 16.9091892242
475.1026001 75.6732788086
486.6209106 6.3803339005
489.9267578 4.3527503014
490.9387817 4.5678496361
492.9469604 13.8567714691
499.8040161 3.6961250305
502.9685669 8.9782247543
508.3467407 18.4665412903
516.6268921 2.4855592251
517.5703735 1.9798798561
522.1426392 8.0388288498
526.9747314 10.3385381699
528.3273315 6.6738219261
534.8237305 9.1446151733
543.4001465 12.6780166626
545.036438 32.7778587341
546.1223755 23.3285236359
548.302124 4.0911002159
END IONS
BEGIN IONS
TITLE=SH_AW_01082017_RALF.223.223.1
RTINSECONDS=75.9614
PEPMASS=429.088531494141 111043.4375
CHARGE=1+
147.0307312 8.8400192261
148.9271698 2.1815171242
172.8308105 2.8353216648
174.9265137 13.9327907562
189.0980835 6.4563889503
195.0124817 15.5961408615
207.1919708 24.0651359558
208.8017578 225.169128418
211.7275391 3.2640588284
224.8773499 8.5414810181
226.1380615 3.6322641373
227.2211304 4.7829675674
228.9788513 3.9150490761
235.094635 4.5716309547
250.9938354 18.3173236847
256.0917358 3.3801813126
257.1660461 12.6425485611
263.0897827 3.3812012672
269.0503845 3.6351923943
270.7648621 5.7881159782
282.8183289 25.7501983643
287.3721924 6.1519870758
300.1102905 6.5153574944
300.9218445 4.2825651169
312.5847778 22.3050136566
315.1282959 12.8814954758
319.0152283 932.8286743164
323.0246582 22.1382484436
324.9850464 17.978471756
327.1747437 22.6962223053
328.9359436 5.149034977
330.8548279 20.6245670319
332.7086792 7.9053945541
335.0025635 26.447101593
337.09729 8.6512260437
338.2852173 7.8886995316
339.2203979 37.0633468628
341.0620728 3978.9138183594
342.733551 9.8526277542
345.5220947 5.3137593269
356.1652222 4.9081616402
357.1929626 37.4527435303
358.671936 505.393951416
359.7946777 3.6916677952
365.9386902 4.2525019646
367.2303162 17.6988372803
368.3520508 9.3468866348
370.2770691 5.5613765717
371.1596069 3.2632939816
372.3128357 2.6138589382
382.1897278 24.1107273102
383.223114 14.1053924561
384.1188965 2.6102125645
385.0961609 8.5557050705
386.3434448 15.9580535889
387.672699 18.1505031586
388.877655 1.5259529352
393.1980286 25.6316452026
398.1783142 4.6557178497
398.9387817 4.6339168549
401.0057373 14.4524021149
410.4736633 35.6166687012
411.1481934 36.6118888855
411.8471375 7.5227093697
412.9467773 6.0870609283
421.7757874 2.8325035572
428.6393738 13.0038585663
END IONS
BEGIN IONS
TITLE=SH_AW_01082017_RALF.224.224.1
RTINSECONDS=76.2454
PEPMASS=429.088531494141 32998.375
CHARGE=1+
156.0812378 7.6099042892
199.3566132 3.2716546059
201.7222137 2.6258039474
207.0165405 7.346300602
207.9862976 20.2526073456
208.9311829 15.8229503632
210.2155914 21.2955360413
225.8793335 6.089884758
227.212677 11.066409111
230.9564209 1.309853673
255.2161865 1.954942584
258.1192932 6.6197738647
271.8510132 4.6558032036
274.2550354 6.3898587227
283.1682129 9.9885578156
292.2445068 3.4827613831
295.252594 3.7031600475
295.9696045 1.5500659943
296.9348755 4.001809597
301.6922913 3.2726898193
311.112915 3.1352014542
313.2530518 10.007733345
315.2471619 9.0059375763
316.1030579 3.4851808548
319.0626221 55.9966125488
319.7904053 38.2678794861
321.0102234 46.7729721069
323.137085 2.8455173969
325.1743164 9.8262329102
326.2279358 8.2947969437
329.0969238 18.1359348297
331.8474426 13.9153614044
332.4533997 2.6038517952
338.3240356 2.3975675106
339.5153809 14.8613147736
341.0176086 700.2692871094
342.0509644 1320.0345458984
342.7479248 26.8886413574
354.1638184 3.7003080845
358.0205688 23.4565467834
358.8621826 147.6364135742
359.8014221 199.5827789307
361.8395081 6.5266656876
367.7010193 5.084569931
369.132782 5.6478157043
370.1477966 9.2070388794
372.6410828 7.2689480782
373.6596985 10.8214712143
383.8893127 27.4571113586
385.7315369 6.5287179947
389.2828674 1.9627605677
392.1309814 8.7446575165
393.999176 20.8748092651
395.2559509 4.3533291817
399.7730408 10.7406225204
402.1857605 15.5038042068
407.5698547 18.8827934265
411.5400696 48.8866424561
412.1921692 54.1337471008
412.8951111 3.0480744839
414.3361816 14.4995565414
416.2583923 5.2024235725
429.5488892 9.0439271927
END IONS
BEGIN IONS
TITLE=SH_AW_01082017_RALF.225.225.1
RTINSECONDS=76.5298
PEPMASS=429.088531494141 32998.375
CHARGE=1+
131.010437 2.7000863552
146.9710388 9.0671424866
149.0520782 13.8363409042
200.6377411 2.1833314896
206.9766846 10.7386693954
208.9046021 331.9408569336
210.0535126 10.7164554596
210.9122314 111.6446075439
224.2492676 10.9383058548
224.9728088 3.4028053284
239.2231445 4.6676177979
248.3563232 8.7846021652
258.0534973 7.6777610779
262.2198792 13.6105823517
270.3345032 14.2020759583
274.8493042 11.174077034
277.1772766 8.9997816086
280.2005005 1.9636152983
293.2774658 14.8992290497
300.3905029 2.1773808002
314.3370972 17.8928451538
315.0859375 3.0488371849
317.1748352 18.6938247681
318.911377 554.6734619141
320.8884888 1219.1123046875
322.0275269 6.59237957
324.8395691 5.8744492531
326.0708618 16.7159633636
326.9830322 29.9757785797
331.2371216 7.776237011
332.2698669 4.4360342026
337.1552124 30.7857379913
339.2766113 18.8431587219
340.9410706 245.3198547363
341.9993896 430.5877990723
343.0279541 989.0283813477
344.7949219 3.9064040184
350.2428589 1.9629981518
350.8774719 2.7505710125
355.0466614 4.3452811241
358.1605225 15.3827800751
359.1553955 80.7919769287
360.0045166 85.2619247437
360.8394165 137.2382202148
369.0540771 3.4789738655
371.0740662 17.3380374908
377.282135 8.6420698166
383.7444153 4.0437402725
385.2935181 1.5263506174
386.4304199 23.2403030396
387.1332703 28.8552627563
390.3706665 3.7725195885
394.5743408 19.3735466003
401.2101135 17.2093219757
402.3236389 4.0698580742
411.1372986 14.2514629364
413.0312805 566.3771362305
413.9533386 34.4691200256
414.9485168 50.154209137
421.4987183 27.6858482361
428.4317322 8.4816427231
END IONS
BEGIN IONS
TITLE=SH_AW_01082017_RALF.226.226.1
RTINSECONDS=76.8137
PEPMASS=503.107147216797 11280.5556640625
CHARGE=1+
216.6393738 6.8058438301
221.0601196 48.642780304
232.9902191 3.0483350754
240.3640289 13.1407909393
248.8005524 3.6875901222
258.4385681 4.4471321106
260.4007568 6.9376306534
265.1190491 11.8322620392
269.1799927 4.2211089134
281.0627136 734.1534423828
282.7411194 1.959920764
289.2200928 7.7471327782
291.3534241 2.7023451328
297.4441528 3.3475501537
298.8399048 137.2972717285
300.9320068 3.2692992687
317.1390991 2.6292204857
323.1043701 3.0515930653
324.8549805 4.8716392517
326.3521118 4.1386346817
327.1513062 9.655005455
330.7756653 5.3054637909
337.1724243 10.6591424942
341.0215759 58.1248245239
353.3677673 2.1801626682
359.0119324 21.8986911774
361.2252197 3.2630083561
365.0235596 7.2602748871
367.3811035 7.8166460991
369.3673706 2.9120910168
371.1436157 1.9853799343
375.1053467 11.0239772797
386.7697449 15.8558979034
388.8548279 37.7877044678
395.9508362 9.8667898178
398.6029968 5.0049805641
410.8942566 6.0381813049
413.1748352 17.3430976868
415.1103821 207.4538879395
426.4710083 4.5641536713
431.271698 1.7454730272
439.8214417 12.3417482376
441.223175 25.3823165894
442.7716675 2.8301949501
444.0832214 14.0233287811
448.5888977 8.2716093063
455.9517822 4.4291319847
456.8935242 16.8805046082
457.9440308 19.8829193115
459.0751648 3.362714529
459.9742432 6.9526920319
464.8286438 6.5266070366
467.1216736 27.0025291443
482.771637 15.2093420029
485.0895081 86.1764450073
486.1582947 8.6242589951
493.6853333 15.2083969116
495.2252502 12.5906972885
END IONS
BEGIN IONS
TITLE=SH_AW_01082017_RALF.227.227.1
RTINSECONDS=77.1023
PEPMASS=684.203735351563 11168.0068359375
CHARGE=1+
207.0754852 12.2390995026
221.3594666 1.5288106203
224.9995728 10.513261795
249.0839996 4.1299448013
250.9080811 3.9173159599
267.1459351 4.6828103065
294.7290955 2.200470686
325.0722046 56.7962875366
341.0839844 170.0346984863
354.8912354 66.8292236328
358.2993164 31.6192779541
358.9539185 21.4436035156
371.3980103 9.1962203979
421.3169556 4.48127985
428.5048218 33.5822792053
429.1246948 258.1270446777
432.4090576 8.9246854782
444.8086548 5.309419632
485.9274292 9.312286377
489.0782471 12.7140073776
509.7158813 3.6863181591
531.9609985 2.1737065315
539.9133911 5.5505247116
551.744812 2.7051882744
570.2074585 45.1203231812
586.1699829 2.1798360348
592.3878174 8.5462408066
594.1225586 31.6857528687
595.7438965 4.7982430458
603.9280396 5.3332905769
610.913269 10.7212438583
619.0516968 12.2292957306
621.1766357 34.8919219971
639.9473267 11.9990921021
641.3762207 6.3700885773
647.9483643 5.4319038391
657.9435425 25.1566028595
663.552063 8.8227424622
664.4648438 12.0143203735
665.4685059 7.1345438957
666.1942749 10.5062618256
END IONS
BEGIN IONS
TITLE=SH_AW_01082017_RALF.228.228.1
RTINSECONDS=77.4024
PEPMASS=445.120025634766
CHARGE=1+
134.1744843 4.569190979
175.1719666 2.2177927494
202.9138794 3.278670311
209.0273743 2.1768591404
210.1765594 5.5490899086
221.2033844 2.8251924515
223.3778076 1.3121353388
226.2375183 5.3119740486
231.0708923 4.56082201
240.6923828 3.4806144238
244.1120605 13.2276763916
257.2037964 2.6090288162
281.8354492 10.1440181732
293.3413391 6.6917028427
307.4620361 2.4814476967
309.9455566 9.9260005951
312.0088501 6.8223757744
313.105957 6.0139651299
325.3242188 2.6091902256
330.7198181 9.8270158768
331.9542847 6.9465875626
341.0437622 393.5693054199
342.2372437 5.870880127
343.0963745 6.8704538345
347.1576538 30.4018058777
348.7633057 14.2171173096
352.21875 5.7739539146
355.3615417 15.3526620865
356.6625671 27.9310245514
358.0562744 42.5392494202
359.0006714 51.8330841064
364.8001404 1.7375901937
373.4774475 40.9025268555
374.4803772 12.0303239822
382.9813538 27.4133281708
384.3312683 38.0466537476
385.3590393 8.3908586502
391.2928772 7.5959424973
398.7462769 5.0035467148
400.9473572 21.0471343994
404.2476501 10.9859085083
408.8684998 2.8267199993
412.9509888 16.9530563354
416.4382629 3.0505046844
417.8912048 2.6498217583
424.9687805 21.6449184418
426.7987061 55.0058288574
427.6892395 73.9442901611
429.0533142 2389.8720703125
429.677002 13.4663028717
436.3815613 22.7305107117
444.9666443 14.2324762344
445.9171448 12.473610878
END IONS
BEGIN IONS
TITLE=SH_AW_01082017_RALF.229.229.1
RTINSECONDS=77.6867
PEPMASS=684.203735351563 5088.62939453125
CHARGE=1+
221.2801056 3.4809305668
222.1551819 3.0976960659
242.1021576 10.0807323456
250.833374 5.3718276024
325.0576172 21.5690097809
335.1847229 11.9440069199
341.0455627 33.3110237122
342.0403442 24.9185028076
355.0158081 22.5167388916
356.2109985 14.1885213852
358.7938843 26.9339733124
414.9395752 5.4408893585
424.4077148 3.7014195919
429.1223755 72.8530426025
430.0334473 151.3611755371
441.3768921 4.3442173004
446.1189575 4.1341238022
469.2615967 5.7512702942
477.4817505 7.082036972
479.1156616 4.5684461594
485.9696655 7.5183949471
504.2564697 3.5795469284
507.0180054 8.7978820801
511.1429443 3.0030999184
531.1548462 5.223464489
570.8987427 4.7185468674
587.2244263 3.3634727001
594.9696045 9.3410930634
606.4574585 28.5497970581
614.7727661 2.4046881199
640.3282471 6.6476531029
648.7889404 14.895324707
649.4225464 3.9220759869
666.128479 8.8934783936
666.8265991 14.3601284027
667.4295044 7.9175271988
671.2073975 13.5629549026
684.519165 4.3768563271
END IONS
BEGIN IONS
TITLE=SH_AW_01082017_RALF.230.230.1
RTINSECONDS=77.9891
PEPMASS=415.036590576172 5235.4912109375
CHARGE=1+
129.0871735 3.707770586
130.8392029 3.489243269
141.2216797 2.17298913
153.0097046 4.793759346
159.2076416 2.8326430321
169.2102051 4.4687767029
170.9670563 2.6058344841
176.9249268 3.0542469025
182.9607544 12.6674222946
188.6955566 3.2685325146
191.0887756 6.0020871162
199.0617218 6.5252742767
214.9221497 3.7074398994
216.6385498 5.6552381516
220.255661 2.0312519073
227.1504974 68.6851196289
235.8697205 7.7464857101
240.0697021 8.4974937439
242.1763916 3.8656997681
245.2127991 15.718495369
261.0621338 3.0519006252
269.3754272 5.9587817192
270.0904236 14.1854496002
280.0930786 5.2024035454
281.0452271 3.0448431969
283.3247375 9.684715271
293.1801147 9.3472995758
297.0193787 2.6193282604
299.3340454 6.6132583618
301.2466125 23.8793964386
302.3403015 18.1279067993
303.0548706 2.8567280769
308.4547424 4.7825918198
309.1438293 2.1837441921
309.8453064 3.651768446
314.8497009 7.8157038689
317.1329956 7.2501950264
318.6445313 3.2688446045
320.8291626 3.7163994312
323.3806152 9.2133331299
324.283905 22.4853725433
325.116333 21.0413246155
325.8974609 4.5731487274
327.0387268 694.9026489258
330.3040466 10.8501262665
333.2296448 8.2610654831
334.2010498 6.6132278442
334.9360352 1.7546207905
342.717041 10.8160257339
344.407959 49.0094223022
345.0131226 86.3668060303
346.7945557 6.6010255814
352.980957 8.7329454422
355.2172241 2.1748559475
357.3834534 16.9091625214
368.2873535 6.0866656303
369.7301941 28.0476474762
370.9182129 14.2175769806
374.3719177 9.4302244186
378.8656616 5.0046839714
384.0896912 13.6647834778
386.6419983 15.8414039612
390.974884 4.6939191818
396.3475037 84.4680023193
397.2555847 86.5364074707
398.2215271 2.2978219986
399.3385315 14.0809354782
406.1411438 1.9660582542
416.2341003 4.7892994881
END IONS
BEGIN IONS
TITLE=SH_AW_01082017_RALF.231.231.1
RTINSECONDS=78.289
PEPMASS=489.055206298828 4989.34423828125
CHARGE=1+
121.4583359 3.2701597214
192.9502869 3.7052588463
223.1528931 8.9912004471
235.1810913 4.7972164154
241.4844208 17.2448177338
260.9648438 3.0470719337
262.3804016 2.8330323696
263.0901489 5.1557230949
280.4493408 2.8354392052
284.2014771 12.7768545151
289.2941895 5.7424082756
295.2774048 24.111869812
319.6809387 2.1904799938
327.4246826 29.7268981934
330.9824219 2.8387408257
331.8967896 3.2731409073
335.0117188 2.8401112556
355.3467712 16.7875518799
373.2390137 10.7484865189
375.0519714 12.482131958
383.0455322 5.5234680176
386.1755371 10.8384075165
387.0835876 4.6956205368
392.1066284 3.3910086155
394.8929138 3.6243684292
396.8531494 20.9519233704
398.6502991 11.7249488831
399.4704895 17.7754135132
400.9738464 528.7142333984
401.894928 4.3301410675
403.9985962 7.2629299164
406.7542419 2.6426684856
407.4453125 11.4473953247
409.032959 5.0252885818
409.8112183 2.6208558083
416.6727295 13.5644865036
417.9651184 11.6005506516
418.7797852 14.9109563828
424.9740906 9.2946386337
427.1003113 15.3705205917
429.0138245 4.5665998459
443.0585022 24.8913192749
444.9251099 23.878326416
447.6879578 22.7425956726
449.2910767 18.1959877014
451.184967 2.637390852
455.5635681 14.4462337494
470.3368225 38.2988815308
471.2376404 25.3323287964
472.188385 5.2012605667
473.339325 1.9698747396
479.4100037 13.7368993759
END IONS
BEGIN IONS
TITLE=SH_AW_01082017_RALF.232.232.1
RTINSECONDS=78.5767
PEPMASS=503.107147216797 2813.1640625
CHARGE=1+
160.9141693 3.2772312164
206.2339172 4.567838192
221.0310059 17.6078033447
222.0280762 22.7408046722
250.0971069 5.6671595573
252.3405304 3.8546028137
280.9459534 229.4495849609
282.0870667 235.5155029297
297.6486816 16.5617046356
298.7704163 21.8190193176
299.8900757 25.4100799561
305.6587219 6.8436894417
315.2568665 4.9663496017
319.6305542 9.2110519409
327.7946167 4.0177569389
332.0474243 2.6164636612
336.1506653 8.9959154129
341.0943604 20.3360271454
342.1091309 56.6567268372
348.9432068 5.2304430008
353.1942139 8.731924057
373.2122803 11.6128540039
390.0246582 12.0516033173
398.6835632 10.3217000961
406.2612305 2.1979727745
408.2805786 8.2697725296
411.0221863 3.2787437439
413.0230408 9.495300293
414.2265015 33.4859352112
415.2194519 26.5459480286
415.929657 87.7713928223
416.5354309 10.6862325668
418.7450256 32.1348762512
423.913269 6.3988008499
428.6130066 13.0017700195
432.2007141 53.6586685181
433.835083 7.3723273277
441.1048584 29.3007316589
441.9790955 11.3207931519
444.1292114 13.7795171738
458.7750549 3.0615653992
459.9616699 38.5943222046
461.0880432 1.9705616236
467.2676086 3.1520915031
468.1180115 19.0783481598
472.3167114 22.2060585022
476.2480164 5.8852963448
483.4486389 38.3174514771
485.8059692 78.0914535522
486.8313599 25.9801979065
503.761322 14.0382823944
END IONS
BEGIN IONS
TITLE=SH_AW_01082017_RALF.233.233.1
RTINSECONDS=78.8662
PEPMASS=503.107147216797 2749.587890625
CHARGE=1+
190.9119263 3.8519902229
202.9443665 20.9542217255
222.1420135 18.2531433105
223.0487061 6.6034226418
249.2439575 4.8868103027
265.2919922 7.2499370575
266.1062622 4.7269406319
279.2452698 6.2088022232
280.919281 115.748840332
282.0892944 72.5903930664
283.115509 71.8618087769
297.2081909 4.1333332062
298.762207 11.1398239136
300.3302917 7.6996078491
314.4177856 4.8200736046
316.6819458 4.7270421982
319.2900085 3.7025876045
328.9538574 1.5362842083
341.2133179 6.1794919968
343.1419067 19.012802124
362.62323 10.8126792908
363.7244263 8.6134643555
372.3088074 4.0010228157
376.4547119 16.3802051544
380.8099365 2.0091125965
385.2639771 7.4711961746
389.0411377 30.3765945435
390.9285583 24.3001480103
392.0640869 1.9707651138
396.8526306 6.4528427124
398.6165161 9.6786623001
406.8592529 11.0194950104
408.57547 31.0055408478
413.1773071 2.4182314873
415.0757446 39.9294128418
416.138916 5.1200547218
417.0241394 83.2707519531
423.3937683 6.6558980942
435.124939 9.7245054245
440.2483215 10.0149555206
442.9812317 22.7662773132
446.8323975 4.1411004066
450.7807312 3.7062687874
459.3386536 3.2795171738
460.8060608 14.2304878235
461.5917664 6.1848130226
466.8226929 4.1442837715
467.8005066 8.768828392
469.2301331 9.8960542679
473.5546265 8.6110515594
476.3346558 7.2393679619
480.1192322 5.9735407829
483.7695923 18.5790176392
484.9565125 24.7115478516
487.0892029 127.3192596436
489.0544739 162.1113433838
END IONS
BEGIN IONS
TITLE=SH_AW_01082017_RALF.234.234.1
RTINSECONDS=79.1581
PEPMASS=415.036590576172 2456.624755859375
CHARGE=1+
127.0073853 3.5002474785
136.8551178 1.7575843334
156.0077667 3.2818617821
160.9520264 5.1110806465
161.8782806 2.8377630711
166.8847809 4.9736475945
170.8741913 5.8770575523
171.9401245 7.3099794388
176.9651489 14.5595626831
185.2285767 12.9391212463
188.9755402 7.469918251
192.0449066 2.1855978966
197.892395 7.1132302284
208.9735107 9.2204189301
227.2315674 41.5028533936
233.0663452 7.0237531662
236.2340393 5.0258727074
239.8672791 7.9271612167
244.9485779 2.5021338463
247.2293091 13.0446529388
257.6920166 2.191514492
259.185791 20.2568359375
264.3336792 9.6250104904
268.0549316 7.0657129288
269.1273193 5.9705076218
271.9414978 13.8068161011
280.4340515 6.4021377563
281.9641113 6.2996582985
286.2027893 3.7098507881
289.34375 8.0603456497
299.1955872 2.9252021313
301.1482544 14.2398481369
302.0393677 17.0220928192
306.4920044 6.5662174225
314.193634 3.4933638573
316.1471558 4.7134838104
318.0751953 17.0099601746
321.0003662 1.9739897251
325.5267944 4.2338991165
326.9481812 122.2116851807
328.0169067 178.3937988281
330.7860718 3.4907844067
338.7272034 5.4443535805
342.2099304 8.5726261139
343.3132935 5.8909301758
343.9172974 11.3822689056
344.7468872 5.6517333984
345.8805847 15.8065834045
350.1403503 4.5752081871
352.8181152 3.0336215496
354.18927 5.9752202034
354.9532471 2.1880156994
358.2991028 28.5774421692
369.1087036 2.1892051697
369.9280701 23.4658927917
370.8583679 9.1980628967
371.9011536 7.5505738258
372.8900146 11.3547592163
373.6835022 5.2315087318
375.5777283 2.9534704685
377.2102966 3.7113628387
380.9611816 4.5516433716
384.6972351 10.5365848541
385.6036072 5.2533636093
387.6198425 3.5711057186
394.3180847 18.1820869446
395.6934509 4.5768418312
396.5073853 12.1389532089
397.3108521 71.6142730713
398.1760559 38.0862350464
399.0486145 5.439696312
400.0577698 26.597240448
401.7914124 16.4379177094
413.7338562 4.052444458
415.8354797 4.7623391151
END IONS
BEGIN IONS
TITLE=SH_AW_01082017_RALF.236.236.1
RTINSECONDS=80.3285
PEPMASS=429.088348388672 100439.546875
CHARGE=1+
134.182251 8.4938745499
146.9350891 32.9661750793
149.0142517 7.9885530472
159.1655121 15.5297498703
180.1506958 5.9016976357
180.9788208 9.6561403275
186.0889587 3.0628166199
186.9695282 7.0444173813
203.0166931 9.5595645905
207.1528168 16.4328899384
208.9517975 171.9578857422
219.3452148 10.4547023773
255.8760986 2.1869688034
257.217865 2.182322979
258.9752808 3.0601184368
261.9936829 4.8349490166
275.1891479 5.4502887726
282.4226074 4.9798331261
287.2858582 3.2748966217
291.3061523 8.1320858002
294.2325439 19.4628486633
294.8496094 14.7922239304
300.91745 11.4898147583
309.2201538 8.9977340698
311.3241577 14.4398784637
313.3140259 6.5605897903
315.9176941 2.8565313816
318.8848877 775.5080566406
322.2071533 8.1247720718
325.3796387 20.5986671448
327.2756653 3.712720871
330.7401733 26.8924407959
331.3690186 1.7977312803
332.3227844 7.1897306442
337.1694336 26.82721138
339.0159302 43.3888816833
341.0484314 4177.1850585938
341.8415527 2.121209383
343.1017456 38.9648895264
345.7418823 13.5744876862
347.0310364 5.881362915
353.2182312 13.3656272888
355.302002 15.2528076172
356.5443115 42.9860916138
357.3029785 37.4527168274
358.6376648 700.8735961914
359.5304565 15.9667015076
366.8933411 14.3555049896
368.1923218 5.352959156
369.6078491 5.3395009041
382.4590149 4.3564805984
383.4011536 13.8792085648
385.2389832 14.8745880127
388.167511 7.0757875443
391.1818848 11.5492858887
392.9020081 12.8570203781
394.5501709 4.6598687172
398.7690125 5.7952456474
400.1352234 25.3513946533
401.5515442 3.1867547035
408.932312 7.4074034691
410.5551453 74.4525222778
411.2677917 30.2128257751
412.3291321 3.9155859947
413.0311584 10.1069307327
419.6095276 7.3083071709
428.7302856 15.181977272
END IONS
BEGIN IONS
TITLE=SH_AW_01082017_RALF.237.237.1
RTINSECONDS=80.6147
PEPMASS=429.088348388672 34903.390625
CHARGE=1+
132.985321 3.7296102047
146.9116974 15.8969039917
148.1439819 3.0602114201
149.0166626 7.1905465126
150.9360504 1.9768388271
183.1985779 3.493483305
185.2279053 1.332144618
188.9745636 3.5155515671
208.5344543 3.2754015923
209.8747864 3.5868015289
221.6424103 6.418861866
227.1100464 3.0171890259
239.9766235 7.915456295
243.0017395 3.3928310871
253.8363953 11.0687513351
261.3720703 5.7599716187
277.713623 2.9273793697
281.9784851 1.9754701853
283.0875244 10.8107204437
287.1499329 10.0281009674
289.9472351 5.3572926521
295.1842041 4.6934280396
296.3301086 7.7067914009
297.35672 6.8377985954
307.1748047 5.5750756264
312.2316589 5.451063633
315.0545349 7.105650425
317.1151733 7.184592247
318.8775024 22.1688804626
319.7608643 42.9617538452
321.0066223 10.9383907318
326.2390137 12.9081096649
328.0901489 4.9194297791
331.2068176 4.0281496048
332.0841675 6.4260149002
336.804718 14.3360500336
338.2654114 9.0134086609
340.9918823 1046.7867431641
342.0962219 1348.5418701172
343.1321106 5.4750652313
349.3463745 8.6309366226
351.032959 7.1980247498
353.4060974 2.4109504223
354.7017517 17.3095836639
356.7197571 37.5136299133
357.9212036 29.4165153503
358.6467285 113.7902145386
359.8316345 219.0068054199
367.5184631 19.6210250854
370.1758118 9.0278625488
371.4206238 1.3366395235
374.1214294 4.5962228775
381.7358398 15.4534492493
384.0545654 2.8499064445
386.0655212 14.0588216782
388.0622253 17.833152771
388.9659119 4.3511791229
394.2076416 8.0485162735
401.2627258 5.5589880943
402.0823669 12.7132301331
409.3852234 6.6218233109
410.1791687 8.9686145782
411.348053 37.0531921387
412.162262 111.9786682129
413.1461182 15.0959396362
414.228241 16.8484859467
419.6053772 7.0916261673
420.6299133 31.3733634949
426.8582458 9.2695140839
428.4189148 8.1370868683
END IONS
BEGIN IONS
TITLE=SH_AW_01082017_RALF.238.238.1
RTINSECONDS=80.8989
PEPMASS=429.088348388672 34903.390625
CHARGE=1+
148.8970337 5.6400814056
160.9382172 5.3368926048
173.0060577 17.6884727478
201.7960205 3.7084031105
205.1549072 2.190056324
208.9945374 207.86277771
210.9735718 138.8773803711
228.1188507 10.5945110321
247.1478577 9.8836050034
255.1655273 5.9017500877
257.3808899 7.8231487274
259.109375 10.1211776733
267.351532 12.9227952957
273.0170288 10.0382118225
284.2489014 6.1084127426
284.9345703 5.3211579323
287.2476196 7.4130983353
293.2809753 2.6296060085
315.0712891 2.5515494347
317.0315552 5.1055908203
318.9822388 527.486328125
320.9642944 1200.3353271484
321.719574 1.6889072657
323.4649048 11.8954706192
324.4615173 9.4462995529
326.0756531 20.5725212097
327.2456055 8.9144687653
332.9270325 26.9568786621
335.1738892 6.10825634
337.0079041 17.09557724
338.2940674 4.7589664459
339.4301758 5.8899641037
341.085907 275.6046447754
342.1555786 366.3898010254
343.1089783 990.7069702148
343.8114319 3.0257031918
356.5183411 4.2447924614
358.8399658 54.4878768921
359.742981 77.4401779175
360.6735229 170.0475769043
367.9589539 10.7298078537
369.0651855 16.4632701874
370.8876343 13.8417882919
372.197876 3.9315721989
385.3274841 11.9791030884
386.3687744 4.6786732674
387.7086487 8.3596572876
389.2694397 7.0849876404
390.2825012 1.9769197702
394.9639893 7.0430970192
402.6831055 7.6272482872
409.1123962 8.8018913269
410.9729614 8.704035759
413.1447449 518.2037353516
415.0370789 51.4753227234
421.3183289 14.4832630157
423.2295227 9.4372940063
END IONS
BEGIN IONS
TITLE=SH_AW_01082017_RALF.239.239.1
RTINSECONDS=81.1827
PEPMASS=503.107147216797 12469.32421875
CHARGE=1+
165.8513489 6.2440395355
170.7073975 7.0730209351
175.8705597 5.961253643
176.9322357 9.5174655914
221.0812225 81.6375579834
238.7269745 4.3662519455
247.3587952 7.7416305542
249.0730743 19.5562782288
265.0120239 11.6031560898
267.2229309 3.2797636986
277.0078735 3.3882434368
281.059082 875.3281860352
282.299469 3.0549440384
283.1273804 6.6100645065
289.2465515 6.9772648811
298.7390137 123.0585327148
300.1019287 3.5051348209
311.0963745 6.279437542
331.1098022 7.5201473236
335.9758911 4.9742650986
338.2217102 3.4366419315
341.0985718 84.8778915405
344.2896729 3.0589644909
353.9811401 2.4121589661
356.4730835 5.7477545738
357.4189148 3.2818832397
366.6636353 9.8165082932
369.3108521 2.4184324741
380.8197632 5.455473423
385.1445313 11.8599996567
387.9875488 5.8388938904
389.0805054 41.4850654602
396.7108154 12.2807674408
399.1905212 7.0801930428
401.2962952 5.5686240196
405.3539734 9.2467756271
406.2062683 4.3651194572
409.3745422 8.5869827271
411.1472473 20.8604660034
412.0765076 11.2623615265
413.2798157 30.8715839386
415.0305481 184.8568725586
429.2124939 7.694082737
431.1765442 4.8081011772
435.3804016 13.7818279266
441.4781189 10.1526298523
464.2566833 4.8063602448
473.2046509 8.4723100662
482.4501648 1.979377985
483.2254028 13.0696372986
484.9269409 124.1257171631
485.9443665 14.4021930695
493.5525818 14.2093782425
494.2433167 4.513607502
494.881073 11.167593956
END IONS
BEGIN IONS
TITLE=SH_AW_01082017_RALF.240.240.1
RTINSECONDS=81.4738
PEPMASS=415.036041259766 7827.28955078125
CHARGE=1+
128.9945068 2.7116546631
155.2208099 6.5339722633
157.0817566 4.3085613251
174.9695435 3.2783119678
187.0608215 6.536386013
216.1867065 4.8018856049
220.7788391 4.1449465752
227.1187897 29.7479686737
229.1684265 14.5252799988
236.9255676 3.8364181519
237.9820557 9.0872907639
240.245697 4.2712216377
241.0469666 5.5828099251
247.3758545 10.5136966705
253.2346497 2.62926507
257.0942688 2.5280454159
258.1607666 20.5819721222
259.3536072 2.8484642506
263.3965454 7.4859714508
268.3724365 1.7580201626
269.3208313 12.1098880768
270.0664673 1.9697386026
270.9846802 4.3671064377
277.9796143 7.8403353691
287.2473755 16.5362243652
291.8898926 6.9959969521
294.4830933 6.973180294
297.3005981 6.8213672638
299.3650208 7.9013361931
300.7532043 12.6028203964
301.3745728 14.3260812759
306.1062012 2.1961042881
312.484436 6.7560243607
315.2501831 3.0123383999
317.1785583 16.1416816711
318.0357666 4.4546880722
320.9867554 17.6708221436
323.0591125 25.5415077209
324.2503357 4.3956589699
325.0959778 15.3572740555
327.0209351 436.4188232422
337.5941162 2.5203676224
338.898407 16.7740917206
340.157196 3.499266386
342.0041504 9.2339515686
342.7803955 8.4201030731
344.1157532 18.9124011993
344.9257813 48.9902000427
351.7953186 17.8473358154
353.4395142 8.6182670593
355.1032715 9.637960434
355.7511902 2.3935902119
356.3731384 6.61369133
358.8615417 7.0774078369
367.9002991 10.4531755447
369.2608337 11.6871099472
371.0378723 22.9348735809
373.7438354 11.4052610397
379.3111877 3.4301276207
380.2154236 4.8808512688
382.3197021 5.6713924408
386.478363 5.1363735199
392.1645508 9.0122156143
394.2858887 9.5489473343
395.0723267 6.7165279388
396.1899414 80.8453521729
397.1286926 140.5094604492
397.8306274 25.7821846008
399.2963257 17.1140403748
405.4052124 19.9276409149
413.8565063 3.8277375698
414.9025269 6.7408218384
415.882843 3.1445322037
END IONS
BEGIN IONS
TITLE=SH_AW_01082017_RALF.241.241.1
RTINSECONDS=81.7614
PEPMASS=445.120025634766
CHARGE=1+
154.966629 13.3395681381
158.0304565 4.0212655067
164.1682892 4.3535466194
188.9671631 2.1898219585
211.3800964 20.1916656494
213.0162659 5.8123717308
215.085907 2.8829672337
218.7214355 1.7557621002
223.1781158 8.4193792343
251.40979 7.0905532837
271.4031372 3.2828993797
284.43927 4.1533384323
286.9672852 4.8877463341
292.9462891 5.4527907372
293.8138733 5.757774353
296.3371887 3.3079917431
298.4380493 8.8352537155
299.1660767 6.8926095963
300.3885193 6.2070813179
303.0513916 1.5626314878
310.5500793 6.963848114
315.3078003 9.9994602203
316.0799866 7.7099237442
316.9904175 1.7583277225
318.980896 3.9343011379
321.2223511 7.0617742538
325.4535522 7.4958701134
326.2006531 4.6729903221
331.072052 33.5712890625
336.8684998 10.9910030365
341.0242615 358.6551208496
342.046875 1.9715414047
344.8601685 2.9609782696
348.8134766 6.1144223213
351.0195313 6.4635229111
353.1339417 17.1905727386
354.0405273 4.2380108833
355.0821533 23.5840492249
356.764679 22.9181098938
358.6912231 59.0387649536
375.0850525 12.3512935638
377.6242371 7.1809959412
381.9766541 10.6899785995
383.0809631 5.6783189774
384.7287903 9.3426628113
387.6074219 3.5010514259
398.9450378 6.8889956474
399.6164856 3.8198654652
400.9408264 20.7863407135
402.8809204 8.131026268
403.6577148 3.2830591202
405.692749 5.1227459908
407.1402893 15.9535799026
408.9098816 14.2482070923
415.3509216 8.3876991272
417.3530579 13.6010828018
425.0748291 52.5004730225
426.117157 26.6346130371
426.9905701 74.6482696533
429.0702515 2671.1171875
430.1035767 4.0471925735
443.1493835 6.9640264511
444.9854431 12.0836048126
END IONS
BEGIN IONS
TITLE=SH_AW_01082017_RALF.242.242.1
RTINSECONDS=82.0459
PEPMASS=684.204040527344 9463.40625
CHARGE=1+
223.0166779 11.8269577026
225.0524597 6.1793103218
269.229187 16.6439304352
284.9594727 3.3574841022
295.1398926 4.6617212296
325.2642822 23.0356292725
341.0587769 190.8632202148
351.3537598 13.8493461609
355.1260376 36.4491081238
358.555481 4.7989530563
359.1695557 11.8855381012
379.371582 6.6052370071
415.1251831 11.8050136566
427.0825806 7.9844059944
429.116333 186.9640197754
432.2559814 5.5767326355
443.4717407 3.3589234352
457.5140991 2.6506531239
462.4630127 3.2719683647
515.9316406 29.8778400421
532.2667847 5.7763557434
535.8453979 7.7235603333
537.8879395 7.9625883102
539.9207153 12.4985799789
550.4373169 10.7821359634
551.6525269 3.4171807766
569.9000854 27.0128917694
582.2860107 2.7308108807
585.1281738 3.2750091553
589.7596436 2.1970560551
594.3231812 8.4398422241
611.505127 4.3718428612
631.1917114 2.1969773769
637.7296753 10.4687271118
638.5374146 5.5410165787
639.7590332 6.979262352
640.4343872 19.5405731201
648.0996094 16.9513244629
654.1348877 28.32147789
664.565979 6.9357180595
END IONS
BEGIN IONS
TITLE=SH_AW_01082017_RALF.243.243.1
RTINSECONDS=82.3476
PEPMASS=503.107147216797 12469.32421875
CHARGE=1+
176.1421356 6.3989100456
215.0173645 2.9391927719
221.9788208 2.8066880703
228.2207184 1.9833388329
265.8839417 17.8958282471
281.1016541 191.9766540527
282.0740356 334.4848327637
287.3161621 5.8941855431
294.1870728 2.6396136284
298.581543 26.5471496582
300.0541687 5.2475714684
310.3239136 6.3249530792
326.1844482 5.9611997604
341.0339966 17.6556224823
342.0715942 50.1482620239
343.1107178 1.9770475626
358.6981812 4.6728725433
364.1498413 2.6827340126
388.0782166 14.1548490524
390.5774231 24.1068019867
391.2018738 4.0363206863
393.3381042 3.2819993496
395.9690857 7.2635574341
397.861908 16.5716495514
405.8164978 8.8584442139
407.8627014 4.6710700989
409.7332153 5.2829523087
410.9396667 4.1497502327
413.6747742 4.5273909569
415.0897827 32.4857673645
416.2082214 83.6806716919
424.2744141 9.0229005814
431.0489807 4.3618559837
434.7712708 3.4977388382
440.7104187 2.6249363422
442.3760986 4.0426216125
443.6424866 1.7487772703
455.4497375 1.7600044012
456.7204285 3.2774755955
458.0152588 6.9103116989
460.1705322 4.7655715942
468.2514954 5.8185076714
474.3587036 2.8447165489
477.274231 32.0073776245
484.368103 19.9895057678
485.5941467 38.9198570251
486.3729858 10.2654447556
487.4667358 13.925151825
494.6592102 9.751241684
501.9795227 4.5816607475
END IONS
BEGIN IONS
TITLE=SH_AW_01082017_RALF.244.244.1
RTINSECONDS=82.6494
PEPMASS=684.204040527344 3279.458740234375
CHARGE=1+
222.2597656 5.417342186
266.938324 6.3234572411
282.1470337 7.5273404121
282.8617859 2.8459911346
325.9819336 3.281140089
340.9476929 66.4365386963
342.0296021 48.490978241
356.2384644 21.5318813324
358.7651978 12.820353508
372.1989136 2.847632885
400.7539063 10.3229131699
429.0497437 28.4638996124
430.1661377 107.1593322754
458.9096069 9.6316699982
465.9608765 4.3582658768
553.234375 3.1690571308
568.5444336 3.2744421959
571.0580444 20.6020545959
575.0308838 8.3688468933
586.9533691 10.7487449646
588.4934692 3.7190525532
591.3213501 2.2167429924
593.9533691 2.7125449181
597.1933594 9.0164213181
612.6138306 23.758228302
621.9397583 14.2292747498
623.1911011 7.9372963905
628.8759155 13.121383667
630.9081421 9.4057674408
636.96875 9.0410690308
638.3129272 6.8543095589
640.4724121 9.5729217529
646.9161987 1.7627106905
649.5383911 6.8378767967
665.196228 5.0919790268
665.8621216 17.9264259338
666.9127808 10.4101438522
667.5563965 8.6016788483
END IONS
BEGIN IONS
TITLE=SH_AW_01082017_RALF.245.245.1
RTINSECONDS=82.9486
PEPMASS=610.183044433594 4609.9677734375
CHARGE=1+
178.9355469 2.852864027
205.1845245 5.3569030762
221.0520172 1.9726307392
267.0659485 35.1977729797
280.9736328 17.4694747925
285.2144775 2.8666470051
288.2182922 7.268307209
294.1735229 8.5909519196
296.9034424 6.2810177803
320.2936707 5.0159730911
324.5064392 5.0264034271
337.4630737 5.4467515945
338.8011475 3.2736473083
354.5296631 1.7665752172
355.1408691 169.1105651855
358.2753906 5.7656469345
371.5176392 10.6904125214
392.1157837 6.2069501877
408.5073853 5.2437314987
478.2218628 7.8389997482
483.8781128 3.9234173298
489.352417 20.554265976
496.1942749 32.7503166199
497.682251 19.3802890778
500.3475952 2.415623188
503.8112793 15.7095489502
511.8788452 3.1524465084
519.046875 12.2552137375
520.1140747 16.5948200226
522.1430054 38.2711181641
524.1871338 19.3779182434
526.0272827 4.0253214836
527.0479736 11.1613273621
546.1919556 23.1085243225
547.3209839 16.9770793915
549.6920166 11.9018564224
552.0502319 9.4363899231
557.3954468 12.6989421844
562.4174805 8.4824962616
563.850769 6.0389871597
564.9266968 8.7553358078
566.5115967 17.7215499878
569.8768311 7.4980688095
571.8989868 6.1813855171
573.8934937 12.7061252594
577.1306152 13.1291437149
583.6776733 2.7787988186
589.9436646 7.4298672676
591.8884277 83.9962692261
609.8991089 11.7535820007
END IONS
BEGIN IONS
TITLE=SH_AW_01082017_RALF.246.246.1
RTINSECONDS=83.2439
PEPMASS=684.204040527344 3279.458740234375
CHARGE=1+
224.9313202 7.5544886589
264.9673767 8.5721855164
267.168457 6.6315917969
268.0650024 5.2136297226
325.0145874 4.6852493286
327.1408386 7.3736867905
341.0597534 36.028717041
342.0675049 23.9873390198
355.2124023 35.4543228149
357.2381592 17.2570800781
428.6657715 17.9654846191
429.3999634 10.3664293289
430.0464478 1.1369456053
431.0375977 94.5511016846
447.9649658 8.7862415314
459.9210815 6.4678759575
480.3412476 6.4988303185
482.3741455 4.2383623123
497.0887451 5.0262579918
518.3239136 4.5030894279
526.4917603 5.3727183342
534.1118774 5.3231673241
554.3630981 4.1511683464
556.7168579 4.3667545319
568.0438843 1.7624392509
569.4122925 3.6566176414
572.3232422 7.9996595383
597.953186 18.5432491302
629.0921021 15.858707428
630.9918823 5.8170213699
648.6137085 12.8984565735
664.5332642 19.8699092865
667.5115356 18.5308570862
677.5053101 8.6487121582
END IONS
BEGIN IONS
TITLE=SH_AW_01082017_RALF.247.247.1
RTINSECONDS=83.5429
PEPMASS=610.183044433594 1993.88623046875
CHARGE=1+
211.3209686 2.7797539234
267.0637207 12.2415313721
270.555603 6.0481915474
271.4337158 6.0501079559
281.110199 9.1269054413
282.1296997 7.2263689041
296.878418 5.3275790215
324.1783447 5.5847501755
341.2647095 3.6135408878
355.1402588 33.9953346252
356.0379028 60.0320930481
384.3780518 6.4238290787
459.5854492 11.6339464188
473.3261719 4.8080163002
474.0081177 5.5565543175
477.3377686 19.6834087372
497.0309448 38.7786254883
500.0597534 9.474691391
512.8140259 39.6006584167
520.8170776 11.2076358795
522.9910278 13.0130205154
536.4022827 3.0690760612
540.4290161 3.1631946564
547.2645264 7.4165196419
547.9160767 8.2987241745
548.7709961 4.2419557571
550.9657593 11.8088521957
557.4729004 6.7250342369
565.99646 34.9235992432
567.2133179 4.5757360458
569.2873535 15.0997457504
573.1937866 6.4180440903
575.0664063 10.5968418121
578.3419189 4.6848568916
583.0044556 9.8715324402
590.9991455 12.6166801453
592.6477661 52.7574996948
593.7562256 23.4517326355
602.2180176 13.8764810562
END IONS
BEGIN IONS
TITLE=SH_AW_01082017_RALF.249.249.1
RTINSECONDS=84.7282
PEPMASS=503.107391357422 13608.99609375
CHARGE=1+
146.6116028 1.7723160982
163.0770416 2.4418518543
171.0444031 2.4138314724
176.8847961 3.5054428577
189.5470276 2.6339015961
193.1055756 6.2092876434
221.0729065 77.1230316162
257.9735413 7.2859230042
265.065918 12.2925844193
269.1870117 5.0286865234
277.3108826 13.4768428802
279.0858765 5.1782050133
281.1010437 644.2640991211
282.604248 10.1254529953
288.5825806 7.3406538963
298.2362671 8.7110376358
299.06427 43.2439842224
301.0968323 9.754948616
313.8970642 7.1282329559
327.1499023 13.1962966919
341.0437927 102.0308074951
352.2783813 4.1578159332
356.8340454 6.2462687492
358.5787659 28.915927887
359.18927 3.7212488651
368.8085938 5.2629370689
373.3604126 5.898604393
385.0135193 5.8096318245
388.9836426 28.8464889526
399.3201294 2.4232699871
403.3293762 16.1806964874
405.2467041 6.966489315
410.0015564 5.2567682266
411.1385803 6.9286766052
413.0155029 31.1609687805
415.0779419 199.6630859375
419.9646912 2.4151945114
422.9684448 14.7940807343
427.3153381 6.6321425438
428.1763916 2.0062508583
441.0089722 4.4930939674
444.8582458 3.4081311226
445.8397827 23.3290786743
448.5066223 35.0329322815
455.4483948 6.6740283966
458.8352966 22.5515289307
459.9477844 6.3350634575
464.0304565 12.7830734253
465.209137 4.5815820694
466.856842 21.7120780945
479.0328674 5.0309152603
483.1142273 14.7585887909
485.117981 63.2282180786
494.3334045 40.5874061584
502.8407288 16.2181282043
END IONS
BEGIN IONS
TITLE=SH_AW_01082017_RALF.250.250.1
RTINSECONDS=85.0173
PEPMASS=684.203796386719 11725.1962890625
CHARGE=1+
221.1047363 5.5641160011
225.1374817 6.8475627899
250.9803162 17.6130275726
264.9063721 2.210975647
266.9873047 9.9289302826
281.0567322 17.7128887177
325.0824585 31.0042667389
339.2297363 7.6985759735
341.1000061 153.7969970703
348.4923096 8.4560995102
355.041626 47.1227340698
358.2434082 9.972237587
358.961853 15.3845491409
360.9121094 2.4186213017
397.2819824 4.5953731537
429.1178589 353.1620788574
444.9414063 11.0389080048
500.1633911 11.4236879349
567.5107422 19.7318897247
570.0817261 17.6325969696
577.8734741 17.5706062317
585.7891235 18.7158088684
586.8224487 13.4712696075
595.7237549 4.1282701492
621.1362915 19.521692276
622.8800659 5.6762480736
629.8788452 7.1893076897
630.6446533 2.422529459
638.3344116 8.4824361801
639.5318604 13.3709430695
646.1703491 11.5285301208
647.9208984 16.6805877686
648.7999268 2.0104722977
653.0632935 14.0575313568
655.5635376 10.581076622
656.4592896 9.8935232162
663.4533691 3.6924796104
665.3051147 4.844335556
666.2727661 12.3259906769
END IONS
BEGIN IONS
TITLE=SH_AW_01082017_RALF.251.251.1
RTINSECONDS=85.3173
PEPMASS=415.037017822266 7669.4755859375
CHARGE=1+
124.8566742 4.3816423416
154.2808685 4.0398068428
160.9113464 6.2536787987
169.0396729 6.2117862701
170.9937134 4.9520316124
174.9695892 3.2938292027
176.1438904 4.5979399681
183.0785522 6.1174964905
186.9313354 2.8623616695
209.2801514 5.0308008194
217.0772095 2.2257392406
219.8128357 1.5492719412
226.2642517 9.5292739868
227.0765991 19.4554157257
228.8003235 5.1100683212
241.6159973 10.09278965
247.1003723 3.2983448505
249.4548035 6.2003412247
255.0839539 8.0710697174
256.4848328 10.5534420013
259.2191162 7.1100802422
260.9066772 2.0064144135
263.8835754 3.5887703896
265.0405579 2.6411597729
267.9515076 14.8953790665
269.5767212 2.5090956688
271.0989075 4.3274874687
275.9233093 3.1993396282
279.8461609 6.302485466
282.0018005 2.9424259663
283.1534119 5.686088562
286.7984314 3.0714190006
292.2156372 2.6457021236
293.2451782 4.6309785843
297.1827393 4.0870580673
299.7807922 6.1179161072
301.0134277 32.1902809143
310.225708 5.3341445923
311.6697388 14.4327096939
312.6334229 8.5837545395
314.3253784 5.5696811676
317.124939 8.60912323
317.9381104 7.3748030663
320.5342102 6.3001480103
323.0970459 3.8484141827
325.0393677 46.8041687012
327.1004639 552.7434082031
334.6052246 6.125767231
339.0016785 9.0319232941
340.8973083 3.7304961681
343.2255859 14.0850753784
344.9064026 98.9407501221
350.4740295 9.4890470505
351.3902893 7.6834573746
352.0510559 15.8565731049
353.0352783 3.5079860687
354.2666321 4.7307066917
355.5815125 2.6685762405
357.1722717 7.8022909164
366.3792419 5.555934906
367.0517578 9.6708574295
368.2189331 27.0659446716
369.1512756 18.1800384521
370.869873 18.4023914337
373.2859497 2.2085313797
375.6805725 2.4308850765
376.8781433 11.1860170364
380.1395569 3.0120344162
383.4211731 12.8006744385
387.8467102 21.3582687378
395.5851746 20.4168949127
396.2631531 79.5088119507
397.0613098 150.2343902588
397.894989 21.0255203247
399.1943054 19.5729598999
414.7926025 13.8837480545
END IONS
BEGIN IONS
TITLE=SH_AW_01082017_RALF.252.252.1
RTINSECONDS=85.6004
PEPMASS=445.120025634766 520.261413574219
CHARGE=1+
153.0859528 4.3036422729
161.9189606 4.3331217766
169.9942932 3.2708511353
187.0609589 7.8553061485
188.8614807 7.5236654282
200.1473083 10.3341684341
201.1900177 15.7763700485
207.8587189 2.6451928616
215.1586761 5.8167424202
223.2211304 9.2072505951
225.0180054 13.277130127
248.2967224 4.2500419617
259.8027954 4.5182509422
275.1827698 6.0696811676
289.3068848 15.0872049332
299.23172 37.7831878662
301.1427917 9.0784015656
311.2404785 14.4813556671
312.2281494 1.3301613331
314.5444946 2.5203309059
318.8749695 3.1787612438
326.5994263 23.1295452118
327.3649292 17.1195392609
331.1508179 32.1366386414
332.1699219 9.5696134567
339.2072754 19.6652240753
341.0507202 526.4755249023
343.1144409 3.9467720985
345.4207458 9.6803913116
347.0963745 8.4507541656
350.7705994 9.3415155411
353.5145569 7.1494827271
355.1772766 71.9605484009
357.2976685 36.6776885986
358.7225037 80.5462799072
363.8068237 2.4879436493
368.5704651 9.2046728134
369.7928772 2.2075395584
370.4683533 2.2048931122
373.2141113 6.4102492332
377.6723633 4.9496269226
382.1367188 5.852502346
384.973999 10.3289470673
397.3464661 2.6521880627
400.511261 32.5047950745
404.3191833 6.0737104416
408.840332 2.4371094704
409.7707214 12.9719409943
414.0013733 24.6235351563
415.4564209 20.1851119995
416.1229553 14.9644441605
417.3841248 8.3786153793
425.0064392 4.8368082047
427.025116 52.1697654724
429.0637207 2590.8735351563
430.1237183 7.8270807266
434.410553 12.4744405746
435.2782898 6.032037735
436.0562439 12.624751091
END IONS
BEGIN IONS
TITLE=SH_AW_01082017_RALF.253.253.1
RTINSECONDS=85.8852
PEPMASS=684.203796386719 5823.5966796875
CHARGE=1+
206.9726563 9.5558567047
221.1414795 16.1596908569
221.9226532 3.735291481
239.2355347 6.1224441528
268.0774536 23.2161026001
280.6473389 7.6851773262
284.1672058 10.2802534103
287.0050049 4.825753212
323.105835 2.4337983131
325.9240112 5.6952314377
341.0596313 27.6520137787
342.0849609 75.111946106
344.1262207 5.3894033432
345.8592529 5.7882614136
355.288208 7.8032808304
356.1920166 14.9869441986
370.3991089 6.741502285
392.986145 4.1318655014
429.4155273 109.7724533081
430.2977905 81.566444397
440.9779053 5.3921499252
446.2739258 4.167983532
472.8973999 12.9056949615
509.2680664 1.9985285997
536.5731812 5.8203120232
538.2769165 23.6509723663
544.7014771 6.2065925598
578.7275391 5.7977962494
586.6856079 5.4736642838
593.1178589 31.0684375763
600.5968628 20.0948810577
613.0808716 12.3733997345
622.1963501 15.595744133
624.4185181 5.4136333466
627.2333374 9.1645383835
641.4162598 2.6598582268
642.6570435 7.0731577873
648.932312 13.684510231
666.6372681 57.3748245239
667.2800903 6.452852726
END IONS
BEGIN IONS
TITLE=SH_AW_01082017_RALF.254.254.1
RTINSECONDS=86.1864
PEPMASS=503.107391357422 3634.984130859375
CHARGE=1+
189.2009888 4.9137434959
217.1177979 3.2990345955
221.0115814 6.5079584122
222.191803 11.7409467697
234.0826416 37.46900177
250.1509552 1.3609578609
263.8814392 2.5450651646
281.0427246 165.8260192871
282.1174011 209.9360961914
298.347229 29.8367843628
299.1856995 13.972741127
299.856781 22.9206390381
301.8738403 6.8720083237
303.8530579 6.9962949753
316.0916138 3.4424052238
320.0121155 3.0072174072
325.8586731 7.6462879181
341.0990906 2.7814276218
342.1679077 35.4972381592
351.8413696 2.5824215412
360.0882874 4.755730629
370.2233276 2.6030106544
383.2203674 2.7979159355
387.7535095 4.0968651772
390.0300598 10.7368192673
391.0163879 8.5265522003
392.1643982 2.2246923447
396.2711792 3.3053424358
397.4399109 3.085463047
406.0191345 7.5826749802
407.9043884 17.5445632935
412.1059265 4.5115084648
413.7895508 8.4204492569
414.9821167 38.112071991
416.1986084 57.3260116577
419.2973938 2.1727440357
428.4837341 7.6214294434
431.0010681 4.6041369438
432.5897827 3.193903923
441.0343018 9.8141679764
442.0752258 4.6070246696
457.4852905 3.7366623878
459.9624939 26.5639572144
463.2640686 7.5636487007
468.0595398 2.8660244942
473.8735046 6.6705732346
476.0092163 8.568145752
484.1853638 19.4010658264
485.8454285 72.0417327881
486.473114 14.4536447525
494.5816956 12.1779069901
503.6212769 8.4116668701
END IONS
BEGIN IONS
TITLE=SH_AW_01082017_RALF.255.255.1
RTINSECONDS=86.4749
PEPMASS=610.18505859375 4879.34130859375
CHARGE=1+
205.002243 3.5240473747
221.1189423 3.1765646935
255.91185 7.6419196129
267.202179 17.4941635132
280.9833374 8.1707839966
284.9710083 3.4769744873
324.0181274 7.4369225502
355.1094971 141.9404144287
371.1817017 11.2370624542
383.8203735 5.6954078674
399.2254639 8.2734327316
400.9801025 3.3049108982
432.6931152 4.6080732346
439.3961792 13.7805957794
462.5317993 7.1151733398
465.8203735 2.8718280792
468.1521606 4.8421692848
495.9666748 21.7455997467
504.0542603 5.1683745384
508.6321411 2.4306511879
512.8156128 3.088801384
518.2055054 1.7848097086
520.0048218 14.6976318359
521.8021851 4.8113927841
528.8834229 10.3659439087
536.1501465 6.5619678497
537.3322144 4.3235645294
540.0159302 13.3575811386
547.567749 4.0019989014
548.1998901 4.3784384727
549.194519 33.1839981079
561.8272095 16.4830036163
564.9348755 9.5084400177
573.6503296 21.9802818298
574.4137573 13.667974472
589.536438 5.2890348434
592.0808105 87.6122817993
593.4209595 46.946269989
END IONS
BEGIN IONS
TITLE=SH_AW_01082017_RALF.256.256.1
RTINSECONDS=86.7746
PEPMASS=503.107391357422 3634.984130859375
CHARGE=1+
215.4466248 4.8334131241
221.0135193 2.6609640121
223.2395325 3.301857233
239.1894684 2.2258143425
247.161499 5.0455627441
251.2100372 2.2183485031
259.1966248 9.0643386841
268.9483948 5.1455116272
281.201416 76.7884597778
282.0715637 50.9081573486
283.072113 146.3207244873
284.0948486 4.0547618866
292.2926025 9.3755664825
298.9344788 7.8122720718
299.9886475 13.0734920502
301.1152344 2.8754968643
317.178772 7.4403014183
319.3754883 9.9599504471
329.2053223 3.3070869446
342.0270386 6.166030407
343.0795288 34.4142341614
344.9260864 2.6591625214
349.1246338 5.3506507874
351.582428 10.731877327
354.9415283 7.8844461441
370.2155151 6.8640789986
370.8759766 6.3932032585
391.0815735 43.6156463623
397.2338562 9.9291744232
401.1508789 22.307264328
408.4327698 4.3940849304
409.0357056 28.5806083679
411.0129395 6.351723671
413.3467102 7.6616597176
415.2287292 52.519733429
416.8581238 79.4729614258
420.9208069 2.4417145252
425.0760803 1.5732350349
430.1568909 6.9810886383
432.7359924 26.7929515839
435.7420349 12.6248731613
441.8596802 5.5761480331
444.7546997 2.2226831913
451.0600891 6.9698004723
459.6070862 42.5234680176
461.3293457 4.1204385757
465.1353149 34.7166099548
467.5570374 7.1261706352
468.8169556 9.2571439743
469.4618225 35.9130325317
485.0877991 13.4019632339
486.545105 9.3191041946
487.276062 58.3967971802
488.8922729 159.8401489258
489.5253296 1.8603181839
504.6881409 7.4370102882
END IONS
BEGIN IONS
TITLE=SH_AW_01082017_RALF.257.257.1
RTINSECONDS=87.0777
PEPMASS=684.203796386719 5823.5966796875
CHARGE=1+
221.1368713 6.7802276611
281.9659729 2.4345755577
295.7896423 5.5740299225
327.0581665 20.6207141876
339.1654053 3.3651897907
341.0697937 28.2147388458
342.0863037 15.8103103638
342.7352905 18.6471424103
354.5407715 12.3884449005
355.3192139 19.1077003479
357.0369873 14.9941940308
358.9528198 4.8242297173
359.9069214 6.7673654556
361.166626 13.4642076492
429.1167603 46.4155006409
430.1483765 17.9468021393
431.1974487 78.6099243164
432.2903442 2.1134343147
447.2165527 2.4348218441
491.378479 4.3868179321
535.9781494 2.741795063
539.3983765 2.876573801
552.0540771 4.0615606308
572.0933228 19.2703933716
592.4832153 2.4382390976
594.3712769 7.9768147469
596.1038818 8.8499889374
613.758728 19.4946651459
616.5050659 11.2375879288
639.7044067 9.0450725555
641.9696045 12.7296648026
649.6174927 3.2013463974
650.2288208 4.1847996712
665.8282471 6.1454467773
667.5144653 38.4466972351
668.5283813 13.2396116257
669.3960571 9.8304443359
END IONS
BEGIN IONS
TITLE=SH_AW_01082017_RALF.258.258.1
RTINSECONDS=87.3764
PEPMASS=758.22314453125 3412.39990234375
CHARGE=1+
265.1032715 13.077293396
281.039032 25.6629390717
324.9940186 4.9883551598
326.4944458 6.5339045525
327.1290588 5.7859544754
341.0039368 4.6609802246
355.0501709 17.7221679688
415.2770996 6.706152916
429.2318115 29.9366798401
438.6448975 3.6903135777
582.4686279 6.7084560394
611.7418823 6.8542923927
626.2756958 3.324447155
643.5673828 20.0489444733
659.9797363 14.9363212585
667.5512085 4.3948378563
668.2741699 4.5047626495
676.8791504 16.2319889069
734.0220947 3.1947188377
739.2562866 5.4896583557
739.9212646 5.1978507042
END IONS
BEGIN IONS
TITLE=SH_AW_01082017_RALF.259.259.1
RTINSECONDS=87.6773
PEPMASS=415.037017822266 7669.4755859375
CHARGE=1+
133.8590698 5.0538282394
147.9266205 1.8213537931
159.0293732 6.3552913666
171.5461884 5.1510519981
175.0499573 6.0131201744
189.0622253 22.4880313873
213.1203918 2.4446597099
215.0051727 7.3539633751
221.1112213 1.3633090258
225.1235046 1.5778894424
226.916687 8.3347082138
244.0548706 1.6091634035
245.2500305 6.578004837
254.0103455 14.0474481583
255.3985596 4.7774605751
260.0881653 6.6975951195
268.1228027 11.9110307693
269.3195801 6.3596191406
271.9681091 3.9495515823
274.4306641 7.7599434853
277.2127075 2.2235145569
280.206604 9.0725040436
282.3153076 11.0057907104
284.8922729 2.369576931
296.831665 12.3099069595
297.8008118 7.3103165627
299.8807983 4.9322237968
302.0193481 20.3118934631
310.1453857 8.5486497879
316.0073242 2.4514334202
316.9445496 4.509827137
318.135376 19.3197917938
325.6239624 7.0004763603
326.3601685 29.9982242584
327.1138611 85.4097900391
328.0615234 212.4716491699
337.9373779 3.3213803768
341.0694885 3.4716317654
341.9186707 5.4915475845
342.9101563 11.6912679672
343.9542847 10.5124177933
344.8164673 24.0003623962
345.7996826 9.857550621
352.6382141 4.9903326035
354.2773743 4.0692334175
355.1201172 5.9232540131
356.0377502 3.6275451183
357.1941833 2.2325186729
358.6355896 15.6856479645
359.5153809 10.8294830322
360.1793823 5.3999643326
369.9667053 14.1078176498
371.1116638 12.9678173065
372.2292175 15.845823288
374.2339172 10.1423406601
374.9772339 3.6866431236
379.8447571 8.4213905334
383.5090942 11.4609622955
385.7053223 6.4519128799
387.2630615 3.5357589722
392.905426 7.6756968498
394.7076721 4.7540769577
395.356842 3.1014304161
396.2175598 2.2217419147
397.4507141 46.2896957397
398.0870361 63.4969482422
398.8839111 36.7818450928
400.103302 13.5355243683
406.47995 8.1396579742
END IONS
BEGIN IONS
TITLE=SH_AW_01082017_RALF.260.260.1
RTINSECONDS=87.9584
PEPMASS=563.073852539063 2949.510986328125
CHARGE=1+
178.0944824 3.3183302879
197.6436462 9.9193763733
210.798584 6.70723629
213.0670624 3.7656071186
213.8277435 2.7364852428
221.1074219 5.0523061752
239.937439 3.968998909
258.3114014 15.6541099548
273.3447266 9.6305198669
300.1334229 9.0825128555
341.2528076 20.1705741882
359.1057129 11.5037479401
401.2276611 9.5268392563
402.5541992 6.8780918121
403.2005615 2.8802053928
404.5632324 2.880692482
418.8240356 10.0420913696
433.9334717 8.032248497
449.307251 12.4570112228
465.1060181 5.6320028305
466.6942749 2.2299165726
470.8868408 2.2305929661
472.9585571 63.0346374512
475.1152954 72.5385360718
481.8028564 6.6613092422
483.0209961 8.012383461
483.7510376 6.5786886215
485.4633789 13.5960235596
492.8535156 32.443572998
499.9961548 13.4991779327
514.6121826 19.5596408844
515.3198242 3.9697947502
517.0045166 2.8819713593
517.7894287 6.8916640282
519.1942139 19.5312633514
525.3954468 4.4927659035
526.6349487 17.6580162048
527.2528687 9.3589982986
531.1321411 12.7322273254
532.6012573 3.8631463051
534.1222534 4.8340806961
542.4860229 17.8718185425
543.2270508 10.9598884583
545.0772705 71.2782211304
546.0371704 7.543012619
547.4845581 13.0697402954
560.4942017 4.4288096428
END IONS
BEGIN IONS
TITLE=SH_AW_01082017_RALF.262.262.1
RTINSECONDS=89.1377
PEPMASS=503.107208251953 12499.111328125
CHARGE=1+
191.0814819 2.2253623009
220.9158936 62.3479766846
232.1182404 4.7257761955
239.186264 6.4730792046
244.0505066 3.7984528542
245.2878723 1.5820589066
249.117157 3.4195199013
264.9192505 12.5598211288
268.9085388 3.1011998653
274.258728 9.5023736954
277.1840515 7.5464468002
279.1003113 2.8854861259
281.0140686 906.6891479492
282.717041 3.7403967381
298.3533325 45.3325767517
298.9782715 35.9040336609
309.0740356 12.9638280869
311.1668701 5.9382853508
326.118103 2.0142178535
326.9408875 2.454672575
341.1126709 42.9957923889
344.4550781 3.2485406399
345.1159668 2.3300187588
352.3737793 2.482991457
353.195343 4.9469509125
358.678833 8.3919658661
367.4745178 18.8192653656
372.792572 6.6663203239
384.9558105 7.7602763176
386.6878052 6.4651403427
388.8961182 40.2571334839
391.0842285 3.7543866634
404.9515991 9.0696182251
408.1481934 8.7011232376
410.1222229 6.2393279076
412.9457397 40.9047851563
415.1141663 182.2491455078
421.3572693 12.2833995819
422.8721619 19.8820915222
431.009491 13.1059560776
442.3554688 8.1915960312
448.1875 2.4485783577
458.5776672 10.6807413101
461.963623 10.1859779358
467.292511 12.1092338562
470.7891235 20.6262397766
483.1132202 11.6179075241
484.521698 13.4985952377
486.026825 31.4813270569
487.6941833 23.3006877899
488.4807739 41.8109436035
494.8994446 21.9618320465
500.8328552 16.1722660065
502.9685974 3.3142907619
END IONS
BEGIN IONS
TITLE=SH_AW_01082017_RALF.263.263.1
RTINSECONDS=89.4272
PEPMASS=684.204040527344 10793.8974609375
CHARGE=1+
221.0791321 3.4903876781
251.0639343 6.792807579
269.2831726 5.5967822075
281.1290283 5.3592877388
325.1654663 10.6191806793
340.0898438 2.0497148037
341.1043701 170.8793334961
343.3220215 3.0940685272
355.1793823 46.8453521729
358.710022 23.7043266296
371.0342407 6.4510917664
385.2428589 7.5356683731
401.097168 8.2934122086
415.3500977 3.5378892422
422.2181396 7.5528869629
424.1031494 7.1332769394
429.09021 260.348449707
455.9260864 8.0424079895
472.3535767 13.2881784439
482.097229 3.2372672558
484.4060669 8.0102481842
489.1247559 10.245303154
496.9832764 14.8399391174
512.2757568 6.7173976898
537.9674683 2.8759608269
550.2964478 6.3463468552
554.2365112 4.1587567329
569.9359741 11.479470253
577.3987427 3.2931611538
583.2523804 11.8290910721
591.8952637 9.0613327026
594.5797729 15.9859981537
617.5831909 13.5313129425
620.5654907 2.7316851616
623.960144 16.5136604309
635.4959106 7.2924985886
646.0458374 8.7380895615
648.0031128 16.8257446289
654.0758057 4.2037205696
664.1283569 2.8801496029
665.6260376 24.2956428528
666.3347778 18.7313995361
674.5800781 18.904542923
END IONS
BEGIN IONS
TITLE=SH_AW_01082017_RALF.264.264.1
RTINSECONDS=89.73
PEPMASS=415.036193847656 7268.375
CHARGE=1+
153.0498505 7.7499780655
157.0523987 7.534160614
169.0152893 7.2335338593
171.0208435 10.5866708755
175.9205627 5.2563676834
177.3062134 7.442463398
185.1355286 5.8844118118
186.8939362 11.916185379
204.9652405 3.0938658714
212.7742004 30.0776195526
223.7472687 8.0889263153
225.8757019 2.4453988075
227.0555725 71.9970779419
232.9590759 2.2310533524
245.8363342 3.6926653385
249.250824 3.6918399334
259.1361389 3.7523770332
267.1340332 3.0979063511
268.2938843 5.3655900955
269.3377991 2.7765471935
270.9558105 3.5306181908
276.6113892 7.8796796799
286.8082581 3.9040193558
287.875885 1.7669262886
292.2618408 3.0325860977
294.2275085 3.9714910984
298.1418762 2.8853814602
301.0685425 23.94090271
303.2529297 8.0679502487
309.2572632 13.0992536545
314.2851563 9.2752742767
321.28479 15.3924283981
323.7423706 16.5524101257
324.3792419 2.0768330097
325.0386353 10.9686555862
325.864563 11.3052444458
327.0666809 590.2297973633
341.9191284 1.8097649813
344.772644 99.022819519
351.5480347 27.0804347992
354.055481 9.6547451019
355.2073364 11.7529020309
367.4622803 3.0946013927
368.6399841 3.2529859543
369.5195618 14.4500808716
370.4165955 18.1872253418
372.3431702 10.2476987839
378.8803406 13.3806285858
379.792572 4.5321950912
383.1674805 1.8082056046
388.1333923 13.1738786697
395.1650085 16.2613983154
396.2159119 21.3920001984
397.181366 185.0071563721
398.4013367 10.4868793488
399.2745056 35.6360092163
405.837616 52.9672698975
415.13797 6.5734462738
416.1028748 4.0818223953
END IONS
BEGIN IONS
TITLE=SH_AW_01082017_RALF.265.265.1
RTINSECONDS=90.0123
PEPMASS=445.120025634766 471.002349853516
CHARGE=1+
146.4876404 4.4075427055
174.9107819 1.5957648754
205.2248688 6.4537501335
207.1086731 16.5810184479
221.0787354 14.9341135025
222.8818665 12.6307621002
244.0493469 4.7154102325
245.8766479 5.3536653519
248.7271423 7.8573913574
275.3152771 8.924654007
276.1004028 4.1063766479
287.6295776 1.1790225506
293.7068481 5.9200248718
298.4203186 3.5375180244
303.896759 2.0189800262
304.7981873 2.6624381542
316.9718018 7.9749765396
323.5611572 4.3016729355
330.9140015 25.9111671448
341.0634766 473.995880127
346.8464966 9.3146533966
351.0191345 2.2423856258
353.4393311 10.1578464508
354.9612732 35.3350715637
355.6525879 8.0214424133
356.7589722 29.8952140808
358.5245361 66.100227356
359.1842041 6.3390636444
372.7748718 3.981317997
374.786438 8.6571464539
379.6634827 3.1031506062
381.2019348 20.9274635315
381.8529358 4.9613027573
383.1208801 5.1168675423
386.2938843 13.215883255
395.9358215 4.9612240791
398.8495789 20.3748168945
399.9266968 17.9898109436
409.4693298 8.4065713882
414.8652344 10.6636953354
416.2845764 4.8472452164
421.6149292 8.2167673111
425.0874329 15.687871933
427.0689087 158.7444915771
429.040802 2590.7172851563
429.6770325 11.4358091354
435.0738831 11.2113256454
437.046875 12.278512001
438.9953613 4.1937327385
444.8111877 7.5359358788
END IONS
BEGIN IONS
TITLE=SH_AW_01082017_RALF.266.266.1
RTINSECONDS=90.2967
PEPMASS=684.204040527344 10793.8974609375
CHARGE=1+
207.876297 9.9448728561
225.0315552 5.1534228325
225.7357025 10.366440773
252.08284 7.3244457245
267.1098633 13.837012291
268.0823364 2.6078798771
281.0286255 12.9345588684
339.2150269 3.3261358738
341.0957642 40.8869781494
342.0593262 31.0162658691
354.9920654 22.2239055634
355.8157959 5.0062427521
358.9539185 2.0357019901
359.6428833 10.1410417557
401.1952515 7.8179812431
401.821106 10.7353143692
428.9860229 75.4428939819
430.1697998 147.7274780273
441.5521851 6.1044793129
445.6473389 1.8969845772
459.1750488 17.3683891296
462.4139404 13.8825960159
492.2992554 4.3566174507
540.0478516 3.968187809
566.4620972 1.5838167667
571.4486694 2.4150280952
581.0811768 15.0206985474
593.1268311 4.49441576
594.6868286 2.2443604469
597.0193481 8.5510911942
614.4459839 3.1115403175
615.8933105 10.7502126694
618.9141846 7.8975052834
623.5606689 15.1409749985
646.9373169 9.4886646271
648.5447388 2.7771832943
649.8781128 6.5701789856
652.3530884 7.9901080132
665.135437 10.4810886383
666.9104004 12.8767004013
667.619751 2.1416265965
683.4215088 15.07853508
END IONS
BEGIN IONS
TITLE=SH_AW_01082017_RALF.267.267.1
RTINSECONDS=90.5971
PEPMASS=503.107208251953 3393.181396484375
CHARGE=1+
147.017746 3.9801216125
182.9727631 6.3207716942
189.3470154 4.1139659882
201.0218811 7.8270425797
221.2161407 7.1134710312
222.2033691 10.0478610992
264.7972717 2.4523282051
281.0020752 198.2906341553
282.155304 206.69140625
284.0932312 6.4702153206
294.0308838 6.0486235619
298.696106 25.0956134796
299.9459229 22.5573215485
305.8783264 10.5899143219
315.8731689 4.0692243576
324.2554626 4.1975564957
326.077179 3.3517577648
341.018158 19.6009235382
342.0022583 26.7898845673
345.6507874 5.3395500183
355.9332275 16.2968101501
359.8686523 14.5650396347
383.5518799 2.6623687744
388.1590881 5.7605848312
389.7923584 45.6741409302
405.8935242 9.3704586029
407.6455383 7.1960935593
410.6872253 4.1951870918
412.4025879 7.9920597076
413.1619873 2.457616806
414.1246948 20.3865795135
415.0947571 28.2583503723
416.0808105 110.3845443726
423.8548279 11.160326004
431.9187927 5.2484178543
433.9305115 16.5217647552
436.3981018 10.8892469406
441.2240601 24.8068752289
442.3511963 14.1658506393
449.620575 2.671122551
455.3528137 2.8921387196
456.4004822 15.1637506485
458.660553 15.1528377533
460.0158691 24.2176399231
463.2948914 3.6619107723
467.9451599 27.5825519562
485.1545105 7.6971969604
485.9369812 63.6614227295
486.9068909 6.3501391411
493.9124451 19.124830246
494.9084167 21.8960380554
503.6904907 37.8341789246
END IONS
BEGIN IONS
TITLE=SH_AW_01082017_RALF.268.268.1
RTINSECONDS=90.8859
PEPMASS=684.204040527344 4569.29736328125
CHARGE=1+
238.111969 3.5425429344
267.2076111 2.774648428
267.9967041 2.5700907707
316.2449951 4.3508343697
326.9424438 9.419131279
340.9798584 33.0607872009
341.8573608 8.9079589844
343.0429077 38.9801902771
356.2002563 15.6052484512
357.1134033 3.5423569679
429.2436523 8.6893444061
431.0855713 92.7500915527
436.1967773 10.5938243866
460.2172852 7.9704732895
467.4821777 17.1547775269
489.8601074 16.518699646
494.2310791 11.2612266541
535.1185913 11.2651395798
552.7520142 8.3200454712
559.8119507 8.8598403931
562.4354858 22.6941108704
568.7684326 4.312432766
571.94104 34.5228118896
588.269104 2.0269536972
593.2390137 3.5424485207
595.6537476 11.2026338577
623.0158691 17.5695858002
638.2925415 27.3127994537
640.0389404 6.0698752403
640.8901978 15.0663385391
642.9135742 6.8260445595
644.0923462 10.6064510345
647.637085 8.2559709549
649.9260864 8.4861888885
666.5810547 11.0529794693
670.0147095 3.7650706768
END IONS
BEGIN IONS
TITLE=SH_AW_01082017_RALF.269.269.1
RTINSECONDS=91.1883
PEPMASS=415.036193847656 7268.375
CHARGE=1+
128.9823761 5.647131443
145.1310272 3.8498225212
169.1362915 2.8834047318
171.2698059 4.8514771461
177.1623535 2.0616924763
185.2682495 3.9835224152
213.0435181 8.6374378204
215.1852722 2.2161779404
227.1869049 60.902053833
228.1466675 4.1983971596
230.8697815 9.328830719
241.2541809 8.0741071701
255.0426636 4.1897377968
257.1948547 4.8504009247
259.0877686 7.4557023048
263.015564 2.6834180355
265.3966675 9.8374567032
273.4376831 12.6475563049
278.0298462 2.6789472103
280.0562439 4.1406602859
282.0898438 36.4548225403
283.1331787 3.1017627716
287.2144775 4.738006115
291.8266602 2.4560687542
293.3312378 2.2388725281
300.3970947 12.0524663925
301.3911133 9.2676954269
302.0817566 4.6056776047
304.9980469 5.7292318344
310.0144348 3.1697220802
313.0285034 19.8244781494
318.2867737 4.4121909142
318.8993225 7.0077629089
319.6528931 1.5879585743
321.2310181 4.3606314659
323.3817139 14.9095535278
326.0547485 38.723777771
327.0166931 161.356552124
328.0733643 102.1857223511
335.6297607 9.5066461563
342.1489868 15.1081180573
343.2871704 6.5767841339
344.6344604 21.6197795868
345.8590088 27.8613243103
352.9769592 66.3048095703
355.8649292 4.6958236694
360.9707336 6.4628620148
362.268158 2.5848681927
366.437561 10.9113807678
370.302002 29.2219467163
372.2237244 2.466063261
373.4749756 3.9592354298
375.2735291 2.8072311878
376.4216919 6.9184160233
379.986908 29.8695163727
388.077179 4.8819589615
397.3305359 51.3280601501
398.1861877 51.4812240601
398.9286194 26.9252605438
399.9078064 4.4881353378
402.53479 2.0262961388
406.448761 50.7271232605
END IONS
BEGIN IONS
TITLE=SH_AW_01082017_RALF.270.270.1
RTINSECONDS=91.4898
PEPMASS=503.107208251953 3393.181396484375
CHARGE=1+
206.2440491 2.4577326775
221.2103577 1.5906633139
222.7774048 31.1716308594
238.7278442 1.157502532
267.2496643 6.2151594162
275.2793579 2.0489962101
281.1156616 171.0712585449
282.0688171 35.2481002808
283.0732117 166.9375915527
285.1302795 5.489675045
287.0343933 2.8940153122
299.8049927 4.8285150528
300.8457642 21.4832305908
319.135437 4.3134021759
328.1471558 6.6275463104
341.1515808 13.9650840759
343.0860596 10.4263982773
348.1856689 4.9604387283
354.1539917 2.0184092522
359.04776 1.8064460754
369.9106445 3.7968046665
378.70401 5.823764801
379.4382019 10.3878927231
391.039093 38.3561897278
394.1266174 14.7462568283
394.8297424 6.1806240082
398.8094482 4.1394767761
401.0866699 42.4241981506
404.5596924 4.2586693764
407.0246582 9.2953519821
408.5679932 12.9772195816
411.3229675 13.0469961166
413.0502319 5.2710323334
414.6456604 9.7229595184
415.8785095 20.062505722
417.0054016 66.6204528809
418.7159729 10.0823154449
420.1656189 4.8549628258
422.4095764 5.8150086403
425.2807312 4.9608139992
429.7284241 6.5617403984
430.6563416 3.9597346783
431.6875916 4.0936398506
441.2088928 17.3395652771
441.9992065 7.67091465
445.2580872 24.5465240479
459.1486511 4.1696686745
461.4786072 6.3396344185
466.945282 16.5015602112
468.8569946 14.8101034164
469.7547913 6.4137592316
476.280426 2.0331118107
478.3685913 9.3083190918
485.0458374 6.4636516571
487.0414429 68.9134368896
489.0958862 110.696647644
496.0486755 21.9358787537
504.896698 15.6535186768
END IONS
BEGIN IONS
TITLE=SH_AW_01082017_RALF.271.271.1
RTINSECONDS=91.7854
PEPMASS=610.183349609375 2664.579345703125
CHARGE=1+
249.1338806 8.4401426315
264.9501953 6.1530580521
266.9217529 35.8753890991
281.1222229 5.8991222382
284.8477783 6.780154705
323.8078613 4.1505389214
355.0471802 136.6135559082
359.9998169 2.2459557056
369.9395752 7.5811772346
371.1226196 15.6688480377
383.3076172 3.957952261
396.0019531 8.8454313278
463.8984985 8.418343544
485.708252 4.1956171989
489.0859375 7.6127467155
491.9204712 11.0008916855
495.9379272 19.3529491425
501.9464722 5.8101391792
503.9085083 2.9030995369
510.3438721 10.2595796585
512.0211792 7.1325826645
513.2506714 5.2922616005
517.6268311 2.0251581669
518.899353 19.1226158142
519.9497681 15.1203536987
521.7349243 16.1102657318
522.8643188 3.8803262711
535.8724976 2.4590990543
538.4000854 16.4557380676
539.2817993 7.8152675629
546.9907837 18.4473190308
549.6729126 11.0955371857
555.5887451 3.9900603294
563.8828735 12.3535852432
565.3964233 4.2021045685
566.218689 3.9826023579
568.2589111 6.8000841141
572.0466919 4.7695083618
573.9769897 26.9194641113
579.2549438 10.2403144836
580.6472778 4.9993925095
586.4324341 7.8200139999
590.1672974 10.1366577148
590.913147 2.4817392826
591.9230347 46.52501297
592.6127319 3.1581897736
609.7037964 5.9998488426
END IONS
BEGIN IONS
TITLE=SH_AW_01082017_RALF.272.272.1
RTINSECONDS=92.0821
PEPMASS=610.183349609375 2664.579345703125
CHARGE=1+
212.0628052 3.3352994919
249.7995911 2.5670890808
267.265564 5.8844957352
268.1348572 13.7369260788
269.0309448 8.0273752213
281.1551819 9.4634075165
282.3103333 4.3450188637
312.6356201 2.2411494255
321.9920349 10.779335022
338.0596313 11.6388530731
347.4768677 17.8047847748
355.0505981 45.3305282593
356.0915527 61.7657241821
373.5239868 3.005825758
385.2984009 10.3774051666
396.7184448 8.5297546387
423.3995972 3.4974472523
431.2481079 1.383028388
433.0726318 1.9173808098
467.0443115 2.2456438541
480.87677 8.4287424088
496.9370117 39.0700836182
515.0016479 10.2007932663
519.2330322 4.7900395393
520.9550171 10.1499643326
522.0222778 11.6990842819
523.0592041 11.5630025864
547.4817505 3.8173913956
548.0909424 16.3449745178
552.6309204 5.1747059822
564.6763916 8.1386404037
566.0267944 28.5669288635
568.2046509 2.4649605751
571.5946655 9.465473175
575.3129883 8.7349128723
577.8428955 4.4249610901
582.0254517 14.307220459
591.4320068 8.7222642899
592.9612427 62.2882804871
594.0230713 31.6676692963
595.0515137 5.1670517921
611.9541626 3.2160122395
619.8963013 27.6319503784
END IONS
BEGIN IONS
TITLE=SH_AW_01082017_RALF.273.273.1
RTINSECONDS=92.3778
PEPMASS=759.223999023438 1705.053588867188
CHARGE=1+
281.2094116 24.7394657135
281.8560791 3.450656414
299.1190796 5.8598737717
334.9754333 7.0557146072
341.0413818 11.8986558914
346.8787231 3.9827775955
355.3690186 5.0766115189
415.3133545 8.1217098236
429.8874512 13.7548151016
506.8144531 5.5077867508
557.6793823 8.5005292892
585.2918091 2.2455661297
636.3855591 1.8106379509
669.3091431 7.9894218445
695.9925537 7.7359719276
720.838562 10.1762304306
722.890686 17.2879238129
740.8864136 5.429461956
742.7216187 17.7570362091
747.4313354 19.6331920624
759.0524902 8.2086086273
END IONS
BEGIN IONS
TITLE=SH_AW_01082017_RALF.275.275.1
RTINSECONDS=93.5669
PEPMASS=429.088684082031 98042.546875
CHARGE=1+
146.8261261 35.7688713074
149.2364502 7.6967253685
170.0759277 3.9468944073
171.0618591 2.2529616356
173.1730042 5.2990670204
174.8621979 2.9040703773
176.0127258 2.2551107407
190.884552 6.6905126572
197.3660889 11.454750061
202.8635254 4.6396417618
207.1617126 10.7943582535
208.9318848 199.7866210938
221.0063171 3.9424915314
224.9938354 3.0714015961
228.1003723 2.4722747803
248.0269775 5.5106472969
259.0765686 2.9176793098
274.857605 2.9069914818
283.0905762 13.7232723236
285.3407898 2.0388877392
291.2507324 7.6188430786
294.2642212 4.5772833824
301.0499573 4.7910938263
311.2748718 8.937212944
313.0739136 14.0843391418
314.1824036 3.469588995
315.3448486 8.5605096817
316.3259277 6.8094878197
319.0058594 884.7034301758
322.9783936 5.8338489532
325.1512451 21.6656112671
329.241333 4.2027821541
332.9523621 12.5602207184
336.9454346 7.8963251114
338.3500977 2.9085841179
339.30896 25.1025867462
341.0214539 4280.9379882813
342.5247192 14.8211555481
343.2102661 5.5801973343
345.9703674 1.4603145123
347.3339233 12.4242610931
352.2838745 2.2519741058
353.7264099 5.1759748459
354.5550537 5.275739193
357.1041565 27.0661563873
357.9916992 86.3980865479
358.7523499 630.341796875
367.181488 13.9449167252
376.0154724 6.9678149223
378.2381287 8.0114583969
381.7721558 3.9114830494
383.4169006 2.0323562622
384.3757019 12.548614502
385.0639038 28.439245224
391.3900452 9.5814428329
392.594574 12.4506692886
396.8403015 3.5653920174
408.4397278 16.8589401245
409.7987366 9.2928228378
410.9575806 82.0040130615
411.7192688 7.9185166359
412.7067566 15.5017147064
420.1555786 15.0554180145
429.0412598 15.347322464
END IONS
BEGIN IONS
TITLE=SH_AW_01082017_RALF.276.276.1
RTINSECONDS=93.8514
PEPMASS=429.088684082031 34905.515625
CHARGE=1+
147.1648865 3.5208008289
147.9481812 4.7456941605
187.905304 6.148499012
207.138382 11.2859687805
207.8304749 2.9466843605
208.7746124 19.1353054047
210.0659332 13.7890377045
210.8764343 1.8316297531
227.212738 2.8987236023
238.9534302 2.903860569
257.2690735 2.2580313683
260.789093 6.27237463
265.156189 14.7752552032
273.8067627 2.0366342068
282.0585938 11.6873502731
285.428833 13.8631601334
295.207428 4.3207058907
297.4803772 13.0947437286
299.6429749 4.4967579842
303.3266602 6.1763849258
311.3586426 11.4627437592
313.142395 2.7909395695
315.8893127 38.2585029602
316.8571167 10.6757507324
318.838623 63.5947341919
319.9929504 80.3135147095
321.1582031 10.9020214081
323.4508362 20.7317733765
324.1889343 4.8077707291
325.5645447 10.9156675339
326.1834717 13.4916849136
327.4958496 8.866271019
330.246582 2.9005615711
331.0670776 2.9068703651
331.9702759 13.0410060883
334.3564453 4.8614506721
338.1927795 12.8667964935
339.0993042 5.2248516083
339.8804321 6.9080395699
341.0471191 871.1962280273
342.1016846 1459.3713378906
349.5056152 12.5723896027
354.338562 7.2110042572
356.0788574 21.5941200256
356.787384 2.4684200287
357.651947 22.3563232422
358.6918945 147.052444458
359.7664795 252.4334106445
367.3347778 53.335105896
370.0287781 5.8820829391
370.8737793 9.9537858963
373.7556152 22.8827514648
374.4364319 8.7112979889
383.132782 2.0303966999
384.5189209 5.0139131546
386.3662415 16.4027061462
387.0774231 6.5259518623
392.257782 5.8813214302
394.6932068 8.2737503052
395.3308716 3.1257145405
400.0280457 6.3821101189
402.4223022 5.2135448456
403.6361084 6.3193154335
406.3330383 3.7837636471
407.1757202 4.3330054283
411.2023621 40.9840965271
411.8699646 62.4933509827
412.6904602 13.5624275208
429.0120239 8.9033823013
429.6751404 4.5520248413
END IONS
BEGIN IONS
TITLE=SH_AW_01082017_RALF.277.277.1
RTINSECONDS=94.1374
PEPMASS=429.088684082031 34905.515625
CHARGE=1+
130.983902 2.4709568024
133.9649506 6.8990783691
149.164978 25.7939319611
151.0509644 2.027998209
158.9416809 5.8442211151
174.9828491 3.1382935047
183.0537415 11.1318321228
206.2073975 2.2574205399
207.4878235 4.6832947731
208.95224 281.3941345215
210.8789215 83.8322982788
240.8692322 2.4687786102
241.9542847 3.3368456364
254.864563 2.0352241993
258.2188416 4.5229411125
268.9512634 4.8555388451
282.9092407 12.2224349976
284.9663086 2.5685777664
287.4137573 43.8782043457
295.3384399 11.834731102
300.4121704 5.4294214249
303.2405396 13.3130722046
309.9735718 10.9147987366
313.0216675 5.0301208496
317.2113037 15.0374584198
318.9180908 669.2266235352
320.9786987 1119.3708496094
324.8286743 4.6715087891
326.5100098 4.6098995209
327.1312561 7.5407605171
329.9631653 2.6894779205
331.3966675 5.2950539589
333.009491 5.7163038254
335.1671753 3.1495757103
337.1671143 16.4496040344
339.0959167 8.5533895493
340.1259155 19.7153587341
341.1341248 226.2892303467
342.026123 326.8243713379
343.0842285 998.6862792969
343.8896484 4.7860393524
345.0600586 13.755449295
350.3605042 9.362575531
352.9057007 2.0322151184
355.1287537 3.0113539696
358.6951294 50.6723556519
359.8731995 72.0233306885
360.711792 114.3809051514
361.3512878 1.4315835238
367.1626282 17.0154819489
370.4459229 4.4239039421
371.1497803 5.1806716919
375.0976868 3.909173727
383.8819885 2.4735069275
385.4867249 8.7339582443
386.7585144 20.681936264
387.6833496 9.8133506775
395.1653748 19.1597366333
399.1010437 6.5290026665
403.243103 14.209280014
411.3276672 5.9461994171
413.1364441 493.6139526367
414.0431213 26.5727825165
415.120697 37.0458755493
421.5752258 17.1832256317
422.3887329 9.3806505203
425.2501526 3.1222300529
431.0625305 4.0930900574
END IONS
BEGIN IONS
TITLE=SH_AW_01082017_RALF.278.278.1
RTINSECONDS=94.4219
PEPMASS=503.107757568359 10980.35546875
CHARGE=1+
156.8983765 5.9426193237
221.1595612 44.0148124695
233.9683838 7.897395134
238.9744873 2.4722523689
249.1144104 8.8857030869
251.4014282 13.9107761383
265.0727539 9.3607616425
276.9089966 22.672246933
281.0838013 809.0461425781
285.4301453 3.563056469
292.2540283 7.6936459541
298.9086609 74.8804931641
325.0377808 8.1957683563
331.2503357 17.2191562653
341.0960693 83.5720977783
348.1811829 2.4031653404
355.0278015 9.7987070084
356.7788696 1.6049101353
358.6713867 14.6076936722
360.0584106 18.3044948578
367.2470703 2.9173445702
371.3192749 13.0798835754
373.2925415 11.4288644791
382.9111328 3.3514480591
383.8011475 9.2993202209
387.1757813 4.3677806854
387.9700623 2.0892357826
389.0827637 14.5055303574
390.204071 4.9783215523
390.9967346 12.1329803467
397.1419373 13.5847501755
398.9569092 4.7610001564
399.6065369 10.7350893021
400.8928223 8.5984535217
402.9275818 2.5983936787
405.1476135 3.9633967876
411.0804138 4.8650221825
412.8802185 9.9983062744
413.6821594 4.3565869331
415.1210632 199.9267272949
415.8652039 22.0039043427
421.3801575 4.3236136436
423.9214783 7.1578612328
432.7687683 6.1151418686
438.6847229 23.6045532227
440.1010132 6.3136501312
441.2789001 10.5532388687
443.8871765 18.6338100433
448.0676575 14.2424726486
451.8475342 9.9863185883
458.9621277 18.7496376038
462.3069153 2.2551445961
467.3143616 10.3919887543
472.6005249 32.7733764648
475.8399963 4.435816288
482.9551392 48.2743644714
484.7472839 36.9634552002
485.6586609 2.8890025616
486.8443298 15.8939304352
501.3917542 2.4684064388
502.3320923 1.8218358755
END IONS
BEGIN IONS
TITLE=SH_AW_01082017_RALF.279.279.1
RTINSECONDS=94.7113
PEPMASS=415.036834716797 9852.837890625
CHARGE=1+
131.0288086 2.9113016129
133.046936 2.9011669159
156.3693542 14.8536834717
165.0940552 3.9131081104
170.1510925 6.0540528297
170.943985 6.3554506302
176.9744568 27.625957489
212.8655396 4.6466097832
222.7152405 9.950299263
226.1694183 7.2590708733
227.0600891 26.8835792542
228.9360657 15.2758646011
231.282074 8.7557582855
233.0650024 6.0051627159
236.3208618 3.3458604813
250.2306213 1.3877754211
256.4401855 5.4280657768
259.5096741 10.6314573288
261.2568054 8.4545249939
266.4761353 5.0488500595
276.1525879 3.508723259
279.1071472 9.5595550537
285.1165161 4.5947494507
287.100647 6.7177333832
289.4823303 3.5525665283
292.3930664 13.7486753464
297.2290344 2.6875479221
298.1748352 1.8263671398
299.2000427 14.7583122253
301.2129517 5.9155960083
302.3252563 3.1300823689
305.2320557 5.5882000923
308.0693359 4.7178606987
309.3224792 1.825743556
310.2099915 9.0793972015
317.1270447 12.3385601044
318.2936096 6.6979031563
319.3701782 7.3688011169
321.1559143 6.0213799477
323.0578918 5.316640377
324.9967041 39.7465019226
327.1037292 504.3196716309
334.5365601 8.8894042969
339.0638428 7.351331234
341.4573975 3.0517716408
342.2948608 20.3349056244
343.1791382 10.4810123444
344.77771 82.1248779297
351.6984253 8.509853363
352.3694458 3.4385917187
353.682373 24.6206874847
354.9538574 4.5339002609
356.401825 6.6197900772
358.5213623 11.2750806808
368.3164978 15.8203010559
369.0476379 23.5573959351
371.0180969 5.3021945953
374.5569458 5.5133094788
379.0249023 13.8953876495
382.208252 2.9082944393
384.4488831 10.9068069458
391.9463806 5.1963434219
396.4234009 43.8569641113
397.221283 66.966835022
397.9798889 6.5421910286
398.8925476 24.9289398193
407.5569763 14.9146223068
410.0818787 6.4563627243
413.3895569 3.1256008148
415.2938538 5.8206729889
END IONS
BEGIN IONS
TITLE=SH_AW_01082017_RALF.280.280.1
RTINSECONDS=94.9915
PEPMASS=684.203796386719 12058.4091796875
CHARGE=1+
207.1335144 5.8288359642
241.1274719 5.1953444481
248.9735565 2.5854542255
251.2657928 19.0586013794
295.2029114 3.7776002884
324.9716187 19.2532062531
341.1216736 135.5981445313
355.1016846 42.7755432129
357.6344604 12.2395391464
358.7333984 39.0702400208
370.8587646 6.3073387146
427.1234741 9.2006721497
428.9833984 293.6114501953
429.6098022 4.367415905
445.0199585 9.1534328461
457.5601196 3.4062261581
467.2542114 52.5966949463
469.0391846 14.1029005051
473.0426025 5.7268295288
479.1837158 10.6366863251
481.578125 8.8777608871
484.1409912 10.96342659
493.0654907 2.0633473396
543.741272 5.8056120872
551.7952881 4.6369667053
565.9447632 16.5020294189
569.0123291 11.5729522705
570.2161865 6.6997141838
580.0023804 17.7995262146
587.6620483 9.0213909149
592.0409546 7.3644967079
594.0921021 35.4775772095
596.9492188 3.2401235104
611.380188 5.6964974403
613.3134766 5.3006701469
639.7496948 17.5657215118
645.8778687 6.2556986809
648.0187988 21.2272453308
654.071106 3.5777430534
665.9384766 11.9814777374
667.7399292 20.1733703613
END IONS
BEGIN IONS
TITLE=SH_AW_01082017_RALF.281.281.1
RTINSECONDS=95.2927
PEPMASS=445.120025634766 457.958679199219
CHARGE=1+
187.989502 2.0475759506
192.4410095 2.6097009182
201.8781738 3.1274194717
205.1802521 3.9067409039
207.1142426 3.4867582321
219.1399841 8.0945625305
221.5716095 3.9841520786
223.1587982 4.0040225983
225.0230408 2.9192187786
226.1355743 2.4719276428
231.0094299 8.9222402573
241.0505066 1.6057684422
255.4007263 8.2241430283
273.1795349 8.2639474869
281.3807983 16.008348465
283.2427673 7.7718348503
298.1328735 19.8707637787
299.0908203 16.2827701569
311.1685181 7.8899912834
319.1586914 15.3205070496
320.9198303 12.1726474762
329.3746033 3.6037154198
331.0030823 10.8912611008
333.921936 6.1271009445
337.4231567 6.6778769493
340.9865417 407.6871032715
343.2667847 2.4835700989
348.8171997 2.8600819111
355.0986938 84.5383911133
357.0438232 6.6959619522
358.1637878 60.6879043579
358.8258972 57.1017189026
361.5861511 2.0483908653
364.912323 4.525100708
366.4875183 39.0701751709
370.7758789 7.1606245041
371.9266052 8.5745601654
381.0858459 2.9176819324
382.1485291 18.845293045
383.0013733 7.3629655838
385.2295227 7.7836518288
389.2661743 21.9091072083
398.7347717 3.6899487972
399.5520935 17.3591537476
401.1404419 8.2268543243
402.2058411 6.2841973305
404.0252686 19.6315174103
409.241333 2.3492040634
412.9637451 12.5037155151
417.4519653 13.89199543
424.9647522 6.6024656296
426.9356995 68.7647705078
429.0184937 2368.9287109375
429.6940002 7.5759139061
444.1861572 29.1203155518
444.8431702 1.1187591553
445.6205139 5.4172120094
END IONS
BEGIN IONS
TITLE=SH_AW_01082017_RALF.282.282.1
RTINSECONDS=95.5811
PEPMASS=503.107757568359 3281.66455078125
CHARGE=1+
144.3070374 5.0872774124
147.1456299 7.4540610313
172.9558868 2.6970596313
221.1665192 8.8882265091
222.3334808 14.2659873962
231.9045105 3.5605094433
238.239975 12.5948963165
254.105957 15.5332775116
261.2872925 4.339849472
265.0812073 5.699344635
266.0422668 4.9623584747
276.9603271 2.3833830357
278.2821045 9.3103532791
281.0154419 139.5365142822
282.094574 213.3969726563
298.6016235 14.5234422684
299.7935181 21.6613082886
316.3616943 4.4380269051
331.1430969 3.3522582054
341.2229004 3.0597174168
342.1855469 25.2046718597
345.9247742 12.6995573044
358.4273071 2.7302954197
359.5396729 8.0316972733
370.0385437 7.6668896675
371.2595825 2.6214826107
372.9932251 3.1368098259
386.228302 2.2991828918
390.1646423 29.5492591858
404.8355713 2.7072002888
406.2626953 10.0207042694
413.4283752 5.2199234962
415.188446 6.8348164558
416.1420593 59.4214935303
427.8594971 4.3238449097
432.6515808 5.8637037277
433.5803528 10.0926151276
437.2882385 11.5202589035
440.8957214 36.5104751587
442.6034851 9.1489028931
444.063446 5.0526609421
447.1864014 7.38758564
447.9446411 4.3553009033
458.4790649 10.4591159821
459.7316284 27.5426368713
466.4559631 7.0437693596
468.1081848 2.5955820084
482.5611877 21.6980400085
483.9699402 33.2729988098
485.5552063 66.5006866455
486.223114 1.9702651501
487.2610474 29.433506012
494.4006653 17.7612075806
501.5854187 9.3927707672
END IONS
BEGIN IONS
TITLE=SH_AW_01082017_RALF.283.283.1
RTINSECONDS=95.8891
PEPMASS=489.055511474609 5200.30615234375
CHARGE=1+
240.8721771 2.7030723095
245.0743713 1.8682391644
253.2969971 2.9094085693
258.1643372 5.0589075089
261.0788574 15.7905607224
272.3455505 4.1680426598
282.2664185 4.1852226257
305.4619141 2.4842176437
324.3051758 4.000123024
327.0303345 21.1696586609
330.6278381 6.705013752
333.2080078 3.7780125141
335.0692444 10.0706586838
340.2820129 4.4364104271
357.1111755 5.9597291946
369.0575256 8.0635356903
370.9742432 8.9531126022
375.1688843 20.5590572357
383.089447 5.4176363945
385.0079956 9.1770572662
387.1004944 4.3386392593
392.8413391 1.8372169733
395.2969666 6.0586390495
396.4544983 7.152762413
399.2574768 21.6780376434
401.0606079 552.2326049805
414.8651123 13.94672966
418.2946472 8.2229404449
418.988678 20.6314125061
427.4325256 7.4100251198
432.1479797 11.4154720306
440.0500793 4.208304882
444.1016235 5.2379989624
444.9943542 19.4369926453
447.6955261 3.5734786987
449.0534058 1.8534399271
450.4385071 14.8624582291
453.1581726 10.0509338379
454.2030029 10.9598121643
460.8325195 15.8487033844
469.1831665 11.051366806
470.1139832 9.3275222778
471.188446 37.8265151978
472.3366394 4.1294093132
478.5409241 16.5054798126
480.5696411 2.4848847389
END IONS
BEGIN IONS
TITLE=SH_AW_01082017_RALF.284.284.1
RTINSECONDS=96.1747
PEPMASS=684.203796386719 5007.44287109375
CHARGE=1+
250.7745972 7.3792290688
266.9765015 2.0510551929
268.0617981 4.8736515045
281.5255127 7.5955080986
282.2991333 1.889542222
284.8373108 5.5088710785
322.135437 4.5420331955
325.9528198 8.8978252411
341.0730591 61.0560073853
341.9831543 53.5649108887
355.4373169 9.6105384827
356.173645 4.1897296906
359.9837036 5.3094658852
405.2313232 5.0573582649
428.96698 66.4375534058
430.0909424 44.5292892456
436.963623 3.4617786407
504.3157349 2.921182394
516.3326416 7.7042722702
525.861145 3.6756589413
527.2307129 15.1830158234
548.5962524 1.8389208317
559.187561 3.6993918419
560.6849976 2.8255889416
571.0529785 12.3549394608
578.6025391 3.9094529152
588.6394653 7.2255501747
596.0044556 22.6278114319
596.9979858 20.9958267212
598.9844971 8.4271440506
614.8618164 3.7968673706
625.0227661 2.9249162674
631.7103882 19.7392272949
665.3529053 11.7276315689
666.276062 12.1704473495
667.300354 10.2885084152
668.1045532 14.9841947556
END IONS
BEGIN IONS
TITLE=SH_AW_01082017_RALF.285.285.1
RTINSECONDS=96.4735
PEPMASS=684.203796386719 5007.44287109375
CHARGE=1+
256.0222778 1.8381978273
257.173645 4.2313666344
286.9041138 4.6747570038
297.8237915 9.4221763611
327.1187744 9.314494133
341.1246338 43.042137146
342.6768799 56.9632606506
356.1045532 18.173116684
357.1317749 28.3718070984
361.0113525 2.4948964119
407.9260864 2.7124814987
428.4469604 5.6007199287
429.2401123 39.4539222717
430.435791 36.6553535461
431.2067261 88.6281967163
437.281189 3.574870348
472.5502319 4.7926506996
499.8554688 1.8613489866
503.9674072 3.5047829151
535.9192505 12.7360181808
538.3273315 7.2065067291
542.210083 12.356303215
543.1205444 9.2177371979
563.2958374 7.3789439201
572.2312012 22.836769104
578.2348633 7.5906596184
580.1644287 27.7037181854
588.2193604 20.6055545807
591.9858398 10.246840477
596.6351929 6.2835087776
598.0618286 4.4768548012
602.1565552 5.5700535774
622.9703979 7.8963141441
625.3743896 7.4404015541
648.5200806 19.2523460388
649.899231 13.2370901108
650.6775513 15.4310188293
667.9967651 13.835562706
668.819519 4.4644813538
670.3536377 5.2213697433
675.5050049 14.1282577515
END IONS
BEGIN IONS
TITLE=SH_AW_01082017_RALF.286.286.1
RTINSECONDS=96.771
PEPMASS=758.224365234375 3913.5234375
CHARGE=1+
220.9109802 5.2910728455
249.0653687 5.2962551117
267.0423279 2.4961297512
281.0266113 98.5977783203
298.9820862 8.7721920013
327.1380005 15.6231641769
340.5402832 15.370177269
341.2011719 12.4046888351
355.1012878 21.1502342224
415.1288452 16.5113658905
428.6876831 12.5924196243
429.317749 2.6965396404
503.1138916 23.5266799927
548.4995117 4.2349028587
572.2123413 3.1352584362
587.6529541 10.0406751633
628.4395142 6.7383270264
644.0447388 10.1932268143
665.9235229 6.1560006142
677.3928223 11.7201547623
722.0683594 8.2486095428
730.0284424 6.3013191223
748.5474243 3.6890721321
END IONS
BEGIN IONS
TITLE=SH_AW_01082017_RALF.288.288.1
RTINSECONDS=97.9603
PEPMASS=429.088928222656 99625.1796875
CHARGE=1+
147.013092 22.2003059387
149.13414 6.9428491592
149.8148651 3.1488461494
167.1737366 4.0202364922
172.9495087 4.9989409447
188.4888306 3.380027771
192.2124329 9.9810829163
203.0466309 6.7225670815
207.2200928 15.5719966888
208.975296 248.1675720215
215.3587036 23.2839889526
225.1109619 7.6048474312
227.0171661 2.7144627571
255.0265808 2.2798099518
262.8168335 4.8864736557
267.1586914 14.2331295013
273.013092 7.9208478928
277.6928101 46.7501831055
282.3368835 7.6828994751
282.9467773 6.8236474991
286.8232727 4.4438934326
295.2914429 12.6671218872
297.2228394 2.6660637856
299.0523071 1.8394124508
309.3224487 9.5620203018
310.3042603 11.5096168518
314.1202393 5.6493458748
315.0715332 44.548412323
316.0802002 15.4216184616
319.00177 784.6547851563
320.1813965 3.7736506462
322.9256592 2.5406107903
323.8098755 4.667927742
324.9620361 71.2520599365
328.7423401 1.4203943014
331.1526794 19.9045658112
335.0390015 22.5782470703
337.4786987 3.1489970684
339.2032166 15.3252019882
341.0388489 4120.9125976563
341.6756897 8.1826725006
343.2946167 28.2043380737
349.1957092 7.6403074265
355.2987366 16.2688121796
357.0016479 21.0880622864
358.1933899 99.0410079956
358.8252258 586.5510253906
365.9281311 5.9368433952
366.9832153 4.2354860306
368.2749023 2.7180478573
372.8562927 12.4449577332
373.5612183 5.5133442879
375.2430115 3.3676261902
383.1485291 9.6497478485
384.712738 20.3193855286
393.0713196 64.1367797852
393.9210205 4.8138165474
397.7114563 9.3211259842
399.2170105 7.6011910439
400.7549744 6.9334344864
405.0916748 6.3001441956
408.332489 4.4506421089
409.230072 20.1716403961
410.7263184 53.9394836426
411.4587402 41.3292312622
419.6279602 2.7068533897
420.2885742 5.0976366997
423.9933472 13.7540111542
428.6461792 6.2023115158
END IONS
BEGIN IONS
TITLE=SH_AW_01082017_RALF.289.289.1
RTINSECONDS=98.2464
PEPMASS=429.088928222656 31186.513671875
CHARGE=1+
146.9464417 12.1205053329
156.8825989 6.9488487244
172.5895081 20.6975402832
181.0531616 3.0612440109
207.056366 8.7699661255
208.0298157 17.7884120941
208.9827118 8.8947629929
210.0400543 8.6787414551
218.9833374 2.4833168983
227.0656128 9.2190742493
230.9324646 8.0501461029
235.0334167 1.4141201973
243.9751282 2.4922516346
245.0823975 3.5810964108
257.2044067 5.5283989906
271.0542603 4.8122091293
283.1524658 10.7613763809
286.3578796 1.8525931835
295.1704102 8.3713407516
296.3825073 12.1502170563
297.2230225 13.2532863617
311.3668823 3.8038232327
312.3190002 2.9256145954
315.5035706 14.7558517456
318.8739624 29.947719574
319.8414917 31.2195358276
321.0297852 25.1575775146
321.9177246 12.6111850739
323.7927246 5.7448825836
326.0149841 46.8160133362
327.2883911 4.1996912956
328.9759216 3.7520513535
332.0002747 12.0507678986
333.2388306 5.3138980865
337.1645508 5.1351838112
339.4074707 6.8716616631
341.0194092 768.1918334961
341.99823 1252.7580566406
342.619812 19.3869285583
349.1950684 2.4993145466
353.2216187 5.9191670418
357.6947327 31.7092132568
358.8443604 159.2697296143
359.8642578 88.5226593018
365.9442444 7.5477471352
367.1158142 10.2072811127
368.0115051 2.7171182632
369.7571716 12.093164444
371.3101501 5.0863256454
376.5006714 4.4554963112
384.5602112 15.4115505219
385.2580566 6.6281113625
385.8623352 12.6137924194
387.3224792 7.7972855568
394.1224365 12.5220127106
397.8383484 1.6311177015
399.7211304 3.5809731483
402.3053894 5.5344071388
406.4332275 30.4435825348
409.6659546 13.407740593
411.3744812 89.0891647339
412.1906433 56.2248001099
427.5010071 7.3856153488
429.6176453 2.496607542
END IONS
BEGIN IONS
TITLE=SH_AW_01082017_RALF.290.290.1
RTINSECONDS=98.5308
PEPMASS=429.088928222656 31186.513671875
CHARGE=1+
147.178833 17.430814743
149.0472565 11.4693222046
169.0141602 9.0168304443
172.7043152 6.5296740532
193.1632385 2.501103878
207.233139 11.0767240524
209.0019531 276.6427307129
211.0289612 150.0942840576
218.8830566 7.1721658707
226.069458 5.98483181
226.7599487 4.2373261452
233.8691101 4.2304291725
259.1885071 3.551920414
272.7713623 8.3407754898
279.023407 7.9290223122
285.4389038 12.2864093781
287.0558472 4.993001461
291.0252686 2.0618331432
291.9734497 5.9713640213
296.5299072 34.2138824463
298.0517578 5.2048954964
299.3878479 3.4633996487
309.1259766 3.902056694
314.1213989 1.6270898581
316.8128662 8.6806097031
318.9953613 666.9508056641
320.8762512 1060.3048095703
325.9659729 2.2732949257
326.9891357 5.3029742241
333.2746582 9.3932466507
337.1269226 11.0735998154
337.9088745 17.3873176575
339.1376343 22.256193161
341.0288391 189.9151916504
342.1196289 308.2206115723
343.1130371 903.5182495117
348.991272 19.621509552
355.3818665 3.3558170795
356.5185547 12.0250005722
359.2846375 68.2703857422
359.9539795 59.9277420044
360.8146362 122.165222168
368.0079956 18.904132843
370.9494934 17.6465435028
372.5118408 7.2387666702
381.6123962 13.2940816879
384.4361267 25.0030212402
385.5079041 32.3940696716
395.3534241 8.8934087753
402.5404358 22.5542163849
413.1058044 439.525177002
414.0180969 34.5581207275
415.201355 65.2207336426
421.8730164 28.4265518188
426.8663025 3.1498835087
430.4603882 7.6195998192
END IONS
BEGIN IONS
TITLE=SH_AW_01082017_RALF.291.291.1
RTINSECONDS=98.8164
PEPMASS=503.107818603516 12939.5849609375
CHARGE=1+
177.1799774 2.8832092285
195.929184 2.5005238056
204.9648743 3.6917357445
214.2623749 5.0648345947
221.1969604 74.3192596436
232.6376953 3.1423556805
248.810379 3.5419886112
251.122818 23.6682243347
265.0064697 30.4522399902
277.1835938 16.374546051
280.9632263 792.6118774414
283.5383301 3.7194156647
286.9754944 2.4728877544
297.8015747 3.7549672127
298.9682007 105.2585678101
308.7571716 5.6653409004
322.9233398 3.3722364902
327.4968567 3.7990083694
328.2747803 5.240213871
341.1385193 74.0621414185
356.3092041 8.633234024
357.2605591 4.8933758736
358.980957 2.7014083862
374.5963745 4.5757732391
388.1289063 11.8213939667
389.0053406 48.3624649048
393.5000916 2.2826066017
397.3312683 6.8400583267
402.9074707 2.9650182724
405.1334534 2.0565562248
406.9104004 4.0201745033
410.9802856 12.34217453
413.3023987 57.1027107239
414.9936829 168.4716186523
422.6357727 13.906709671
430.6994324 4.568189621
432.9316406 3.3675189018
441.0948486 12.4019861221
441.8451233 4.4564204216
443.1025085 12.5574541092
444.4610596 7.9110746384
458.209198 47.7469673157
459.0595398 23.5220394135
464.9541016 15.6602315903
466.7529907 16.6782588959
467.3821411 9.8819217682
467.9857483 13.6818580627
475.030365 3.7052791119
482.999115 15.5955924988
485.2036743 78.1166687012
486.3883362 9.8848485947
487.1679382 8.3585395813
494.2189331 11.8264341354
END IONS
BEGIN IONS
TITLE=SH_AW_01082017_RALF.292.292.1
RTINSECONDS=99.1038
PEPMASS=684.204528808594 9225.7802734375
CHARGE=1+
207.1641998 9.6847782135
250.755722 5.9553256035
281.1021118 4.2060861588
285.0305786 1.4146724939
325.1626587 8.0352554321
329.250061 2.961304903
341.0476074 108.6425247192
343.0634155 10.5426702499
354.9122925 70.0447845459
358.5985107 17.9324874878
394.3564453 8.2660531998
399.2225952 6.1582565308
429.0466309 323.5727233887
429.9441528 1.7978676558
445.1721191 6.7352881432
468.1819458 2.859357357
489.3345947 6.4091491699
549.8619995 5.0144629478
569.8484497 9.1006097794
586.2002563 7.1848249435
595.2730713 1.6336587667
596.2180786 16.4077243805
607.9747314 3.6026213169
621.1364136 25.1164093018
623.491333 2.3032259941
640.079895 3.6045610905
641.2756348 15.6673974991
649.345459 11.0895986557
650.3933716 6.4235501289
655.1477661 5.4838819504
656.204895 7.6078014374
665.6168213 13.697558403
667.4208984 7.8261613846
681.4470825 7.8354759216
END IONS
BEGIN IONS
TITLE=SH_AW_01082017_RALF.293.293.1
RTINSECONDS=99.4037
PEPMASS=415.036743164063 7584.20263671875
CHARGE=1+
124.0060806 12.2924146652
125.1659012 2.5113170147
133.0404205 3.0612049103
171.2393799 12.2705459595
185.1313477 16.9464836121
192.9616089 3.3612072468
217.2424011 3.8065254688
219.1691437 9.8159379959
227.3507843 40.3718261719
238.9036255 5.1100378036
243.2293396 6.391910553
245.2296753 4.7206158638
246.8788147 4.3610801697
249.3486023 3.5103781223
256.47995 2.9366397858
259.0897522 1.6378629208
260.0855103 7.1764845848
266.4335022 2.086140871
267.2763062 1.4337697029
270.257843 11.1135864258
276.2803955 5.8871269226
279.0331421 4.8921523094
280.1019287 9.1685361862
282.1994019 2.936229229
286.982605 3.5888426304
296.1399231 3.8665742874
296.894043 14.2132806778
301.0175171 38.2790031433
302.131012 8.6915464401
302.9846497 3.8058688641
309.2857056 8.9374885559
315.0587158 3.8299336433
317.2614746 3.1611380577
321.1914978 24.2035770416
323.1391602 5.2149620056
323.9927979 21.654958725
326.9659424 606.7152709961
330.1206055 5.1091094017
335.1724854 4.2433991432
338.3052368 6.8654766083
339.1804199 15.1200551987
340.467041 4.5020604134
341.4542236 13.4912223816
342.2797546 2.942789793
343.2814331 37.1107444763
344.8514709 97.8568115234
349.8538513 9.3736152649
351.4945679 11.2765989304
352.9849548 3.4083201885
354.0446777 10.0299692154
355.2937622 26.0716304779
356.3382263 10.002913475
362.0276184 7.6247849464
369.0452576 7.7933297157
371.0808716 17.7338562012
373.0843811 8.1212730408
374.1116028 23.2887020111
378.8016663 6.4099202156
391.2623901 25.0166435242
395.1023865 11.7687206268
396.2007141 67.9307479858
397.2002258 138.7955627441
398.1943054 8.6246948242
398.9230042 9.5448980331
405.1841125 4.2423739433
405.9537354 4.0215206146
414.7480774 19.5981292725
415.8614807 7.1893777847
END IONS
BEGIN IONS
TITLE=SH_AW_01082017_RALF.294.294.1
RTINSECONDS=99.6859
PEPMASS=445.120025634766 478.270324707031
CHARGE=1+
156.9582062 3.6996693611
176.8465881 2.7259361744
179.1808014 3.5939779282
199.045639 4.014295578
207.1636505 4.8820567131
211.1066132 6.1966209412
216.0115051 3.3775699139
219.2720032 3.8097960949
221.0762329 3.7039322853
223.2890625 8.28474617
233.0191345 5.7657241821
261.9811707 4.0250272751
270.162262 3.5434572697
283.0830994 2.9706010818
291.097168 6.7795958519
294.4456787 14.720536232
299.2202454 3.8086538315
301.7249756 9.0431413651
322.5158691 5.5062155724
331.2955322 4.7963452339
338.8575439 7.9374246597
341.0048828 461.3070068359
342.0405273 3.1392438412
347.1385498 2.4733505249
350.8006592 10.6408462524
354.8766479 24.964679718
357.1790466 10.9266881943
358.5853882 58.5600967407
363.0527649 4.5315933228
365.1733093 26.4546089172
366.0948792 3.0906581879
372.1825867 2.6574521065
373.4982605 10.2789030075
374.1569214 2.7176520824
385.1864929 6.6067485809
388.8733826 13.9323158264
398.0992737 4.8124246597
398.9715271 13.4370889664
400.9205322 19.4243602753
402.2165222 3.9206912518
407.1235046 10.4426584244
408.9356995 43.9903488159
410.414978 10.0228071213
411.5212708 5.6804113388
412.9983215 4.9030823708
414.8987732 9.2315950394
416.2500916 2.5120971203
425.0597229 9.9802026749
426.4431763 11.8289937973
427.1829224 72.0779190063
428.0959778 92.9550552368
429.1385803 2314.1059570313
434.5756531 8.6941261292
446.0458679 5.7504844666
END IONS
BEGIN IONS
TITLE=SH_AW_01082017_RALF.295.295.1
RTINSECONDS=99.9752
PEPMASS=503.107818603516 3079.498046875
CHARGE=1+
177.0762634 10.9641370773
204.8031616 7.0478949547
220.6897888 5.762752533
221.362442 11.9540739059
222.4170227 2.1124444008
238.7067261 2.0764300823
246.9337006 2.5091121197
249.0278931 7.3661813736
266.0670166 12.4743862152
281.1566467 189.3064575195
282.1816101 183.1351318359
294.247467 5.7180514336
296.7361755 10.5449285507
298.8881836 19.5383911133
299.5664978 9.6745443344
322.8756714 5.659137249
330.34375 3.9326915741
341.2889099 12.2618484497
342.2258911 8.6948060989
343.6890869 6.4208769798
344.6326294 7.198029995
353.2171021 3.61642766
358.7388916 6.4181976318
359.8775635 13.298532486
360.5042725 1.4457286596
363.3162537 1.8562386036
369.0490417 2.2841863632
370.3963013 2.0735287666
379.8847656 2.8759245872
384.1284485 1.8514922857
389.7658386 26.6033210754
395.7667847 2.9454689026
398.7717285 3.957719326
399.8229065 8.3739919662
404.1760864 4.1885719299
406.1303711 18.671836853
407.9003906 5.4468822479
413.9573364 17.2685184479
415.4225769 25.1807327271
416.1643372 102.3473358154
419.9171448 19.3260345459
423.8939209 16.642578125
432.1771545 9.1933917999
441.3341675 10.9734802246
442.3764343 14.1259822845
451.2194519 17.8106327057
452.5384216 10.0184459686
455.4942322 10.447057724
457.1654358 14.1217136383
457.8607483 5.7714061737
458.7205505 2.4962143898
460.3226929 20.7122135162
463.112793 22.6046943665
465.8314514 14.2145233154
466.8869934 3.4087035656
467.9342346 4.1555252075
474.7380676 11.396191597
480.7063599 5.3209795952
484.0239563 9.9950828552
485.8268433 61.6355133057
486.4302063 3.3629188538
487.2235718 14.6529636383
487.9965515 32.5358123779
490.8571472 8.9743452072
494.9565125 27.8370342255
END IONS
BEGIN IONS
TITLE=SH_AW_01082017_RALF.296.296.1
RTINSECONDS=100.2783
PEPMASS=684.204528808594 3618.864013671875
CHARGE=1+
221.0667267 21.743970871
250.9439087 6.5599441528
267.1277466 10.4257192612
268.4158325 16.8148880005
281.255249 4.5892319679
299.7637024 3.1635746956
325.3117065 6.4929590225
341.0408936 76.0546798706
342.0959473 73.745513916
354.8001709 18.0804729462
355.8214722 12.9986839294
356.4293823 1.5166105032
358.9713135 14.3104038239
429.1471558 81.1657714844
430.0206299 92.3641738892
445.6270142 3.3705203533
458.7843018 10.4491424561
482.6735229 4.8997712135
484.866272 3.9346151352
498.6998901 5.2361869812
527.1533813 4.0278296471
570.9923706 16.7289543152
581.0948486 4.4665122032
594.5700073 7.1808195114
597.0473022 11.0774459839
604.8015747 3.7123785019
608.6044922 21.5252475739
639.4961548 7.8803491592
650.5483398 7.8290147781
667.0092163 27.1417064667
667.8445435 1.8611485958
END IONS
BEGIN IONS
TITLE=SH_AW_01082017_RALF.297.297.1
RTINSECONDS=100.5758
PEPMASS=684.204528808594 3618.864013671875
CHARGE=1+
257.2033691 6.3155202866
293.348938 4.4460296631
317.2506714 2.4626612663
324.9229736 19.8488349915
341.1639099 15.9356613159
342.0535583 28.6508522034
343.0887451 49.3398361206
344.803772 6.5246114731
354.0864258 3.1663827896
355.1954956 2.724255085
356.2579346 7.1164312363
357.2989502 8.9125022888
428.9800415 32.4235076904
430.1764526 8.0508871078
431.0941772 58.2067756653
444.7628784 5.5077881813
482.0809937 9.247262001
491.0284424 3.5947747231
501.805481 3.3727076054
512.4778442 2.1105949879
513.5898438 4.2595496178
524.7578735 1.6436049938
529.6446533 2.3736982346
561.7804565 12.6304550171
564.1065063 3.3840663433
572.0625 2.9272572994
586.2127075 11.7293138504
587.9785156 17.4233970642
589.5049438 3.1628870964
593.1500854 3.6692771912
595.812439 12.3129110336
596.4423218 2.9466912746
597.6080933 10.217499733
615.9831543 5.8430924416
622.6376343 12.7971038818
624.2026367 3.7371425629
625.00177 7.9785847664
632.7058105 5.1902885437
640.6460571 21.6071891785
666.4545288 13.2958164215
667.9838257 11.018743515
END IONS
BEGIN IONS
TITLE=SH_AW_01082017_RALF.298.298.1
RTINSECONDS=100.877
PEPMASS=503.107818603516 2788.225830078125
CHARGE=1+
193.6770782 3.3792338371
195.2492676 2.9790172577
199.2351379 5.1154022217
215.0367737 2.5052194595
222.9752502 13.0390987396
249.1044617 10.7719373703
277.9625549 3.4930119514
281.1390381 107.9032287598
282.2912903 33.5175323486
283.0324402 173.4536895752
285.9701538 11.6138029099
295.308136 2.9425423145
298.6859131 6.5143718719
299.5947266 8.6184425354
300.9668579 8.2583599091
303.1661377 6.1281089783
306.0499268 3.4809067249
312.5162354 2.8631019592
329.2494812 4.8142342567
331.838562 2.4158751965
337.3590393 4.2482972145
342.2052917 13.5162744522
343.1817017 2.5287263393
345.7360229 13.9214887619
355.4769287 8.6027936935
360.8612061 5.2593698502
363.1974182 2.9414353371
378.7810669 4.4626126289
381.0049438 4.1684484482
383.466217 8.4898042679
390.9801025 59.6653213501
393.4866943 3.3787813187
401.1095581 30.2296848297
407.4566345 5.907810688
411.0324097 12.2537994385
415.1157532 30.1367511749
416.0427551 3.5896861553
416.9374084 50.3998565674
417.9432678 8.9665336609
425.2445679 9.0210285187
428.6934204 3.0853598118
432.3764343 10.9750013351
434.5912781 18.3058319092
450.9167786 10.3367462158
457.3300476 5.5478944778
461.1897888 10.5354633331
469.0215759 13.2715730667
469.6340942 4.6772122383
470.6814575 9.1634721756
484.4908142 4.8064975739
485.5237732 25.3108711243
486.9310608 108.7335968018
488.0838318 16.1750984192
489.0007629 187.7440032959
489.6024475 5.5198144913
495.4943542 27.1893692017
504.8590698 10.6826171875
END IONS
BEGIN IONS
TITLE=SH_AW_01082017_RALF.299.299.1
RTINSECONDS=101.1649
PEPMASS=758.221252441406 3103.393310546875
CHARGE=1+
249.1846161 8.0421409607
265.1131897 5.0169563293
281.0677795 31.3064346313
325.5889282 16.9694213867
327.3223267 6.0628213882
341.0206299 21.0275993347
354.4130249 9.1506958008
358.4624634 2.2893311977
381.2485352 6.8596453667
415.2323608 3.8461940289
429.3853149 2.8542449474
459.5443115 5.8417229652
502.7494507 11.9621362686
580.2404175 2.1159672737
642.9485474 1.8580030203
652.885376 7.6430811882
660.4613647 2.5044853687
661.2849121 11.9568252563
669.1127319 8.9232883453
669.944458 10.0401382446
678.0246582 10.5135545731
681.8433228 11.2108058929
695.0093994 2.4354684353
714.2786865 24.5605297089
724.9398804 6.3608384132
740.0975952 49.079372406
END IONS
BEGIN IONS
TITLE=SH_AW_01082017_RALF.301.301.1
RTINSECONDS=102.3585
PEPMASS=503.106903076172 12822.1494140625
CHARGE=1+
147.2086639 3.7291505337
177.228653 8.3301048279
184.0401459 1.6457469463
213.2342682 7.5179319382
215.1972809 7.5110530853
221.0369873 69.1706237793
228.5037842 4.1874461174
238.9516296 6.4211153984
249.0690765 2.5172007084
263.1607666 4.2562770844
265.0083618 30.1012992859
270.3100281 2.7032136917
275.2306519 8.9288740158
281.0073547 917.3145751953
298.8699646 173.3350219727
300.9738159 2.7569468021
322.8426208 6.9860720634
325.0775146 7.0737228394
327.0064697 4.9130620956
339.0499573 2.0983672142
340.9953003 77.2036743164
345.1343994 4.7168078423
358.6953125 12.0626420975
372.2938232 3.8164932728
387.1412659 5.1689634323
389.0382996 32.7202186584
396.5201721 2.3017287254
399.1974487 13.5080890656
406.5320435 7.8620414734
409.3682556 11.1212749481
410.0054626 11.2154970169
412.8136292 9.3450784683
413.4179993 14.9929065704
415.1349487 291.7745056152
422.5417786 12.8147954941
427.8814087 23.787355423
428.8704224 8.7236661911
431.2076721 2.5125784874
440.0059509 42.7815132141
441.0431824 12.9441270828
443.9401245 8.9457540512
452.0692444 15.1018505096
456.7534485 6.598921299
461.9260559 5.9962201118
466.9264832 2.7367050648
472.91745 8.0464715958
474.8377991 6.6621694565
483.4937439 18.7185401917
484.381012 44.7977218628
485.219635 31.43491745
485.8945618 2.059504509
494.0487671 22.1905822754
502.9825134 5.5262913704
505.6671753 2.9536566734
END IONS
BEGIN IONS
TITLE=SH_AW_01082017_RALF.302.302.1
RTINSECONDS=102.6494
PEPMASS=445.120025634766
CHARGE=1+
159.0642395 2.9508340359
170.6784363 10.1421060562
184.9562988 5.2432689667
192.8614197 7.4465346336
194.9648132 2.0751121044
207.0892334 10.4657516479
218.9613342 14.8797245026
221.0075378 9.8423662186
223.233551 8.8470821381
251.1206055 5.7711262703
267.1072693 8.9889783859
268.0063782 1.6529526711
274.79776 2.5077443123
281.2325439 5.3078866005
283.2327576 11.7809076309
289.9312134 11.5972661972
298.6790161 6.9909377098
309.8717957 17.5945720673
313.6473999 2.9521481991
315.9374695 2.089851141
316.6727295 2.738781929
326.2330933 33.6124382019
328.1911011 4.1703662872
329.9344482 8.5247116089
331.0231934 10.8929748535
333.1221313 8.2905130386
337.026062 2.5221979618
338.7260437 16.0550575256
341.1080627 454.5920715332
342.7216492 8.8725891113
350.9924316 8.5591287613
352.442627 2.5204451084
353.7812195 3.5115756989
355.0162354 69.3798446655
357.0596924 16.7996940613
358.5385742 91.4937744141
359.1390381 23.7375926971
363.0291443 10.3435211182
364.4519348 26.3299636841
369.1851501 6.2430534363
373.690094 5.6880397797
381.7677612 8.5777788162
382.4250793 2.5054762363
399.1303711 38.6654472351
401.0994263 6.87626791
402.2818909 3.9474520683
403.4361877 7.6445617676
408.9041748 67.5576095581
409.5158386 11.3288993835
411.0762939 3.162456274
415.3331604 14.1058578491
417.1951904 4.8206810951
418.5240784 2.8619310856
425.2032471 13.668381691
425.8454895 6.4155106544
426.8911743 80.5499572754
429.1109924 2676.986328125
430.4725647 4.2514038086
436.523468 6.3431310654
444.3482666 3.1714277267
END IONS
BEGIN IONS
TITLE=SH_AW_01082017_RALF.303.303.1
RTINSECONDS=102.936
PEPMASS=415.035980224609 9131.166015625
CHARGE=1+
128.9338531 3.3864862919
132.7849426 6.9886364937
138.8372192 2.3029623032
161.1031189 3.3883194923
187.0463257 2.4200325012
189.9941864 11.6543245316
216.3958282 4.2547354698
225.9681854 5.885881424
226.9920349 25.8901939392
234.4742432 2.3102455139
240.9950256 5.337583065
257.3254395 18.1266040802
258.2492981 17.7477016449
265.0163879 3.5339748859
279.2180176 12.4022760391
280.8066711 5.4500179291
283.1145935 10.7172336578
293.5880127 8.4241962433
296.1812744 3.5075554848
296.9814453 3.6043858528
301.1451416 26.0667552948
302.1158142 2.73270154
302.9982605 5.2459993362
312.3188477 11.9753961563
316.2097778 7.067047596
316.9526062 32.3729705811
320.0295105 18.3462409973
320.638031 5.0527777672
325.1292725 9.1471376419
327.019104 591.8588867188
327.6430359 4.7451329231
331.0126343 9.6401529312
331.8997192 12.0826063156
334.6760864 11.7732400894
337.0515442 3.5131177902
339.7631836 14.9170818329
340.940918 8.045083046
342.4365845 5.6082248688
343.2990417 24.4719047546
344.8750305 74.3517074585
351.664978 11.2142629623
352.9082642 4.0400257111
355.0328369 19.0596008301
356.0787354 9.665184021
357.6851501 4.6001057625
369.3633118 35.4823532104
370.1565552 37.668296814
371.0871887 24.1574420929
372.2515869 21.0039100647
373.3137512 6.4472050667
374.0367737 7.7304344177
377.7258606 7.9077548981
378.5484009 8.2778358459
379.3945007 12.7250881195
382.2178955 4.6230983734
383.0691833 26.4920425415
394.7541809 18.5848846436
396.4959412 54.8655281067
397.1361084 118.0609054565
398.0251465 50.1673355103
399.0079956 19.6271286011
405.4611511 10.6614780426
406.2011414 4.6947154999
414.9278259 29.3090343475
END IONS
BEGIN IONS
TITLE=SH_AW_01082017_RALF.304.304.1
RTINSECONDS=103.2174
PEPMASS=684.203491210938 9070.845703125
CHARGE=1+
190.9243317 1.8662420511
241.04776 3.952496767
249.0152283 10.1155691147
251.2926941 4.1397848129
267.1744995 4.2580704689
281.1871033 7.6820311546
284.7661438 2.5180675983
286.0893555 12.8180208206
298.9675903 2.5076200962
325.0985107 46.5258827209
341.1233521 137.3325958252
355.1186523 51.3110809326
358.6846313 28.4563426971
400.8737183 21.0643806458
413.4728394 10.3567285538
419.109436 4.6883788109
429.1438599 200.3272857666
458.1765137 8.1250457764
499.8981323 4.4507884979
523.4972534 13.0681858063
552.5458984 2.9447124004
570.0620728 33.7670402527
573.2453003 6.4728631973
577.4092407 11.1020307541
586.8164063 2.5085875988
593.619873 24.2263298035
595.7651978 10.233007431
599.3895874 4.3672122955
604.2194214 15.3259048462
609.99823 5.3450841904
612.6196289 6.3301105499
620.8283081 10.2448625565
622.6925659 2.0849206448
627.8748779 10.2376995087
642.7070313 8.3820991516
647.4760132 6.6344594955
664.0298462 14.6055116653
666.0351563 32.1657142639
674.8309937 31.6426448822
END IONS
BEGIN IONS
TITLE=SH_AW_01082017_RALF.305.305.1
RTINSECONDS=103.5165
PEPMASS=503.106903076172 12822.1494140625
CHARGE=1+
159.2196198 5.2996973991
222.026886 11.9638938904
261.1000061 10.9696397781
262.1435242 5.1670842171
264.961731 3.0764174461
266.0741882 2.9617114067
281.0297241 171.8266296387
282.1240845 252.2263031006
287.9545288 1.8645590544
298.2559814 8.3744745255
298.9256287 2.8760712147
299.7501526 20.1571598053
310.3180542 13.5902309418
314.1753235 4.4119982719
327.9551392 12.4686107635
330.0516357 2.083817482
334.0549316 5.5885429382
340.8357544 23.3621234894
341.8903198 31.3543758392
344.1008911 5.3025689125
346.057251 3.7173633575
350.832428 6.1358175278
359.7557678 19.6265468597
361.9279175 3.3198802471
366.1806641 5.489897728
372.1208801 2.9473969936
373.2956848 8.2700605392
386.3354187 4.8289589882
388.0118103 2.5325593948
389.9180603 7.8252358437
390.7697449 4.6247320175
395.8724976 3.1642875671
399.3935852 3.3027038574
405.526825 13.1568517685
406.5931702 3.9546864033
411.3710938 4.4708890915
413.1217041 10.1566085815
413.8494568 22.8157749176
414.782135 5.0403790474
416.1864319 74.4290542603
422.4554138 9.2608623505
427.9554443 2.0802452564
432.1410828 5.3320827484
440.1964111 13.4921665192
442.0901184 8.0781545639
443.407074 5.290333271
451.037262 2.517834425
459.7728271 26.2382850647
460.9367981 4.1729493141
467.6398621 29.585691452
469.5391541 8.9412231445
474.5013123 1.6503398418
475.4036255 1.8642889261
476.1341858 13.592124939
483.633728 13.4133148193
485.7023315 48.6398010254
486.3076477 30.9952468872
487.043396 3.6012506485
494.4656677 22.997959137
503.7009583 14.3571138382
504.7934265 14.0242290497
513.3052368 7.9347381592
END IONS
BEGIN IONS
TITLE=SH_AW_01082017_RALF.306.306.1
RTINSECONDS=103.8041
PEPMASS=684.203491210938 9070.845703125
CHARGE=1+
206.0459137 3.1593530178
207.0438538 2.897289753
207.8414459 6.4396977425
267.1776428 7.0755124092
281.3888855 5.9186530113
282.2006836 2.3067951202
284.9061584 6.2331943512
325.1860352 6.4083795547
341.0643921 59.7737464905
342.0497437 20.0250377655
355.0090332 21.8012809753
356.1293945 13.9714136124
360.0678101 17.9600505829
401.5405273 2.9480278492
429.0762329 62.0167655945
430.145874 43.7562294006
443.0912476 2.5268630981
500.8843994 12.4676065445
515.1947632 13.3377485275
538.1602173 4.4772996902
541.3822021 9.3579750061
550.7700806 5.0489530563
557.147583 9.5969591141
566.8772583 5.982919693
570.7095337 11.0912818909
571.3102417 3.7682144642
587.5100098 3.1754682064
592.8278809 4.9089980125
594.3937378 16.926197052
595.0814209 17.2251567841
597.1912231 6.559278965
605.0337524 4.2609910965
612.2515259 4.9133396149
617.5067749 2.9570159912
621.7583008 11.1646575928
639.4256592 11.162446022
643.8969116 10.0142431259
646.8305054 2.0860900879
648.9456787 38.9915084839
650.4202881 8.8575086594
661.8640137 2.5206313133
664.8984985 12.642996788
666.4641724 35.2659454346
667.2956543 23.76679039
END IONS
BEGIN IONS
TITLE=SH_AW_01082017_RALF.307.307.1
RTINSECONDS=104.1019
PEPMASS=684.203491210938 4678.44580078125
CHARGE=1+
240.2135773 8.4920253754
281.9628601 6.7605476379
287.1228027 4.5872554779
324.9436646 2.0852565765
326.0607605 16.8580589294
327.0419922 2.7444608212
341.1042175 10.2461433411
342.1724854 6.1198530197
343.1066895 34.589515686
355.0790405 29.5543041229
357.152832 29.2436294556
371.1231689 6.7627286911
395.0281372 4.2579474449
428.9781494 28.0356903076
429.9703979 27.6109409332
431.0018311 67.2448196411
500.3624878 3.8247609138
541.536438 6.9962182045
565.2201538 4.9223046303
570.911499 7.7759900093
572.3015747 3.721465826
573.8571167 7.0102109909
597.7249756 18.7103691101
639.7714233 3.5144040585
642.0888672 6.4351034164
653.8839722 6.2068152428
666.131897 7.4060339928
667.7905884 47.829990387
668.8844604 15.0186910629
671.3548584 2.8676140308
683.5949097 3.1748495102
END IONS
BEGIN IONS
TITLE=SH_AW_01082017_RALF.308.308.1
RTINSECONDS=104.4056
PEPMASS=415.035980224609 9131.166015625
CHARGE=1+
138.822052 2.7529857159
140.9616394 2.6515905857
143.9520111 2.0913496017
147.052475 4.7293844223
152.9534302 3.0769536495
153.9812317 2.5211939812
169.0090179 3.3923912048
169.8074036 7.9468998909
171.1284332 8.5071744919
176.9983368 5.5593104362
186.0006409 2.525578022
189.2177887 4.6739106178
211.8872528 2.3029010296
215.178421 4.0460553169
216.0595398 4.5150871277
227.1374359 46.5124015808
227.968277 6.2210030556
229.6374817 2.0034050941
233.3309326 4.6733837128
236.2145996 4.1490073204
259.2066345 10.6575698853
262.1850281 15.952878952
269.2128601 1.649821043
281.1590271 10.9048576355
282.2067261 8.0554952621
295.3467712 3.7538061142
299.804657 10.4667787552
301.9213867 11.7030849457
303.9245605 2.8663003445
307.9988403 17.4838409424
309.9904175 4.6866192818
312.3510132 10.2864217758
315.7504272 5.0780344009
318.3283081 6.9900040627
320.9919739 1.6611138582
321.8814087 14.6621713638
325.0211792 18.5567054749
326.0181274 25.136264801
326.9104004 109.51222229
327.9405212 140.9317016602
336.1187134 26.9208679199
340.1477051 13.3949460983
341.8380432 8.780257225
343.2084351 5.6823759079
344.0055847 2.5439312458
345.0585022 5.7191128731
345.9636536 12.7240085602
353.0889282 15.684135437
353.7061768 6.490363121
355.3419495 5.5148639679
358.0500183 6.3238778114
361.4985962 6.5590615273
367.8822327 3.5778241158
369.9476013 29.6573162079
370.8761292 21.443403244
372.1698303 26.0165081024
374.8577271 2.0901303291
381.3094177 4.4023833275
384.6954651 22.500246048
392.8819275 2.307019949
394.6478271 13.6970043182
395.858429 8.3303194046
397.3570251 90.8375091553
398.0950623 82.2730331421
399.0474243 14.9292984009
400.1515198 12.1111917496
407.3126526 25.3492851257
415.9595337 12.098323822
END IONS
BEGIN IONS
TITLE=SH_AW_01082017_RALF.309.309.1
RTINSECONDS=104.6998
PEPMASS=503.106903076172 2643.04833984375
CHARGE=1+
221.1824646 11.8595342636
222.9629211 4.5907034874
249.1309662 8.7126789093
267.0674438 2.5230166912
278.2733765 5.2505173683
278.9180603 3.781304121
281.0814209 82.478515625
282.0892944 95.6913299561
283.1358337 139.3322601318
299.4346313 8.5756597519
300.8939514 14.1455898285
305.3345337 3.2234840393
309.0390015 2.7112493515
328.8773804 14.1353054047
331.0593872 8.5467967987
334.9898682 4.4786748886
340.4523926 3.9590237141
341.5400085 13.1225280762
343.1020813 28.3829841614
344.1392212 2.0786414146
355.0725708 4.9134984016
358.8018799 5.6052136421
361.1686707 3.1017925739
362.0523376 4.2707233429
362.927948 3.5836877823
372.2245178 2.1833994389
389.1075745 4.416413784
390.0862122 5.5050787926
391.0841675 33.543800354
392.872467 7.4034767151
397.8717957 2.7357723713
398.973114 9.1234779358
401.07901 9.8141183853
407.0090027 14.8927316666
407.9207153 2.8828222752
415.1788635 54.8540725708
416.5454712 37.9173660278
417.1897888 43.062374115
417.9392395 3.1786868572
424.5462036 12.6120405197
425.7625122 3.9855391979
432.5884094 5.8993368149
433.2947998 3.3794677258
434.7989197 18.0419788361
445.591217 5.2762618065
451.2447815 3.1765334606
457.1287231 9.3675441742
460.0636292 5.050301075
461.3280945 11.0002918243
464.549469 5.4671568871
466.433197 3.4122872353
468.8330688 7.3792848587
469.6884155 14.0603675842
474.530365 15.4257049561
476.9542542 6.9811687469
486.9115295 97.7809906006
487.8431091 1.4430726767
489.0568542 127.543006897
504.3522034 6.35754776
END IONS
BEGIN IONS
TITLE=SH_AW_01082017_RALF.310.310.1
RTINSECONDS=104.9889
PEPMASS=610.185913085938 3814.630859375
CHARGE=1+
193.2389069 6.8699593544
221.1989899 7.5169739723
267.28479 7.8526639938
281.0502319 13.5426435471
299.4035645 8.494260788
308.9880066 4.3005867004
342.9009399 8.4409255981
355.0618286 103.3963775635
371.0976563 6.5795173645
371.7166748 5.1186776161
373.0230103 5.2797498703
415.1915283 10.4942321777
451.9391479 2.0963993073
453.8735352 5.993452549
464.2096558 15.1144590378
469.1433716 3.957878828
474.5300903 6.3552737236
475.8950195 21.4738807678
486.0597534 4.0945482254
492.2130737 2.3006134033
495.968689 19.3510951996
512.0967407 9.1740608215
513.7834473 5.6879348755
520.2213135 24.8870544434
521.9153442 17.3184623718
522.5163574 5.7845821381
530.1862793 21.4022216797
534.8040161 5.9947633743
536.029541 2.5293052197
539.6554565 9.1175117493
546.9629517 9.482175827
552.1911011 10.6981544495
553.3323975 10.4196996689
564.5389404 9.375872612
565.9240723 5.3255190849
574.3241577 7.8169536591
576.5548706 3.8249466419
579.1174316 3.081507206
589.7539673 4.9130468369
591.6557007 48.3120193481
592.4335327 21.4351844788
593.237854 11.5574436188
595.3348389 3.3916740417
610.7147827 2.2552292347
END IONS
BEGIN IONS
TITLE=SH_AW_01082017_RALF.311.311.1
RTINSECONDS=105.2841
PEPMASS=759.219665527344 2697.1796875
CHARGE=1+
222.3859863 4.04398489
281.1695557 57.5078697205
282.2160034 59.1298561096
295.0291748 6.2162752151
300.1711426 11.3038959503
342.0906982 16.8575363159
429.3733521 1.4405020475
430.1893921 4.415851593
442.9381104 5.3148069382
504.3295898 4.9198112488
530.9312134 13.3162479401
573.0548706 4.4786586761
644.9214478 13.7550916672
661.4498291 3.13088727
671.0770874 6.671708107
686.15448 8.0396785736
715.2989502 38.9790039063
739.048645 12.903632164
741.4992065 16.8566093445
758.7560425 7.7428498268
END IONS
BEGIN IONS
TITLE=SH_AW_01082017_RALF.312.312.1
RTINSECONDS=105.5838
PEPMASS=759.219665527344 1585.468627929688
CHARGE=1+
265.1341248 5.7742772102
266.9125366 7.8746557236
280.8616638 2.9633407593
281.9279175 15.1353683472
283.2216187 19.7781200409
294.9636536 6.993994236
341.12677 9.3986234665
369.0679321 9.3153762817
504.7338867 3.2122805119
632.1747437 6.0342569351
641.262085 5.7924976349
670.4518433 3.6132414341
680.6449585 7.7409105301
711.5944214 1.9314185381
714.2844849 6.9214477539
723.9227905 4.8788032532
741.1116333 3.3969962597
742.0020142 2.3415441513
743.0808105 3.8622093201
END IONS
BEGIN IONS
TITLE=SH_AW_01082017_RALF.314.314.1
RTINSECONDS=106.7737
PEPMASS=503.107482910156 10677.0244140625
CHARGE=1+
155.9207611 7.485742569
221.1665649 77.6495132446
238.3020782 12.6379461288
243.9562378 2.7600135803
248.8383484 3.4073293209
265.1326904 43.7342414856
277.0960083 8.6251382828
278.956543 2.0969548225
281.0643616 713.405456543
282.6420898 6.3650584221
298.4505005 67.318649292
299.1157227 23.7928371429
302.7653809 2.7559440136
305.0495605 2.1007735729
[truncated: 72,934,707 more chars]
