# Supplementary material for: Loss of function mutation of the Rapid Alkalinization Factor (RALF1)-like peptide in the dandelion Taraxacum koksaghyz entails a high-biomass taproot phenotype
Source: PLoS One. 2019 May 24;14(5):e0217454. doi: 10.1371/journal.pone.0217454 (PMC6534333; doi:10.1371/journal.pone.0217454)
Supplement: S3 Appendix — (MGF) [file pone.0217454.s012.mgf]

BEGIN IONS
TITLE=SH_AW_09112018_AW_04.2538.2538.3
RTINSECONDS=1193.0949
PEPMASS=404.208465576172 4858.5888671875
CHARGE=3+
90.87710571 746.75390625
96.61479187 725.2651977539
104.017067 3632.5041503906
110.071907 2246.7150878906
122.1955643 763.4771118164
194.5099182 794.1550292969
210.8860474 771.2250366211
226.281723 820.1560668945
237.4445953 888.990234375
392.1230774 856.1625976563
545.7918701 1235.48046875
546.3028564 1029.5941162109
894.0223999 1039.6516113281
1006.884705 1103.6213378906
END IONS
BEGIN IONS
TITLE=SH_AW_09112018_AW_04.2750.2750.3
RTINSECONDS=1267.44162
PEPMASS=380.861083984375 15878.1376953125
CHARGE=3+
110.0716324 10122.4453125
132.6521606 1038.5500488281
132.712326 1202.0151367188
175.1197815 1043.9327392578
248.1966248 855.5078125
251.0467072 5885.8486328125
350.6238403 922.9395141602
374.8580627 1785.5749511719
380.860321 2332.5925292969
381.1946716 1375.4155273438
450.5448303 949.7075195313
475.244812 882.265625
502.2589417 4602.3041992188
502.7608032 1219.4913330078
507.2516174 1331.1403808594
747.2142334 1044.3963623047
END IONS
BEGIN IONS
TITLE=SH_AW_09112018_AW_04.2842.2842.3
RTINSECONDS=1299.54576
PEPMASS=461.896453857422 10147.2138671875
CHARGE=3+
102.0552979 2475.2109375
120.0808868 9245.12109375
129.1026611 1245.2681884766
129.6214447 951.39453125
132.609787 817.045715332
143.1176605 1733.9541015625
175.119278 2241.2724609375
200.2123718 887.2158813477
249.1229248 1975.7165527344
303.214447 1008.2819213867
331.6793823 1255.904296875
342.5587158 902.2698974609
345.6754456 1025.1525878906
359.0296631 4032.3051757813
401.1972351 1096.3522949219
417.2575684 1603.3037109375
429.0874023 2161.2922363281
434.2243042 1224.7005615234
440.2295227 5949.625
440.5644531 1554.921875
440.8981934 904.6475830078
455.8881531 1033.2109375
461.5622253 3131.4699707031
461.8941345 1926.1939697266
500.2907715 2432.0830078125
548.2728882 1178.2474365234
611.324646 1427.9969482422
619.3064575 2655.9753417969
690.3427124 1910.8685302734
END IONS
BEGIN IONS
TITLE=SH_AW_09112018_AW_04.3043.3043.3
RTINSECONDS=1370.02212
PEPMASS=470.267292339442 11154.01953125
CHARGE=3+
101.3694382 847.9951782227
115.0003052 891.9984741211
132.7329407 1066.7509765625
132.7998962 1119.9436035156
172.1079102 937.5008544922
183.0766602 1623.3272705078
200.1031342 3559.0412597656
271.1386108 1034.2412109375
413.7351685 1697.7320556641
446.9154358 1202.9227294922
459.9211731 2595.2583007813
467.9145508 1008.4870605469
470.2664185 12434.546875
470.599884 5432.1162109375
527.2979126 1641.9621582031
570.3221436 1881.8358154297
589.8234253 2870.4738769531
604.2078857 916.180480957
605.3468018 1140.0792236328
1449.233276 1081.6075439453
1453.866943 1121.1947021484
END IONS
BEGIN IONS
TITLE=SH_AW_09112018_AW_04.3102.3102.3
RTINSECONDS=1390.5399
PEPMASS=412.171742054163 6514.271484375
CHARGE=3+
99.60021973 829.7373046875
147.058075 896.2830200195
175.1188049 1267.3355712891
197.8827362 861.0404052734
214.0830078 1006.7034912109
228.5224304 850.2894287109
248.4978333 969.236328125
274.1182861 891.6326293945
331.2094116 2670.4848632813
549.2481689 1383.9420166016
566.5935059 980.1080932617
615.9973755 915.7040405273
720.7234497 889.5511474609
END IONS
BEGIN IONS
TITLE=SH_AW_09112018_AW_04.3226.3226.2
RTINSECONDS=1433.90544
PEPMASS=382.691711425781 13356.0625
CHARGE=2+
56.19630051 697.3233642578
57.96917343 795.0803833008
64.83219147 1296.4996337891
64.8367157 1889.5804443359
64.83965302 1431.0920410156
67.56634521 730.6115112305
84.08137512 2338.1350097656
103.4680939 813.0728759766
110.0717468 4515.3227539063
120.0809174 2216.1479492188
123.4502258 784.0842895508
129.1021576 1825.0396728516
130.086441 1906.9057617188
132.6253357 1108.1993408203
132.6954651 941.5706176758
147.1127319 1658.7535400391
169.3601532 747.0357055664
176.3643799 763.6427612305
196.3921204 830.2714233398
225.0961456 892.4453735352
350.6932373 2723.3764648438
372.1338501 924.1190185547
434.54245 873.2733154297
END IONS
BEGIN IONS
TITLE=SH_AW_09112018_AW_04.3238.3238.4
RTINSECONDS=1437.84966
PEPMASS=424.998138427734 8654.234375
CHARGE=4+
129.0940704 936.7383422852
129.1022339 10889.083984375
132.6060791 880.6904907227
132.6656799 763.3530273438
132.6757355 1151.4704589844
132.6838684 920.6677856445
141.1015778 1011.859375
175.1184387 1233.1439208984
209.09375 1132.9559326172
214.0134125 924.8173217773
226.1184082 1135.2875976563
268.6820984 1082.5328369141
297.1914368 1734.2086181641
343.1920166 1499.9270019531
422.2415466 1239.9338378906
441.9195557 2312.0573730469
442.2583008 1539.7882080078
465.7592163 4108.0375976563
479.1519165 860.7439575195
505.7998962 904.9116210938
514.2861328 11571.0322265625
514.7824097 1359.6564941406
613.8545532 2732.3432617188
662.3764648 1501.2113037109
1649.813965 1264.5045166016
1725.122314 1208.2265625
END IONS
BEGIN IONS
TITLE=SH_AW_09112018_AW_04.3257.3257.3
RTINSECONDS=1444.25784
PEPMASS=385.881500244141 9162.2998046875
CHARGE=3+
84.08126068 2329.322265625
86.09696198 1282.2973632813
87.60329437 792.9036254883
93.35570526 831.0
94.60207367 757.16796875
129.1019287 2230.4519042969
129.3236542 799.2940673828
132.0511932 815.0998535156
132.6816711 1212.0844726563
132.751236 1067.9471435547
143.8608246 824.2813720703
166.3504791 753.4214477539
184.515152 806.5180664063
226.1528778 792.6423950195
232.710907 732.0574951172
244.1657562 1102.0362548828
253.1655273 2503.7080078125
254.1619263 1278.7407226563
288.789978 828.5666503906
610.333252 1530.34765625
1105.412964 931.3056640625
END IONS
BEGIN IONS
TITLE=SH_AW_09112018_AW_04.3334.3334.4
RTINSECONDS=1471.08168
PEPMASS=432.456359863281 11085.740234375
CHARGE=4+
129.1022339 950.7052001953
132.6036682 1071.3900146484
132.6829681 1035.2874755859
136.0756073 3970.6569824219
148.4572449 814.2520141602
152.9700623 708.1358642578
167.3320313 735.3129272461
187.9063263 771.8154907227
187.9228973 806.0121459961
208.952713 1513.6193847656
210.9507141 2852.3562011719
225.0976563 1751.4260253906
251.1507568 1064.9864501953
284.7362366 887.1001586914
310.0707092 961.1304931641
371.20401 1691.4456787109
392.1670532 1501.359375
393.1698608 925.8344116211
449.2202454 1232.4836425781
456.690918 1148.3367919922
457.1905823 1231.8859863281
505.2140198 1623.2652587891
END IONS
BEGIN IONS
TITLE=SH_AW_09112018_AW_04.3363.3363.2
RTINSECONDS=1481.0097
PEPMASS=525.237860293492 10361.865234375
CHARGE=2+
85.28701019 894.7342529297
107.7727585 805.5814208984
132.5950165 812.2854003906
157.0969391 2946.2182617188
159.1126251 3380.3347167969
185.0920258 3004.5883789063
187.1067505 2473.076171875
192.6225739 805.9537353516
245.1338196 904.4489746094
249.4253082 942.7819824219
249.9347382 1036.1766357422
283.8770752 816.6123657227
322.629364 868.1557617188
332.0198059 958.8817138672
414.1716614 1801.3695068359
432.1872559 10241.462890625
432.6862183 2372.9631347656
578.2355347 1247.4510498047
679.2797852 3946.1640625
730.289856 1129.0311279297
766.3172607 5565.0151367188
808.2442627 1108.3752441406
863.3623047 4301.1127929688
END IONS
BEGIN IONS
TITLE=SH_AW_09112018_AW_04.3382.3382.2
RTINSECONDS=1487.41746
PEPMASS=375.224430759141 9028.4267578125
CHARGE=2+
64.83271027 1580.4886474609
64.83739471 2216.0971679688
64.84033203 1746.7379150391
72.27405548 723.8247070313
80.11708832 876.8076782227
80.81601715 854.6851806641
110.0716782 1283.2481689453
127.7663651 779.7073974609
132.7700043 1061.8704833984
162.5523834 828.0205688477
198.5198212 853.457824707
214.0783081 755.7738037109
257.1165161 761.6281738281
326.921051 810.7146606445
327.897583 901.6683349609
342.4201965 822.1437988281
359.0668335 845.4000854492
END IONS
BEGIN IONS
TITLE=SH_AW_09112018_AW_04.3428.3428.4
RTINSECONDS=1503.32892
PEPMASS=433.188629150391 4744.23291015625
CHARGE=4+
129.1021881 2648.4404296875
132.6353607 950.5294189453
132.6974182 916.0197143555
136.0757751 6016.025390625
136.0847931 1216.8754882813
161.0703888 841.8444824219
198.7254181 872.1630249023
208.9533691 2530.8713378906
210.9504547 4014.0166015625
212.9489746 959.0974731445
225.0988312 2401.8918457031
234.1447296 2111.9841308594
251.148819 1136.5142822266
266.1258545 1321.5134277344
353.1948547 956.334777832
371.2038269 3122.3051757813
392.1679077 3424.4504394531
456.6875305 2988.8674316406
457.186676 1097.6899414063
742.2822266 1038.5302734375
995.862915 1081.6439208984
1012.703857 958.7243041992
END IONS
BEGIN IONS
TITLE=SH_AW_09112018_AW_04.3471.3471.3
RTINSECONDS=1518.18558
PEPMASS=705.671569824219 8877.3486328125
CHARGE=3+
147.0586853 22553.064453125
148.0632935 925.5092773438
161.0917206 1201.93359375
173.0926819 1370.3135986328
182.819519 1007.0045166016
183.0762634 1469.5687255859
201.0872345 1636.36328125
228.0987396 4345.0629882813
234.0899048 1273.7955322266
240.0980988 1601.1860351563
244.1387787 985.8940429688
253.981781 865.825012207
258.1447754 1214.1796875
301.0959473 1342.2043457031
319.942749 812.57421875
345.1223145 3747.5520019531
363.1325073 1963.7724609375
375.1323853 1549.8128662109
379.2134399 1904.7796630859
484.2419739 1314.9798583984
492.7590332 3338.4897460938
543.2817383 1472.2686767578
555.2764282 1100.2884521484
642.9754639 1965.9058837891
669.8550415 3927.861328125
740.3983154 1162.7786865234
757.4265137 7355.6694335938
758.4179077 1839.0555419922
769.3604126 1464.8651123047
776.9013672 10903.4716796875
777.4041748 6175.1411132813
777.9087524 1698.990234375
820.4179077 2477.685546875
867.9313354 2264.6804199219
868.9353638 1434.9267578125
876.9416504 12563.3828125
877.4405518 5160.3110351563
877.9424438 2595.3259277344
963.949585 1504.0500488281
968.5284424 1620.1284179688
984.5067139 6870.1479492188
997.5042725 1154.0964355469
1085.561646 3083.7729492188
1281.667236 2516.7727050781
1338.691895 1914.3835449219
END IONS
BEGIN IONS
TITLE=SH_AW_09112018_AW_04.3514.3514.2
RTINSECONDS=1533.04248
PEPMASS=537.2890625 7653.8720703125
CHARGE=2+
86.09695435 5942.513671875
87.94199371 782.7731933594
105.1493073 879.8948364258
106.0968018 780.9164428711
112.0869675 994.143737793
127.836235 865.257019043
132.7210083 1128.9255371094
132.7310028 1337.2225341797
132.7396088 1068.8284912109
199.1806183 3945.1884765625
232.1122437 825.2469482422
299.0612488 1189.8670654297
309.6696167 5059.53125
310.1705933 1313.6049804688
333.1899719 1116.8833007813
537.2883301 38091.0703125
537.7890625 8619.76953125
668.8566895 1188.6949462891
830.3700562 3188.41796875
END IONS
BEGIN IONS
TITLE=SH_AW_09112018_AW_04.3556.3556.3
RTINSECONDS=1547.54646
PEPMASS=431.576927125737 11766.755859375
CHARGE=3+
95.05686951 762.1901855469
98.97855377 1757.5837402344
98.98477173 21000.7265625
110.071785 1112.6065673828
112.08741 955.6634521484
132.7550812 1313.0948486328
132.763855 1003.0893554688
162.6095581 915.8128662109
164.1208496 762.5618286133
175.1184845 2712.5510253906
176.1512756 783.6945800781
208.9528351 4276.4340820313
210.9500275 2203.5373535156
282.1735229 3776.0991210938
282.6746826 962.7574462891
324.6838074 1633.71875
344.9741211 1209.5830078125
381.7033997 949.2492675781
425.9000549 1155.8731689453
430.2759705 1545.5502929688
464.2713928 1123.6441650391
547.8082275 918.3812255859
597.3256836 3008.6604003906
597.8286133 1479.3060302734
702.3936157 1009.3635864258
END IONS
BEGIN IONS
TITLE=SH_AW_09112018_AW_04.3558.3558.3
RTINSECONDS=1547.96892
PEPMASS=573.595839161825 6199.85791015625
CHARGE=3+
129.1020508 2358.3981933594
130.0493622 3129.3154296875
132.5803833 1054.2553710938
132.6083069 849.1455688477
143.0818024 1105.6541748047
148.0608673 6432.1342773438
182.5583344 845.9125366211
204.0729523 838.3344116211
226.1193237 902.2924804688
227.1023102 2374.3176269531
231.0961151 921.1522827148
249.1074829 3148.2768554688
300.1184692 1999.8161621094
302.1416016 874.8125
356.1436462 2738.2783203125
427.1828003 1657.8823242188
1161.84668 1077.3275146484
END IONS
BEGIN IONS
TITLE=SH_AW_09112018_AW_04.3575.3575.2
RTINSECONDS=1553.67186
PEPMASS=394.224734994129 9550.5712890625
CHARGE=2+
56.5434227 696.1208496094
59.52767944 771.0200805664
61.80351257 663.0328369141
64.31417084 736.1708984375
64.83019257 687.0744018555
64.83502197 3083.2939453125
64.83831787 2047.6597900391
65.13048553 795.5731811523
66.19393921 754.2984619141
66.2828598 717.9124145508
67.64055634 814.9305419922
68.36615753 677.6644287109
75.05600739 2564.7124023438
85.42268372 798.1123657227
110.0720367 1033.4057617188
130.6369476 758.8717651367
132.7533264 838.3193359375
132.7659607 976.8142700195
164.3385925 882.8941040039
186.0875397 3311.7145996094
198.0072784 786.5122070313
223.7761536 862.0944824219
233.1418762 827.6783447266
503.2891541 2071.6682128906
602.3622437 3577.3503417969
675.9309692 919.7225341797
696.7802124 987.9758911133
END IONS
BEGIN IONS
TITLE=SH_AW_09112018_AW_04.3597.3597.3
RTINSECONDS=1561.13364
PEPMASS=402.533009705156 6971.1552734375
CHARGE=3+
84.08156586 1258.6489257813
93.81814575 754.6565551758
95.7899704 727.7914428711
129.101944 2663.3291015625
132.6867981 835.3555297852
132.7672424 1065.3940429688
161.2630615 829.8227539063
175.1180573 846.0315551758
200.1396332 924.2614135742
272.8069153 867.2871704102
401.7311096 1115.3560791016
402.2823486 1038.9060058594
422.2008057 997.6514892578
557.4101563 859.9306640625
863.4967651 875.9992675781
900.8950195 984.0482788086
903.5454102 1055.2160644531
1192.411011 968.9888305664
END IONS
BEGIN IONS
TITLE=SH_AW_09112018_AW_04.3628.3628.4
RTINSECONDS=1571.76588
PEPMASS=420.224731445313 4602.5908203125
CHARGE=4+
129.1023102 2031.8469238281
132.6628418 934.6646118164
173.6848297 796.2415771484
187.144165 1479.2880859375
217.2017365 815.1224975586
232.1421814 827.3719482422
242.7541046 917.3663330078
274.8582153 899.2142333984
321.6586304 812.3120727539
339.0316772 879.1154174805
455.4840393 861.0657348633
482.2414551 1088.1879882813
1228.75293 1001.837097168
1252.257813 1119.8345947266
END IONS
BEGIN IONS
TITLE=SH_AW_09112018_AW_04.3648.3648.3
RTINSECONDS=1578.52548
PEPMASS=441.853335883205 9336.0146484375
CHARGE=3+
95.95243835 900.9794311523
103.0393448 704.1857299805
110.0715256 8838.763671875
118.8415222 764.9436035156
127.0386276 1387.4986572266
132.7058258 978.6235351563
146.9567108 796.8124389648
163.23172 866.2467651367
195.0873108 1752.9736328125
198.5131683 1072.0822753906
232.1399994 1118.7475585938
359.7980957 924.5158081055
387.8357544 2511.1491699219
572.2424927 1241.5997314453
581.2491455 6245.0732421875
581.74823 2713.5805664063
582.9533691 887.5389404297
611.5877075 904.0998535156
748.4325562 1104.2160644531
1024.418457 976.3687744141
1358.627075 1340.4532470703
END IONS
BEGIN IONS
TITLE=SH_AW_09112018_AW_04.3664.3664.4
RTINSECONDS=1583.87814
PEPMASS=454.944283083772 10213.724609375
CHARGE=4+
126.3965149 744.7614746094
130.0318909 1165.4969482422
131.0815735 1270.0841064453
132.7865753 1850.3288574219
147.0588379 1760.3616943359
158.9345703 812.2036743164
214.1053619 806.3634643555
378.1378784 1124.1593017578
398.1845093 1139.4583740234
454.7467651 906.2802124023
475.0332336 1084.2495117188
525.2280884 949.283203125
791.4746704 920.9169921875
1692.890503 1141.2655029297
END IONS
BEGIN IONS
TITLE=SH_AW_09112018_AW_04.3665.3665.3
RTINSECONDS=1584.02826
PEPMASS=706.005676269531 6317.9755859375
CHARGE=3+
147.0585632 55512.39453125
147.111969 1807.4559326172
161.0917664 3431.4304199219
167.0817413 1318.7198486328
167.3610687 953.5390625
168.2490997 951.9022216797
171.0762787 1427.2738037109
173.0920868 1733.0424804688
183.075943 3139.0402832031
184.108078 2698.4370117188
185.1282806 3095.8422851563
187.1072998 1307.4050292969
189.0869751 3216.3862304688
197.0918884 1503.7026367188
199.1076813 1065.2130126953
201.087265 2211.3422851563
212.1028137 8716.11328125
215.1030731 2054.9191894531
234.0907593 3311.6611328125
240.0979004 4274.7651367188
242.1479645 1592.2751464844
254.1136932 2406.5397949219
257.1612244 2897.5119628906
262.0859375 1667.8424072266
271.0751343 1097.6490478516
272.1242065 3263.9401855469
275.1730957 1976.1187744141
296.1260986 1234.3376464844
314.1387329 1022.9036865234
345.1215515 8211.41015625
355.1964417 2865.6362304688
363.1316833 3127.0544433594
375.1339417 2843.5161132813
379.213501 5382.271484375
380.1508484 2413.3752441406
415.1806946 1781.9431152344
427.7221985 1174.94921875
454.1957703 2778.0539550781
456.2460632 1967.5822753906
472.2054443 2528.7172851563
476.2470703 3113.2145996094
484.2388 2023.8911132813
484.7624817 9683.6826171875
485.2599792 2652.2048339844
518.2702026 2217.6791992188
518.6069336 1075.5007324219
531.3253784 1388.1735839844
535.2841187 3996.5798339844
557.2952881 1273.0317382813
567.2788696 2260.1462402344
585.2848511 4041.4089355469
611.3121338 1846.2861328125
629.3290405 1696.4952392578
641.3419189 3008.2954101563
642.9807129 2367.4128417969
643.3102417 3216.0935058594
644.3723755 3557.0419921875
646.2521973 1763.7924804688
669.8562622 3012.3747558594
684.3190918 2463.6640625
739.4104004 2990.7124023438
757.4191284 26210.34765625
758.421875 3933.8857421875
767.3534546 3124.5334472656
767.8969116 2406.1784667969
768.37677 1568.5793457031
776.8999023 21687.109375
777.4022827 12216.1455078125
777.9088135 1483.4398193359
785.3615723 2415.7272949219
820.4139404 4885.9692382813
820.9170532 2849.5971679688
821.4273682 1353.8107910156
838.8634033 1324.2904052734
858.3613281 2443.2507324219
867.9359741 3684.2648925781
868.4276123 2077.4250488281
868.9287109 2107.8073730469
871.4641113 2657.9284667969
876.9401245 21216.708984375
877.4439087 11493.5966796875
877.9404907 5434.5551757813
941.4140015 1900.7623291016
951.4893799 3496.720703125
959.4186401 2323.9921875
963.9728394 1635.8541259766
968.5147705 26244.130859375
969.5197144 7923.0209960938
1069.559937 4745.1127929688
1281.669434 3624.4653320313
1282.661987 2245.0346679688
1338.7052 3892.6684570313
1439.749512 1775.6209716797
1552.780273 1885.5772705078
2166.666504 1493.7756347656
END IONS
BEGIN IONS
TITLE=SH_AW_09112018_AW_04.3672.3672.3
RTINSECONDS=1586.21034
PEPMASS=606.257437635289 4252.6103515625
CHARGE=3+
132.6618958 1159.5804443359
132.7346344 1157.8353271484
132.7434235 1269.2838134766
147.0587311 2108.1071777344
210.0883636 1041.7877197266
246.1256866 1542.3298339844
310.0993652 2040.6643066406
315.111969 981.5302734375
321.1599731 1601.0349121094
522.3519287 1109.2791748047
537.1948853 1115.9696044922
693.289978 3047.916015625
694.0192261 1044.7512207031
795.3601074 1171.37109375
1342.40271 1220.5369873047
END IONS
BEGIN IONS
TITLE=SH_AW_09112018_AW_04.3678.3678.3
RTINSECONDS=1588.04088
PEPMASS=493.226043701172 7212.62255859375
CHARGE=3+
102.0555649 3975.7563476563
129.1025391 2139.0324707031
130.0499725 1085.94921875
132.691452 1205.2703857422
169.0596771 2314.3332519531
173.0919342 1898.1960449219
187.0722961 1316.9016113281
201.0860901 1368.5928955078
241.0817871 2512.9287109375
244.0155487 859.6519775391
271.4867249 814.6364746094
294.4370728 896.1919555664
319.0001831 868.1900024414
331.8861084 1078.1737060547
417.2205811 1238.8031005859
463.7434387 1007.6845703125
472.7374268 1649.6419677734
473.2382813 1732.1622314453
475.2894897 1081.8386230469
493.2573547 1253.0239257813
565.4550171 980.4307250977
638.4466553 933.0772094727
668.2796021 999.0697631836
705.3834229 2149.669921875
833.4325562 1371.0234375
1415.175171 1116.6741943359
END IONS
BEGIN IONS
TITLE=SH_AW_09112018_AW_04.3680.3680.4
RTINSECONDS=1588.4634
PEPMASS=403.447192344909 9021.1728515625
CHARGE=4+
120.7270813 894.5847167969
129.1022797 12779.939453125
130.0853729 1005.1202392578
130.1060638 1063.1392822266
132.5714111 808.8755493164
132.6390991 923.3364257813
136.0757294 4085.2849121094
169.1329346 818.5971679688
170.5712891 910.4560546875
175.1190796 2006.7198486328
181.0967712 1083.3552246094
183.1124725 993.7414550781
184.6363525 1013.5366821289
200.1398621 2224.849609375
210.1599426 1023.844543457
256.1646118 1213.5062255859
281.1976013 2011.2314453125
309.1808777 1169.5626220703
314.5556946 916.1008911133
326.9259338 831.6721191406
333.7702942 866.2290649414
344.6980896 1279.41015625
353.2162476 1045.2691650391
374.1681519 1605.0112304688
380.2191467 1183.9533691406
380.7218628 933.5574951172
394.2190857 1010.4495849609
396.2620239 2513.3916015625
403.2479553 3823.0356445313
406.1705933 1698.3194580078
422.1977234 2688.87890625
422.697876 2452.2109375
453.3554077 931.352355957
454.1935425 1279.5567626953
454.6933899 1084.8714599609
475.2232361 1806.2135009766
566.2415161 2769.0100097656
567.2426758 1879.185546875
746.3314209 1134.6424560547
747.3388062 1653.1392822266
END IONS
BEGIN IONS
TITLE=SH_AW_09112018_AW_04.3684.3684.3
RTINSECONDS=1589.59062
PEPMASS=537.593811035156 7808.09228515625
CHARGE=3+
112.0346603 922.2053833008
118.5435791 806.90625
132.7464447 1267.0545654297
136.0758209 4648.7270507813
213.7950592 1017.8104858398
223.1556854 1060.6662597656
228.3950653 855.6506347656
266.6348572 928.9276123047
299.061615 3146.8146972656
300.0618286 3020.6164550781
309.1796875 6209.3623046875
323.1776733 3469.7487792969
344.6982422 3677.9853515625
358.6969299 1361.2598876953
394.2137451 1362.6649169922
461.7489929 1503.8536376953
475.2297974 1779.3618164063
501.2898254 1010.3558349609
506.2450256 1147.4615478516
603.3015137 1447.5311279297
642.1204224 939.0927734375
661.2947388 5898.8432617188
662.2957764 1275.5705566406
824.3500977 3226.2392578125
895.3895264 3186.2932128906
896.4014282 1479.671875
966.4265137 2496.8342285156
1199.859863 1128.4174804688
1573.027588 1079.6195068359
END IONS
BEGIN IONS
TITLE=SH_AW_09112018_AW_04.3709.3709.3
RTINSECONDS=1598.1099
PEPMASS=420.549255371094 6585.94140625
CHARGE=3+
110.0713501 1138.2774658203
127.0505447 1033.4572753906
127.0874863 879.0223388672
129.1023712 1140.6983642578
132.6635742 734.7533569336
157.1330719 829.630859375
169.0973663 985.5952758789
226.11763 980.3332519531
353.5243835 1694.3764648438
481.2533264 1981.8541259766
767.0075073 932.7088623047
777.3762207 1962.1284179688
1149.868286 1069.7470703125
END IONS
BEGIN IONS
TITLE=SH_AW_09112018_AW_04.3745.3745.3
RTINSECONDS=1610.53224
PEPMASS=555.272521972656 5514.91748046875
CHARGE=3+
129.1019135 4144.1743164063
132.4772186 1003.8040771484
132.4889374 752.7950439453
141.0959015 784.4789428711
187.0709076 1020.2825927734
230.5717468 962.0159912109
234.6313019 935.260559082
368.1988831 1313.5252685547
549.6074829 1101.3305664063
555.2512207 1122.5245361328
573.2487793 3131.1010742188
634.3392334 1894.9711914063
672.3230591 2746.357421875
735.383728 2130.3659667969
858.3776245 1198.8077392578
863.4429932 2759.5866699219
951.5852051 994.442565918
992.4901733 1188.4780273438
END IONS
BEGIN IONS
TITLE=SH_AW_09112018_AW_04.3765.3765.2
RTINSECONDS=1617.29004
PEPMASS=397.729186998298 14894.5693359375
CHARGE=2+
64.28889465 844.2352905273
64.83150482 1281.3494873047
64.83633423 2591.4538574219
64.83924866 1615.8995361328
84.08152771 1204.0106201172
95.22866058 799.9263916016
132.6451721 684.9200439453
132.7173767 912.4212036133
136.0759277 10855.1103515625
148.0758362 919.7309570313
148.2002106 818.0237426758
190.2785645 856.6702270508
201.8942108 959.7391967773
221.0921478 2309.6237792969
233.8981934 824.7963867188
259.1748962 900.7786865234
316.1993713 1404.2880859375
333.8976135 814.6262817383
631.3882446 2683.9963378906
END IONS
BEGIN IONS
TITLE=SH_AW_09112018_AW_04.3778.3778.2
RTINSECONDS=1621.58538
PEPMASS=466.23554013567 5866.30908203125
CHARGE=2+
64.83647156 1275.0860595703
64.83842468 1643.5999755859
64.84144592 1660.1773681641
64.84436798 1217.7242431641
84.08192444 952.4582519531
86.09697723 9841.36328125
94.00550079 798.9912109375
110.0714645 3730.4787597656
124.2835159 832.0467529297
132.5462341 1198.5085449219
132.6152344 1371.7905273438
147.1128082 910.7125244141
150.5799103 1001.6763305664
157.1335907 7967.0708007813
166.8075409 793.1540527344
185.1285095 1615.7905273438
227.4554749 904.0709838867
258.4474792 958.4147338867
355.205658 942.7098999023
475.0299683 884.6190795898
506.6832581 987.3836669922
530.2009277 1208.4204101563
533.9555054 1186.7591552734
747.3359375 3394.7172851563
END IONS
BEGIN IONS
TITLE=SH_AW_09112018_AW_04.3780.3780.2
RTINSECONDS=1622.00814
PEPMASS=481.729653533153 8498.546875
CHARGE=2+
72.17034149 813.2987670898
84.08144379 2124.0461425781
102.9695358 822.6459350586
110.0716095 9775.609375
120.0813522 1257.6810302734
129.1018829 1808.0391845703
132.4312439 851.7313842773
132.5162811 1137.6557617188
147.1122894 2682.0046386719
181.1082153 2345.4165039063
188.5354156 757.8483276367
209.1027832 2732.0720214844
225.9882202 935.8165283203
245.2210999 842.5573730469
271.8745422 900.1510620117
373.1591187 964.9458007813
481.7277527 2550.0886230469
511.2008972 867.7953491211
754.3496704 1478.4962158203
799.2000732 915.2145385742
825.3919678 1974.4720458984
976.242981 1070.2255859375
END IONS
BEGIN IONS
TITLE=SH_AW_09112018_AW_04.3787.3787.3
RTINSECONDS=1624.191
PEPMASS=402.532646622848 13526.046875
CHARGE=3+
84.08135223 2558.24609375
95.08292389 777.4647827148
110.2652512 853.4518432617
129.102356 7457.0458984375
132.5329895 814.5032958984
169.1329193 959.2403564453
197.1267548 776.5186157227
200.1398926 1387.1962890625
209.1930542 797.063659668
222.6110687 797.7507324219
253.9848022 831.9266967773
299.2077637 1173.6990966797
321.1062317 909.2761230469
392.1930542 1202.0341796875
396.2601318 1181.7222900391
405.6688843 1555.1320800781
422.1923523 1959.4787597656
454.1938782 1071.5616455078
501.1585999 895.8145141602
566.243042 1671.2999267578
END IONS
BEGIN IONS
TITLE=SH_AW_09112018_AW_04.3830.3830.3
RTINSECONDS=1639.04514
PEPMASS=431.526977539063 6879.216796875
CHARGE=3+
97.37405396 925.0031738281
98.978508 1330.7637939453
98.98468018 22054.255859375
110.0716171 10966.759765625
118.227562 779.7107543945
129.102417 1219.7199707031
132.5926666 1392.5395507813
132.6013641 1107.9057617188
206.4521332 849.7935791016
208.9530487 4846.4609375
210.9503174 3265.1442871094
271.7844238 894.4741210938
361.0220642 1390.4967041016
422.1425476 985.5316162109
425.5243835 1050.0308837891
431.526947 4976.9482421875
431.8634644 1203.3403320313
432.190155 1211.2340087891
442.4310608 826.3793945313
533.7488403 914.8479614258
559.9992065 1021.0254516602
576.0109253 1023.2982177734
578.2608032 4496.3754882813
578.7606201 1379.8098144531
890.236084 930.8025512695
894.9373779 1019.4465942383
912.3582153 1056.9228515625
END IONS
BEGIN IONS
TITLE=SH_AW_09112018_AW_04.3832.3832.2
RTINSECONDS=1639.46766
PEPMASS=422.747833251953 10907.9716796875
CHARGE=2+
60.83456421 936.1652832031
63.95306015 796.0956420898
64.8350296 1437.8909912109
64.83946991 2128.7841796875
64.84236908 1112.2081298828
84.08129883 7506.6596679688
89.77443695 763.3629150391
101.0008698 808.0249023438
101.7137375 803.2695922852
115.0658722 849.2872924805
123.2162247 779.4827880859
129.1022797 5127.724609375
132.4140625 804.7904663086
175.1177368 1104.3569335938
317.2566528 870.203125
345.6447144 820.4444580078
422.7489624 1993.8287353516
603.309021 1504.7683105469
716.3853149 2079.4287109375
END IONS
BEGIN IONS
TITLE=SH_AW_09112018_AW_04.3881.3881.3
RTINSECONDS=1656.43728
PEPMASS=380.175537109375 17957.044921875
CHARGE=3+
82.00879669 829.578125
84.04494476 1306.2159423828
102.0553818 2508.7702636719
102.9206314 775.0742797852
115.1408081 814.3776855469
132.6183319 893.4007568359
132.6338196 929.642578125
132.7008514 1171.8284912109
136.0757294 1008.8030395508
155.4977112 843.6365966797
158.0921936 1099.2563476563
165.1846619 881.1881103516
175.1186371 3665.8696289063
175.5675354 869.9034423828
213.0864716 1357.6303710938
238.877243 849.8447875977
241.0563507 785.9813232422
246.6141968 1001.0709838867
251.0469055 4403.248046875
267.1089172 1694.5152587891
274.1865845 3388.3479003906
294.1182556 1264.2625732422
306.1196899 1131.1059570313
324.130127 1416.0352783203
377.1571045 1201.0717773438
395.1689148 2482.0717773438
514.260498 1632.0714111328
532.5214233 850.1361083984
647.2905884 890.5880737305
END IONS
BEGIN IONS
TITLE=SH_AW_09112018_AW_04.3894.3894.2
RTINSECONDS=1660.73292
PEPMASS=569.760070800781 7348.18408203125
CHARGE=2+
110.0716248 3579.7736816406
132.5004272 947.1002197266
158.092041 1034.8820800781
166.0612488 1254.8266601563
175.1187439 2930.9135742188
221.1040344 4765.0478515625
239.1134796 1641.7957763672
249.098587 8202.34765625
250.0825806 1853.5908203125
267.1087952 8173.4067382813
274.1873779 4028.7351074219
298.7407532 1006.2161865234
306.1194458 6282.1645507813
324.1299133 3345.2316894531
349.1612549 1622.1004638672
364.7106628 1060.8986816406
377.1570435 2980.1145019531
395.1689148 1972.5551757813
449.7424927 904.5853881836
459.2220459 895.5243530273
471.1732178 914.8854370117
505.2360229 3706.6904296875
505.7366333 1203.2919921875
520.7163696 1139.4041748047
532.270752 2519.5910644531
551.7523804 1485.5307617188
552.2410278 4113.1889648438
552.7472534 1615.2248535156
560.7542114 2065.3483886719
578.4213257 1290.9346923828
744.3533325 9877.818359375
745.3463135 1530.5760498047
768.3648682 1105.7926025391
815.3894043 1688.2866210938
872.4091797 12600.5517578125
873.4110107 2275.4116210938
1049.842529 1325.2954101563
END IONS
BEGIN IONS
TITLE=SH_AW_09112018_AW_04.3902.3902.3
RTINSECONDS=1663.26768
PEPMASS=387.836334228516 4846.8271484375
CHARGE=3+
83.06077576 838.0171508789
91.0580368 1624.3094482422
97.36758423 883.1002197266
110.07164 5376.4194335938
129.101944 1056.6534423828
132.6404419 1062.6320800781
185.1038208 845.6566772461
195.0875092 1178.1715087891
232.1406403 2421.6169433594
263.3458862 826.6540527344
285.0093079 1021.7423706055
326.6975708 885.7417602539
355.069397 5159.7099609375
387.8348389 1678.1640625
388.1716919 1036.5297851563
922.5264893 1015.2353515625
END IONS
BEGIN IONS
TITLE=SH_AW_09112018_AW_04.3904.3904.2
RTINSECONDS=1663.69008
PEPMASS=445.120025634766 1521.533081054688
CHARGE=2+
62.57085037 870.0434570313
64.83230591 673.0150146484
64.83776093 2813.5598144531
64.84114838 1589.3597412109
66.7509613 725.8653564453
67.56795502 885.0434570313
70.67864227 733.1372680664
72.08163452 2293.0209960938
78.13993835 816.4838256836
79.71832275 750.4625854492
84.08152008 3066.9460449219
91.05780792 5923.1147460938
94.64414978 815.9758911133
110.0714645 1136.6726074219
136.0762177 1413.9963378906
167.0550537 3759.5400390625
202.1402588 878.5100097656
247.889679 759.0426025391
249.1606598 1113.6469726563
319.5450134 933.2854614258
342.9971008 870.9772338867
359.0280762 15556.357421875
362.9552002 1122.2720947266
407.0919495 859.4140625
427.5473328 839.7568969727
472.0082703 845.9610595703
502.8537903 878.1704101563
524.4440918 917.3812255859
685.413147 925.6936035156
END IONS
BEGIN IONS
TITLE=SH_AW_09112018_AW_04.3911.3911.3
RTINSECONDS=1665.87264
PEPMASS=466.211669078189 8130.470703125
CHARGE=3+
104.0169296 6328.83984375
110.0721054 956.9681396484
123.6902161 810.2590942383
130.0315704 1466.9893798828
132.5488739 1393.4284667969
136.0749359 1102.9512939453
147.0585327 3298.9780273438
176.1515198 887.1482543945
238.0820618 1064.8914794922
289.0951538 1050.8131103516
296.0122986 1018.1898193359
343.1065979 1010.1010742188
369.6846313 4059.2932128906
418.2128296 7928.7368164063
418.7127075 1554.4544677734
645.2468872 843.1790161133
657.2134399 897.5279541016
738.3587646 1442.6020507813
835.4081421 3571.6821289063
836.4143066 1517.2989501953
1092.510498 1046.7646484375
1102.65271 1070.0452880859
END IONS
BEGIN IONS
TITLE=SH_AW_09112018_AW_04.3923.3923.2
RTINSECONDS=1669.81626
PEPMASS=794.804870605469 7646.86767578125
CHARGE=2+
115.0504532 5178.9106445313
129.1020508 2309.3627929688
130.032135 1508.4713134766
130.0868225 1683.7374267578
132.6485138 1206.3464355469
132.7172546 1582.2911376953
147.0583801 5314.77734375
147.1126709 2372.2399902344
157.0604401 3719.8588867188
169.0972443 1054.2894287109
172.0419922 2224.6120605469
189.0692444 1672.9332275391
199.0707855 937.9273071289
200.0378723 1311.8533935547
207.5846863 883.4005737305
211.1082916 1138.2429199219
214.1189728 1339.6313476563
217.0642853 3574.4702148438
218.7177124 1078.9951171875
227.0479889 2264.8474121094
234.0905304 23608.9453125
240.1350861 1327.7712402344
246.1267853 3759.5659179688
256.1290894 25376.09765625
257.9595642 970.5594482422
258.1428223 1034.2813720703
262.0856323 28319.544921875
263.0861816 1911.2221679688
268.0326233 1002.5450439453
274.1224365 2207.0454101563
277.3909302 1068.7393798828
361.1546936 2659.2241210938
376.7022705 1030.5494384766
450.2037659 6538.8198242188
537.234436 3337.212890625
594.2548218 8337.6689453125
681.2861328 7261.5688476563
855.3319702 3912.361328125
912.3536987 9593.6748046875
913.3579712 1403.4246826172
999.3847046 15348.697265625
1000.385559 2569.4089355469
1096.410889 1408.3934326172
1114.418823 12555.9794921875
1115.392822 1653.7447509766
1211.423462 2841.1010742188
1228.458008 25160.478515625
1229.456665 6140.8256835938
1309.500488 1575.8121337891
1310.502075 2506.8298339844
1327.527954 13228.47265625
1328.520264 3833.3432617188
1338.503662 1564.2954101563
END IONS
BEGIN IONS
TITLE=SH_AW_09112018_AW_04.3925.3925.3
RTINSECONDS=1670.23818
PEPMASS=406.214372306186 9620.42578125
CHARGE=3+
86.0969162 8044.556640625
87.05584717 1610.8793945313
100.9468384 810.4205322266
108.2334442 808.1248168945
110.0716171 1185.6685791016
123.9579697 704.9242553711
127.0001678 804.9066772461
128.781662 771.3557128906
132.542038 938.7489624023
132.6115417 1380.6973876953
143.6024475 844.4736938477
152.2315216 858.8071289063
175.1195984 2058.8811035156
215.1381836 2861.5124511719
243.1340332 1296.3773193359
250.1709747 827.8212890625
263.6153564 840.8811645508
271.0210876 1016.4169311523
364.8273621 855.6485595703
487.7598572 868.7064208984
488.290863 1187.8031005859
603.321228 1914.6705322266
END IONS
BEGIN IONS
TITLE=SH_AW_09112018_AW_04.3936.3936.2
RTINSECONDS=1673.8284
PEPMASS=400.753000978411 13708.142578125
CHARGE=2+
62.74769211 838.9659423828
64.83599854 2643.8952636719
64.8394928 1821.4260253906
64.84253693 1081.5399169922
65.19000244 778.4931640625
70.06587982 951.2455444336
82.09223175 714.8821411133
86.09706879 4572.2924804688
108.0672379 791.5083007813
132.6796417 951.2029418945
132.7436829 764.2386474609
171.1129761 1194.9041748047
173.1341858 6334.5771484375
227.9736176 807.6596679688
268.8049927 793.7403564453
330.7510071 1108.5699462891
341.6509094 887.5380859375
391.7487183 1059.7371826172
400.7531128 26677.158203125
401.2541504 5080.1953125
539.7873535 828.5925292969
644.3917847 919.5717163086
END IONS
BEGIN IONS
TITLE=SH_AW_09112018_AW_04.3960.3960.3
RTINSECONDS=1681.99356
PEPMASS=507.596496582031 4771.93701171875
CHARGE=3+
110.0719376 1092.412109375
129.1022491 4448.5244140625
132.6872253 1218.9216308594
132.7594604 1425.5571289063
187.1446228 972.5061645508
191.6105042 910.4732055664
226.1198883 901.4674072266
329.0596619 1067.8623046875
549.2802124 1280.9914550781
696.8391113 1896.0571289063
918.4031372 1140.8675537109
END IONS
BEGIN IONS
TITLE=SH_AW_09112018_AW_04.3976.3976.3
RTINSECONDS=1687.34454
PEPMASS=603.904174804688 7743.6435546875
CHARGE=3+
129.1021881 10829.443359375
130.0865784 946.0037231445
132.7346649 1467.5323486328
132.7464752 896.3131103516
147.1129913 999.2525024414
152.473999 838.0581665039
182.1288147 965.6072998047
200.1399841 6226.3637695313
227.0645599 1340.7717285156
256.1651917 3210.0612792969
281.1965027 3201.5073242188
299.2078857 2569.8876953125
364.1244812 1723.8092041016
405.6707458 1483.8619384766
422.1937866 2161.5280761719
428.1721802 1332.2912597656
437.1793213 4767.6811523438
437.6754761 1178.6965332031
454.1965942 5265.408203125
454.6950378 1378.4268798828
484.2409668 1058.2650146484
495.8912659 1806.7443847656
520.7723389 1769.8656005859
543.9070435 1977.9982910156
549.9116211 2632.1030273438
552.7749023 3095.857421875
565.2410278 3833.95703125
571.2418823 5887.580078125
571.5794067 2444.6005859375
590.1801147 1348.6749267578
608.1948242 3317.1704101563
775.3833618 2513.7075195313
839.382019 2499.130859375
843.3880005 4805.673828125
907.3760986 6210.9228515625
908.388916 1755.7678222656
1222.201782 1106.1865234375
1696.68042 1375.08984375
1776.327148 1190.2630615234
END IONS
BEGIN IONS
TITLE=SH_AW_09112018_AW_04.3985.3985.3
RTINSECONDS=1690.2303
PEPMASS=402.532653808594 6647.7373046875
CHARGE=3+
84.08155823 1979.3017578125
86.09709167 3916.2277832031
87.83647919 795.5297851563
88.40660858 841.9216308594
104.0169601 950.9123535156
105.7512894 751.1368408203
122.7289124 717.0969238281
128.3020325 726.3127441406
129.1022491 4620.474609375
197.1267242 814.2956542969
233.1621857 821.8829345703
247.1591797 1038.8837890625
276.105896 855.5586547852
315.7121887 830.4448852539
325.7805786 810.5208129883
373.6695557 1552.1983642578
381.6175537 972.6817626953
401.7577209 3902.7353515625
402.2531738 1620.91015625
422.1944885 1906.5399169922
460.2503967 2608.0930175781
566.2398682 1162.6791992188
677.5764771 1035.4418945313
END IONS
BEGIN IONS
TITLE=SH_AW_09112018_AW_04.3990.3990.2
RTINSECONDS=1691.70906
PEPMASS=412.218721598572 9711.8662109375
CHARGE=2+
63.17783356 856.4638061523
64.83493042 1851.8099365234
64.83918762 1869.7663574219
64.84201813 1480.3146972656
72.08136749 4195.6850585938
76.27513123 710.0420532227
84.08131409 1533.4149169922
96.73626709 805.6859741211
110.0721664 818.4578857422
113.1312103 800.2645874023
121.499588 774.7695922852
129.1022034 1580.9014892578
132.7858887 1121.8399658203
147.1125183 1413.8217773438
155.0814667 1644.0511474609
156.7280731 995.4727172852
159.7697296 894.1759033203
181.5427856 781.7497558594
182.0933533 938.4208374023
234.1442719 1016.1511230469
292.0837097 902.2592163086
361.5844116 970.157409668
403.2146606 1913.6328125
525.2682495 2185.4748535156
604.020874 917.3726806641
670.8163452 1124.5305175781
END IONS
BEGIN IONS
TITLE=SH_AW_09112018_AW_04.3992.3992.3
RTINSECONDS=1692.13158
PEPMASS=394.5393821741 12495.662109375
CHARGE=3+
84.0452652 4383.8276367188
84.0814209 1103.7978515625
86.09676361 1231.7553710938
92.87999725 844.1660766602
93.15561676 804.6008300781
101.0715714 2269.6376953125
110.0717392 1618.5186767578
112.0870972 956.4336547852
114.237999 893.77734375
129.1020813 884.5931396484
132.6063843 927.4858398438
132.6868439 1147.7653808594
134.1819 919.8072509766
175.1188965 2487.4523925781
237.1347961 2308.7458496094
289.158783 1735.3742675781
300.1210022 789.9843139648
303.1773376 1740.1214599609
350.2204895 976.6764526367
414.2067566 980.4223632813
431.2361145 2447.3510742188
501.2211914 880.7410888672
539.949646 995.3074951172
542.2709351 1370.6488037109
552.2772827 1578.5513916016
621.9405518 925.0224609375
713.7658081 951.4674682617
END IONS
BEGIN IONS
TITLE=SH_AW_09112018_AW_04.4001.4001.4
RTINSECONDS=1695.01752
PEPMASS=396.934234619141 7467.0341796875
CHARGE=4+
110.0713196 2660.0290527344
127.0860977 2793.224609375
129.1017914 2512.10546875
129.9354706 733.5472412109
132.6846313 1232.9986572266
136.0753632 3822.1369628906
155.0812683 1505.4739990234
171.655838 810.5397949219
175.1200562 1338.9180908203
182.7547913 820.9143676758
265.1193848 942.2579956055
342.0704956 958.2510986328
369.2017212 968.7676391602
570.2689209 1165.0817871094
713.3677979 1288.0816650391
1388.577393 988.2930297852
END IONS
BEGIN IONS
TITLE=SH_AW_09112018_AW_04.4005.4005.2
RTINSECONDS=1696.1442
PEPMASS=591.304748535156 8708.2509765625
CHARGE=2+
110.0714188 7216.486328125
132.6659241 1262.4486083984
132.7378235 1044.7316894531
138.0669556 1062.0032958984
164.1176453 1280.6535644531
166.0610352 8023.9091796875
175.1166534 1023.1134033203
209.1401978 4213.0947265625
220.1078339 6933.970703125
223.1554718 2754.1066894531
226.0524292 869.1967773438
237.1343536 21525.966796875
238.1359711 1097.9543457031
241.544342 982.8452758789
251.1494904 3050.6398925781
291.6172791 947.3905029297
298.4541016 979.9584350586
335.1608582 1096.1988525391
344.6534119 952.3873291016
350.1810913 979.9129638672
350.2163696 4431.1948242188
354.2315063 933.2782592773
482.8058472 1282.2078857422
541.7687378 6212.1572265625
542.2684937 1470.9630126953
548.9870605 1043.916015625
591.2961426 1548.97265625
630.3317871 4166.7314453125
745.357605 1380.2088623047
832.390625 11595.65625
833.3887939 2010.5050048828
945.4767456 14868.6123046875
946.467041 3510.2092285156
1162.689697 1371.7471923828
END IONS
BEGIN IONS
TITLE=SH_AW_09112018_AW_04.4007.4007.3
RTINSECONDS=1696.5672
PEPMASS=390.869354248047 13257.486328125
CHARGE=3+
84.07666779 1357.4382324219
84.08138275 16012.517578125
86.09687805 1719.6163330078
110.0714645 5024.1469726563
112.0094299 774.1372070313
129.1023712 4231.5224609375
130.0862885 1251.2586669922
132.6485443 1117.2805175781
136.0752411 1263.1773681641
146.2497711 829.5681762695
147.1127014 1704.5275878906
149.0235291 8549.44921875
182.587677 839.5113525391
183.0104675 865.4635620117
204.2956543 935.2846069336
218.1509399 950.7905273438
287.0058289 1272.9495849609
342.1300049 1075.9299316406
350.1801453 885.0410766602
355.0699768 2211.4584960938
458.6730347 823.3770751953
491.2643127 965.6373901367
621.9136963 847.3508911133
END IONS
BEGIN IONS
TITLE=SH_AW_09112018_AW_04.4009.4009.3
RTINSECONDS=1696.98984
PEPMASS=398.875061035156 8538.341796875
CHARGE=3+
84.08135223 13913.5634765625
86.09709167 8188.1884765625
91.90746307 898.4568481445
97.54188538 860.2244262695
102.0556183 1351.3427734375
117.1026611 766.495300293
119.53759 918.2420654297
129.1023407 2993.8894042969
132.5555573 841.3998413086
136.075943 3866.7729492188
175.0141907 1093.126953125
175.1190033 2433.8405761719
190.3583832 844.9559936523
207.2406158 1028.814453125
265.1177673 1409.0753173828
393.1957397 1072.8940429688
417.2557983 3526.8068847656
452.2303162 959.3464355469
533.7598267 2005.0554199219
682.3123169 2031.7965087891
774.3911743 1399.2658691406
976.6802979 936.3262329102
END IONS
BEGIN IONS
TITLE=SH_AW_09112018_AW_04.4016.4016.3
RTINSECONDS=1699.1724
PEPMASS=528.909729003906 7900.95703125
CHARGE=3+
110.071228 4100.5048828125
127.0865784 8990.234375
129.1019135 1379.2841796875
132.7855072 2105.2219238281
132.7942505 1171.6031494141
136.0754852 5632.0668945313
155.0810852 9157.943359375
175.1186981 2474.1320800781
265.1172485 957.7694702148
297.64151 877.4902954102
318.1439514 1980.4256591797
369.2000427 976.2870483398
425.7155762 2256.1645507813
517.2396851 1100.3488769531
526.2526245 1923.6314697266
528.7703857 1122.1951904297
539.3041992 1528.9512939453
569.7713623 4127.3916015625
602.2841187 1094.4343261719
625.2852783 2911.7136230469
625.7869263 1811.4458007813
626.3381958 1508.0565185547
634.2919312 2876.8840332031
639.3816528 1225.5190429688
706.8154907 1057.0708007813
713.3672485 4957.0532226563
715.8231201 2882.8742675781
850.4233398 1277.4635009766
END IONS
BEGIN IONS
TITLE=SH_AW_09112018_AW_04.4017.4017.3
RTINSECONDS=1699.32168
PEPMASS=418.181642104139 10021.91796875
CHARGE=3+
110.0717773 1004.7186279297
112.7586365 869.3278808594
127.0869293 915.0720214844
129.1020966 2164.8193359375
132.6452484 1265.2030029297
132.654541 1499.1556396484
142.3200226 791.496887207
150.0502014 909.9185180664
157.1073761 834.641784668
165.8106842 835.4945068359
175.1182251 1699.0522460938
176.7692719 815.6090698242
244.3250427 953.3451538086
274.0331726 1374.1726074219
369.6855774 4002.5124511719
370.1873474 1361.5031738281
418.2100525 7295.341796875
418.7103271 1141.38671875
470.2338562 838.3372802734
593.9585571 953.6193847656
688.3616943 1090.1025390625
738.3634033 2476.7133789063
763.7705688 967.0546875
899.430603 953.5238647461
930.6035767 966.348815918
1144.823364 930.9082641602
END IONS
BEGIN IONS
TITLE=SH_AW_09112018_AW_04.4018.4018.3
RTINSECONDS=1699.47054
PEPMASS=377.846588134766 11026.654296875
CHARGE=3+
82.0069046 738.2584838867
86.09723663 910.7969360352
120.0807571 5949.9809570313
129.1018372 887.2708129883
132.4767151 788.9259033203
132.5286865 974.1602172852
138.5977478 818.1354370117
154.4847412 825.876953125
162.4539185 819.7412109375
175.1178894 959.5084228516
189.0619507 782.7446289063
190.8925629 848.6673583984
194.5816956 840.2264404297
210.8222351 830.1688842773
232.2613983 960.0731201172
246.5777893 814.1471557617
360.2622375 848.74609375
493.6543884 960.091003418
END IONS
BEGIN IONS
TITLE=SH_AW_09112018_AW_04.4039.4039.4
RTINSECONDS=1706.5812
PEPMASS=509.227569580078 6096.31298828125
CHARGE=4+
147.0593414 2254.6606445313
170.7041473 951.1380615234
175.1194916 2344.6081542969
201.4736481 828.4038085938
217.0948944 1026.6474609375
227.1144562 1508.9094238281
247.107254 933.9373168945
265.118042 1359.0908203125
380.1740723 1092.9801025391
416.2200928 1700.158203125
444.730011 2836.083984375
471.1466064 1058.2827148438
477.2249451 1508.1352539063
482.466156 1305.6116943359
486.4639587 1273.5880126953
490.9670105 1872.2296142578
498.4760742 1383.5537109375
504.2274475 3504.337890625
504.4733887 4299.603515625
504.5477905 862.0614624023
504.7154846 1370.4586181641
508.7261047 24825.05859375
508.9772339 13354.0859375
509.2278748 8522.775390625
509.4807129 1785.1715087891
551.2376709 1097.79296875
620.9345703 1260.6585693359
626.6078491 1250.5501708984
632.2784424 12748.533203125
632.6151733 5857.5263671875
632.9473267 1602.1676025391
651.2720947 2201.7939453125
683.4242554 988.3416137695
725.8100586 1120.4385986328
746.8201904 1301.1575927734
809.3272705 1333.4415283203
826.3469238 1608.1805419922
826.8549805 1153.4812011719
1226.685791 1431.3514404297
1294.72937 1138.8778076172
1628.793701 1097.0874023438
1730.306274 1181.4373779297
END IONS
BEGIN IONS
TITLE=SH_AW_09112018_AW_04.4055.4055.3
RTINSECONDS=1711.93158
PEPMASS=469.576363404156 11717.34375
CHARGE=3+
102.0550385 1387.6324462891
102.1642609 871.2444458008
110.0715179 1681.8470458984
117.0656509 848.0655517578
127.0506744 1519.5704345703
129.1023102 6815.8959960938
130.0857697 1029.4580078125
132.6958008 770.9682006836
132.758316 931.456237793
145.0611877 2670.5866699219
147.1126862 2716.8249511719
159.343811 796.8610229492
171.0752563 997.0415649414
173.05513 1213.9252929688
203.1030121 1210.6447753906
206.7020874 845.7106933594
227.6794586 973.3957519531
243.1079559 1838.4796142578
246.1815338 1198.7397460938
260.0870972 1002.2255859375
264.162262 1342.9300537109
288.1610107 1673.2878417969
288.6634216 805.571472168
312.6704102 2226.7280273438
314.1820374 1078.8702392578
330.1386108 1071.4261474609
343.1980286 1345.8767089844
360.2238464 1181.0252685547
431.2590637 3155.4443359375
472.276825 1405.267578125
488.2799377 5235.1918945313
555.3164673 1978.9284667969
556.3178101 1033.009765625
575.315918 5173.8544921875
576.3185425 985.4685058594
690.3321533 2135.5900878906
747.3648682 1815.0554199219
748.3652344 1148.9897460938
774.5427246 924.5654296875
899.8146973 972.8894042969
END IONS
BEGIN IONS
TITLE=SH_AW_09112018_AW_04.4057.4057.3
RTINSECONDS=1712.35398
PEPMASS=463.537227808793 22379.44140625
CHARGE=3+
110.0715103 8337.5927734375
119.049469 1779.6552734375
121.0996704 924.6623535156
127.0864487 1085.1507568359
132.5781403 962.4706420898
132.6519775 1205.1788330078
132.661087 947.8242797852
136.0757446 20702.908203125
146.1252747 1007.6121826172
155.0812531 3157.9233398438
158.0921021 1755.1896972656
167.0553741 1655.1961669922
172.1081238 952.2124023438
175.1184998 1349.96484375
189.9224854 892.9469604492
209.103775 1527.1997070313
214.1547089 1546.6387939453
232.1403351 12388.021484375
263.613739 817.8725585938
267.1078186 1394.5529785156
278.1244812 1479.9382324219
296.1348572 1914.4085693359
301.331665 821.4411010742
330.1444397 1017.0763549805
337.1725464 1933.5893554688
337.6719055 1024.0648193359
342.0199585 1058.1247558594
347.166687 4838.072265625
359.0273743 2671.1982421875
360.0280457 4093.1843261719
386.1575623 1878.1846923828
404.1643982 1787.3840332031
414.1835632 2353.7375488281
430.088501 1543.7202148438
457.1925049 1411.7579345703
464.2445984 2020.1064453125
510.2293701 5937.8745117188
536.2822876 5660.6411132813
544.2247314 3101.0634765625
562.2358398 1653.6724853516
646.6687622 1015.9140014648
673.2974854 1816.3516845703
716.3193359 1195.2497558594
730.3112183 4379.4809570313
827.3656006 1371.7563476563
997.1816406 1313.7170410156
1073.979126 1026.2249755859
1089.87561 945.9553222656
END IONS
BEGIN IONS
TITLE=SH_AW_09112018_AW_04.4065.4065.4
RTINSECONDS=1714.88856
PEPMASS=375.18359375 6688.55078125
CHARGE=4+
126.7216339 912.9298706055
129.1024017 1322.6950683594
132.7974854 1878.3878173828
225.1530151 813.1471557617
239.8656006 826.6937866211
246.4679413 833.629699707
253.5091553 882.0044555664
287.0093689 1574.2705078125
359.0649414 1881.5803222656
439.4342346 927.442565918
590.8405151 918.6978149414
709.9915771 1117.0504150391
END IONS
BEGIN IONS
TITLE=SH_AW_09112018_AW_04.4066.4066.3
RTINSECONDS=1715.03832
PEPMASS=508.902390376329 11285.408203125
CHARGE=3+
110.0718307 8229.2109375
119.0493774 885.733581543
122.1931839 825.8687744141
127.0862198 1433.0634765625
129.1021118 1442.4333496094
132.5420074 869.8389282227
132.6145325 999.4030761719
136.0756226 6226.4936523438
155.0812225 2390.8605957031
158.9848633 997.3449707031
175.1186829 2406.740234375
202.0860443 1081.5383300781
216.0973358 1686.9567871094
227.1140594 1168.1212158203
247.1074524 9671.2958984375
248.1101837 1115.0426025391
265.1184387 5166.9306640625
275.1018982 3000.5288085938
293.1148987 984.0347900391
295.1431274 810.5585327148
303.6634216 1092.4644775391
416.2200012 8013.9057617188
416.7210388 2453.2673339844
444.7317505 4984.9584960938
445.2301636 1663.564453125
458.880249 1075.2236328125
491.2941589 2006.3336181641
495.2572632 1638.2346191406
508.2605896 1552.1313476563
508.7282715 4165.9990234375
508.9785767 4575.1381835938
509.2262573 1615.3363037109
543.7607422 2878.9499511719
552.2749023 1607.8597412109
606.3207397 2885.388671875
607.7876587 1064.3536376953
632.2747803 2969.5961914063
632.6136475 2942.1130371094
734.3817139 5185.3598632813
826.3463745 1601.4367675781
831.4290161 3151.4291992188
888.4430542 1180.8347167969
1041.108398 999.7308959961
1501.359497 1232.4206542969
END IONS
BEGIN IONS
TITLE=SH_AW_09112018_AW_04.4080.4080.3
RTINSECONDS=1719.68496
PEPMASS=508.904547602507 22106.57421875
CHARGE=3+
107.049324 1324.587890625
110.0715942 12924.9375
111.3459702 831.8416748047
113.0709305 1500.2728271484
127.086937 7185.9047851563
129.1019135 2118.3234863281
130.0332336 1033.5699462891
130.0504608 1101.3807373047
132.7993011 1393.3690185547
136.0757294 21761.30859375
141.0661926 1039.3332519531
147.0588989 1307.2811279297
153.0657043 1853.6098632813
155.0811615 6204.4677734375
171.0762787 1556.0357666016
171.3463593 916.9325561523
175.1191254 9793.486328125
181.0607452 1782.1108398438
188.1030426 1501.9555664063
191.1027374 1054.8546142578
198.0874481 1515.6643066406
199.0708923 1916.37890625
202.0862885 4217.130859375
212.1031342 2141.0063476563
216.097229 5457.7651367188
226.0823212 4704.9833984375
226.1183929 1369.1781005859
227.0660706 1627.6483154297
244.0930786 3016.9389648438
246.1505127 2303.7216796875
247.0818481 1629.4753417969
247.1074829 32014.720703125
248.1119843 2680.5966796875
255.1463928 1549.7186279297
264.0988464 1165.6003417969
265.1180725 18033.833984375
266.118866 1728.4477539063
275.102417 7117.2153320313
281.1236877 1458.5935058594
283.1052246 1126.9802246094
293.112793 2231.6945800781
298.0496216 926.2008056641
303.2121277 1804.0096435547
309.1184998 1531.6593017578
327.1311951 1121.3928222656
339.1291199 1473.4497070313
339.1817627 2720.1147460938
341.1470947 1909.3248291016
362.515686 1742.3452148438
367.1261902 1245.0395507813
367.6937256 2092.0991210938
380.417572 973.9818725586
390.2452393 2524.0310058594
400.1919556 1053.3927001953
407.2134399 3051.6242675781
416.2192078 28627.32421875
416.7203979 7796.7192382813
427.2114258 3047.8129882813
444.7301636 20136.509765625
445.2335815 3524.9357910156
477.2272949 1495.0247802734
486.2508545 2246.3530273438
490.9642029 1030.8778076172
491.2947083 9996.7275390625
492.2973022 1711.2347412109
495.2523499 4933.9780273438
495.7581177 2150.2788085938
497.4672241 1099.7679443359
500.2400208 2673.5146484375
504.2232361 2101.1755371094
504.7188721 1374.3204345703
508.7235107 5262.7607421875
508.9780884 5457.4677734375
509.2279663 2821.0068359375
534.7580566 1199.2135009766
535.2495117 1048.7281494141
543.2661743 2068.2683105469
543.7600708 4250.1967773438
544.2587891 1575.3160400391
552.272522 3590.1003417969
590.2666626 1267.6612548828
598.7888794 1673.2326660156
599.2780151 3607.6567382813
606.3222656 10879.0634765625
607.3208618 1663.8568115234
607.7886353 2969.6333007813
608.2867432 1496.0318603516
608.7912598 1260.1590576172
616.7935791 1384.6870117188
619.2341309 1528.9085693359
632.2761841 5927.109375
632.6121826 4955.6059570313
633.2839355 1450.1520996094
651.2652588 1592.1453857422
677.3565063 6439.986328125
704.2774658 1107.4370117188
716.3664551 1571.2154541016
734.3800659 17551.490234375
735.37854 3059.0810546875
831.4284668 14091.6318359375
832.4366455 1972.78515625
888.4519043 8063.2407226563
967.7669067 1062.1462402344
986.7472534 1138.7784423828
989.482666 1498.0961914063
1165.037964 1229.9698486328
END IONS
BEGIN IONS
TITLE=SH_AW_09112018_AW_04.4094.4094.4
RTINSECONDS=1724.3322
PEPMASS=499.475250244141 3978.665771484375
CHARGE=4+
169.1660614 1177.3059082031
203.2619171 787.6025390625
209.1811066 890.8512573242
222.0166931 903.0456542969
225.920929 839.2733764648
331.1960449 1818.0855712891
396.1680603 1217.4881591797
467.7289734 1292.9876708984
474.2630615 2052.7429199219
499.2903748 2142.6384277344
531.7739868 1309.9118652344
546.2286377 959.0701293945
585.7503662 1011.8298950195
587.7992554 1539.2667236328
609.755188 1031.9334716797
654.3118896 900.8847045898
997.2798462 1167.6522216797
1005.768982 1039.9664306641
1129.586792 940.4042358398
END IONS
BEGIN IONS
TITLE=SH_AW_09112018_AW_04.4124.4124.3
RTINSECONDS=1734.6108
PEPMASS=436.249603271484 7585.80224609375
CHARGE=3+
98.98455048 1166.5418701172
101.3790436 771.6149291992
103.4201355 794.9268188477
104.83535 750.6296386719
110.0715332 1810.0648193359
129.1020203 1360.115234375
132.6590881 842.6732788086
132.8214264 798.331237793
132.8805389 987.8458251953
132.8891754 1235.6875
159.0598602 918.553527832
174.220047 721.5751342773
175.1191711 1140.9377441406
282.1725464 1172.4360351563
357.2254944 1011.6508178711
444.2886658 1191.552734375
604.3370972 1615.6893310547
726.184082 993.6447143555
1027.007202 946.3912353516
END IONS
BEGIN IONS
TITLE=SH_AW_09112018_AW_04.4135.4135.3
RTINSECONDS=1738.20144
PEPMASS=479.575836181641 9219.5185546875
CHARGE=3+
99.2195282 861.5969238281
106.8061066 811.0123291016
110.0716629 3569.9350585938
125.0454254 826.2576904297
132.7497559 1153.0017089844
135.9269867 840.6688232422
136.0762329 866.0393676758
141.0655823 1041.6968994141
159.0766296 5239.21484375
187.0712433 4838.7353515625
201.0616455 1015.3955688477
220.1466217 855.3393554688
237.1222229 2121.0598144531
260.7997742 956.0379638672
379.7629395 882.254699707
461.7233276 1394.0922851563
512.2433472 3800.8723144531
516.7666626 1443.6247558594
525.7723999 1683.9388427734
526.2655029 990.5299072266
561.7769775 2196.3056640625
567.288269 4088.91796875
567.7879028 2146.5502929688
576.2974243 5339.8022460938
576.7954102 4608.767578125
616.8270264 4224.7763671875
617.3188477 1533.4370117188
625.8217163 3043.3835449219
626.3285522 2680.052734375
959.2866211 971.9197387695
END IONS
BEGIN IONS
TITLE=SH_AW_09112018_AW_04.4142.4142.3
RTINSECONDS=1740.4146
PEPMASS=471.879715151614 7187.68896484375
CHARGE=3+
108.3866043 830.2809448242
115.0506363 2956.6049804688
132.6926575 1202.4854736328
136.0756531 9524.77734375
159.7468414 939.0450439453
172.0718994 856.4333496094
175.1195374 1291.8497314453
232.1414795 1147.892578125
283.6354675 948.6793212891
311.4778442 946.4179077148
395.204895 1118.5472412109
452.2192688 2209.4916992188
463.7053528 965.6522216797
486.2393494 935.7573852539
509.2474976 2317.5344238281
514.2379761 5098.9794921875
566.2701416 1367.7999267578
623.2921143 2605.8642578125
632.8708496 935.0735473633
649.3050537 2609.2287597656
680.3002319 1294.3271484375
734.3132935 1281.9350585938
737.3370361 1124.7490234375
966.7716675 959.1228637695
1457.778564 1253.1634521484
END IONS
BEGIN IONS
TITLE=SH_AW_09112018_AW_04.4159.4159.3
RTINSECONDS=1746.11718
PEPMASS=416.869934082031 19220.736328125
CHARGE=3+
102.0551224 950.8325805664
110.07164 6502.7060546875
132.729187 850.8309936523
132.8045654 871.9821777344
132.8130188 1055.3391113281
175.1194153 2806.0400390625
215.1389313 1975.7039794922
243.1339722 1040.3889160156
253.0941162 1887.5988769531
304.1611938 1004.7751464844
364.1231995 1408.3200683594
373.1689148 1011.7412109375
417.2457275 1548.7574462891
446.2234192 1914.908203125
503.7374268 1375.7498779297
559.2546387 2505.6843261719
625.3413696 2076.873046875
754.3781128 2545.2172851563
971.9299927 1063.5003662109
END IONS
BEGIN IONS
TITLE=SH_AW_09112018_AW_04.4161.4161.4
RTINSECONDS=1746.53976
PEPMASS=419.728451453038 5966.12158203125
CHARGE=4+
119.0496063 819.5355224609
119.7809525 791.7740478516
126.0552597 944.2359008789
127.2868881 790.1309814453
129.1020203 2795.2888183594
132.6522064 744.3685302734
136.0758514 4644.95703125
143.1175232 826.0401611328
149.0229797 2984.5480957031
175.1186371 952.2609863281
181.0603638 929.6044921875
193.0975952 1646.9169921875
228.5255585 787.9805297852
236.1811066 877.3486938477
274.0304871 1146.0267333984
321.0525208 835.619934082
369.6844788 1290.2657470703
370.1880798 1193.1400146484
370.6864624 1211.8275146484
418.2137451 1373.0477294922
418.7126465 1724.5748291016
558.7161255 978.3848876953
782.8748169 1004.5078125
821.829895 1047.599609375
1242.673218 971.1965942383
END IONS
BEGIN IONS
TITLE=SH_AW_09112018_AW_04.4168.4168.2
RTINSECONDS=1748.72196
PEPMASS=513.266967773438 8108.0390625
CHARGE=2+
84.04493713 1167.0501708984
84.08115387 1297.1145019531
132.9189758 1790.6934814453
136.0087738 867.9855957031
141.1025085 7955.7133789063
143.0818176 1023.5450439453
147.113205 925.5161132813
157.1595764 808.473815918
162.2093353 930.7418212891
169.0975647 8504.9873046875
213.6433105 748.7481079102
240.1345062 6648.5649414063
248.8408203 914.3756103516
276.1551819 1811.6501464844
311.1716614 3222.3928222656
369.1801758 972.4430541992
382.2090454 1895.3122558594
498.2160034 1082.9417724609
559.0405273 1196.3187255859
644.3242798 5603.4814453125
715.3516235 2410.0092773438
786.3909302 2458.1647949219
857.4349365 2619.0461425781
928.4686279 2450.2932128906
END IONS
BEGIN IONS
TITLE=SH_AW_09112018_AW_04.4169.4169.3
RTINSECONDS=1748.8707
PEPMASS=414.186584472656 5046.78173828125
CHARGE=3+
103.4473267 699.2048339844
104.0170212 915.6799926758
110.0716934 2906.3713378906
129.1022491 1189.6868896484
132.691391 812.4529418945
214.951889 778.4400024414
387.5099792 842.8013916016
924.5264282 917.2708740234
END IONS
BEGIN IONS
TITLE=SH_AW_09112018_AW_04.4179.4179.4
RTINSECONDS=1752.10932
PEPMASS=420.253021240234 11070.419921875
CHARGE=4+
120.0804443 3264.1052246094
121.3324432 939.6675415039
126.0547791 2238.7849121094
129.1021423 6268.97265625
130.0858459 2439.4858398438
132.7893372 964.1177368164
132.7985535 1197.0557861328
132.8074188 1123.4881591797
136.0655823 1272.6796875
136.0756683 17363.61328125
143.1178741 4954.0859375
147.1127319 1211.3831787109
159.7162628 977.9412841797
170.0907288 949.9311523438
171.0759583 1592.9028320313
181.0605316 1715.2777099609
183.6222992 847.7852172852
185.1647491 7787.9213867188
193.09758 5500.3823242188
199.0720825 1232.8748779297
213.1597137 2584.0041503906
244.1650848 1122.2384033203
251.1504517 1264.7272949219
255.1098328 1358.5905761719
266.1608887 1805.3431396484
275.2079163 1622.3869628906
317.2853394 1033.8317871094
370.5541687 941.5350341797
377.2026978 2693.9348144531
381.8903503 1077.5583496094
383.5528259 1031.3247070313
392.0289307 865.489440918
412.2637329 1280.7384033203
414.2462769 1353.0869140625
419.8838806 1726.8186035156
420.2507629 2628.240234375
468.2410889 991.5888061523
514.2610474 2263.4916992188
555.3283081 1160.9128417969
591.4101563 896.3491821289
609.34552 1492.1279296875
620.8638306 4391.08984375
621.3630981 1896.150390625
627.3449097 7713.2670898438
740.428833 2781.25
755.4619141 1644.7520751953
1175.254028 1239.9291992188
1666.909546 1047.3858642578
END IONS
BEGIN IONS
TITLE=SH_AW_09112018_AW_04.4184.4184.2
RTINSECONDS=1753.58976
PEPMASS=428.766108186612 8975.5234375
CHARGE=2+
64.70847321 2250.0627441406
64.71205139 1496.2984619141
70.06575775 5252.9208984375
74.22549438 877.5168457031
84.08127594 1117.4416503906
90.17483521 871.3698730469
98.85964203 806.7402954102
98.98471069 3129.0104980469
110.0717621 1301.1059570313
115.3781738 828.7685546875
127.0869293 4694.38671875
129.1024628 1178.3845214844
132.8768768 2001.7066650391
147.1125336 1190.5382080078
155.0812378 2349.5441894531
189.5715027 1024.5903320313
208.9528351 1056.4135742188
212.1026459 1006.5269165039
258.9865723 916.1696777344
271.6577454 826.4008178711
359.0267639 1458.2998046875
370.5429077 916.1585083008
389.2002258 945.3151245117
400.2543335 1840.4820556641
425.1604309 893.90625
428.7663574 1165.3146972656
702.4503784 2052.38671875
879.6766357 1234.4943847656
END IONS
BEGIN IONS
TITLE=SH_AW_09112018_AW_04.4185.4185.2
RTINSECONDS=1753.73694
PEPMASS=460.738457579679 7106.9287109375
CHARGE=2+
64.83486176 1349.8427734375
64.8384552 2154.8217773438
64.84143066 1760.0758056641
70.0658493 3896.3002929688
72.08149719 4090.0329589844
78.3024292 934.8147583008
84.08143616 892.0040893555
91.13266754 927.7658081055
91.13909149 853.905456543
102.0553818 1113.0288085938
110.0716705 1823.8793945313
136.0761719 1069.7778320313
142.5540619 822.5765991211
148.4315796 842.4802246094
161.247757 807.9877319336
201.5088348 829.2747192383
244.1655273 1024.6326904297
278.8369141 811.3660888672
282.1737061 1888.2902832031
308.9230042 858.0059814453
324.6809082 1371.5864257813
341.2272034 2009.775390625
381.7022705 1638.6666259766
423.2218628 1303.6398925781
626.8254395 1255.8006591797
712.3184814 1288.6730957031
891.3883057 1068.4249267578
END IONS
BEGIN IONS
TITLE=SH_AW_09112018_AW_04.4189.4189.3
RTINSECONDS=1754.8638
PEPMASS=379.175262451172 4818.48291015625
CHARGE=3+
84.04527283 1243.763671875
86.09712982 2363.4379882813
97.99577332 725.7056274414
109.462532 745.7289428711
110.0717545 4927.62109375
132.3807983 830.2266845703
132.8462219 998.5319213867
132.8547821 1146.7424316406
134.5223236 769.9131469727
175.1194 969.1509399414
196.5665741 799.5799560547
213.2349243 823.0487060547
217.1152039 877.5450439453
337.1369324 1607.4833984375
344.2947388 922.3633422852
417.244812 1506.3603515625
611.7305298 1003.0452270508
END IONS
BEGIN IONS
TITLE=SH_AW_09112018_AW_04.4190.4190.2
RTINSECONDS=1755.0141
PEPMASS=653.870666503906 9007.77734375
CHARGE=2+
91.52056122 909.5316162109
91.95479584 884.8964233398
100.3392944 908.1809692383
112.0876007 2429.7524414063
113.0487442 1043.4427490234
115.0867233 1340.6375732422
132.6094513 1360.7952880859
175.1192322 10601.4208984375
176.7957153 929.8414306641
190.8925171 851.1435546875
230.6074219 966.1433105469
257.1608582 1962.3084716797
357.2235107 5791.7700195313
432.2326355 998.6856689453
438.7191467 1183.3887939453
460.740387 3270.0354003906
466.755127 1522.568359375
467.2626953 1147.3807373047
475.7616272 3001.1086425781
503.2796631 1719.9949951172
503.7891235 1382.1044921875
517.2832642 2551.7348632813
545.3049927 1179.6989746094
553.8149414 1262.7268066406
595.8228149 1540.1317138672
631.8586426 2701.0048828125
632.8648071 1270.0430908203
644.8630981 2761.6435546875
645.3608398 9396.9677734375
645.8603516 2280.4763183594
653.871521 122535.3515625
654.3727417 44454.66015625
654.8717651 2202.3220214844
716.3971558 1556.1749267578
739.9251099 1193.099609375
895.1047974 1041.4840087891
950.5217896 9499.5654296875
951.5266724 1638.0401611328
1104.608154 1537.4183349609
1132.615234 2821.6408691406
END IONS
BEGIN IONS
TITLE=SH_AW_09112018_AW_04.4207.4207.3
RTINSECONDS=1760.71776
PEPMASS=490.887390136719 5815.54345703125
CHARGE=3+
129.1018829 1072.9392089844
129.5354309 879.9517211914
132.5602112 933.762512207
136.0757751 11152.4287109375
148.0613708 872.673828125
169.0602112 1278.8972167969
193.0976257 2646.2419433594
242.7045135 975.2716064453
361.1516113 1719.7805175781
441.8711243 1123.1978759766
475.7337036 1884.0814208984
504.2408142 2835.0061035156
504.7444458 960.1409912109
532.7524414 9414.63671875
533.255188 2675.7214355469
599.6426392 981.4039306641
614.28302 1402.9147949219
614.7869263 1056.9357910156
679.9395142 1199.7731933594
771.300293 915.3543701172
END IONS
BEGIN IONS
TITLE=SH_AW_09112018_AW_04.4211.4211.3
RTINSECONDS=1761.84432
PEPMASS=415.535125732422 3957.22607421875
CHARGE=3+
94.02297974 942.9331665039
97.37325287 895.3920288086
101.0712357 807.5374145508
110.0714951 2301.0434570313
118.0031967 786.2221679688
129.1024933 1664.3585205078
132.6695862 1024.1745605469
136.0762787 831.9735107422
142.2568207 858.1696777344
155.081604 1101.6209716797
169.1318359 822.8709106445
175.118927 1139.8197021484
203.1026611 3701.4118652344
365.2160339 3615.8542480469
365.7177734 1261.3568115234
430.7170715 978.4630126953
507.7555847 1115.3454589844
632.3676758 1399.9808349609
638.670166 944.8690795898
779.8396606 1042.7075195313
811.5737915 1084.7097167969
END IONS
BEGIN IONS
TITLE=SH_AW_09112018_AW_04.4215.4215.3
RTINSECONDS=1762.97136
PEPMASS=418.181740018885 6287.02685546875
CHARGE=3+
88.39118958 717.0585327148
89.39237213 795.8421020508
106.7159958 802.5447387695
108.2764282 714.05859375
111.8974915 872.1363525391
129.1024475 2062.0910644531
132.6424103 715.2289428711
132.6581726 873.1323242188
132.7140808 1265.8664550781
132.7225952 1092.3404541016
136.0756836 1320.5906982422
153.5649414 839.0504760742
175.1188507 1748.6584472656
220.7453461 742.7131958008
257.3159485 800.216003418
264.2210693 822.196472168
274.0305786 1144.8511962891
284.013916 1803.3392333984
319.0532532 1685.5668945313
346.1844788 999.1004638672
360.6796265 1049.1884765625
369.6859131 4380.7534179688
370.1829529 981.5032958984
409.7117615 1231.0517578125
418.2095642 6448.1987304688
718.3448486 1125.0634765625
738.3618774 2486.5935058594
1012.648682 1050.2751464844
END IONS
BEGIN IONS
TITLE=SH_AW_09112018_AW_04.4226.4226.3
RTINSECONDS=1766.56122
PEPMASS=420.189880371094 5815.4326171875
CHARGE=3+
87.05602264 1491.4437255859
95.1415329 851.7377929688
95.73020172 821.5966796875
102.9485016 887.6362304688
110.0716171 2015.5003662109
115.050209 2082.4897460938
129.1025696 1576.1697998047
132.6351013 897.3981933594
132.6438141 976.509765625
136.0755463 3471.5900878906
151.4172211 774.9855957031
193.0968933 1634.5777587891
262.1511536 1383.0218505859
318.1471558 1515.4490966797
357.6473083 1015.3330688477
360.839325 902.02734375
425.2116699 1234.7703857422
482.234314 1494.0645751953
539.2592163 1198.6435546875
END IONS
BEGIN IONS
TITLE=SH_AW_09112018_AW_04.4233.4233.2
RTINSECONDS=1768.74432
PEPMASS=434.243394758208 14958.5400390625
CHARGE=2+
64.68156433 4031.8200683594
66.65734863 749.655456543
70.0660553 1417.5495605469
70.42841339 826.205871582
72.0816803 895.1278686523
84.0450592 898.7235717773
84.08113861 1379.4241943359
85.98389435 815.8444824219
86.09712219 2493.2863769531
87.05586243 2935.0197753906
88.04017639 1504.3304443359
98.9848175 2766.8425292969
110.071312 1490.8302001953
129.1021118 1016.8633422852
129.983429 880.5147094727
132.0765076 5766.0629882813
132.6966248 2004.2143554688
170.3385315 820.619140625
175.1192932 3817.0327148438
209.0545654 1048.2115478516
226.0821228 2324.009765625
243.108429 4692.3325195313
245.6873932 825.6692504883
258.2029419 955.6538696289
314.0400696 840.1044311523
356.1900635 1134.4681396484
396.772644 889.897644043
399.2094421 3220.6391601563
416.723053 1526.4984130859
417.2195129 1361.1500244141
421.8850403 994.7447509766
434.2477417 1038.7443847656
512.2902832 4462.6240234375
625.3772583 6114.6650390625
END IONS
BEGIN IONS
TITLE=SH_AW_09112018_AW_04.4234.4234.4
RTINSECONDS=1768.89858
PEPMASS=475.511383056641 5459.50634765625
CHARGE=4+
131.7778778 945.4282836914
132.4441376 888.4275512695
132.4603119 885.6996459961
136.0762634 852.6110229492
165.8233948 930.4836425781
167.0020905 773.8677978516
175.1187744 2590.9169921875
199.1801453 4662.1352539063
227.175705 1518.177734375
328.2229614 996.3408203125
474.2840271 856.1294555664
483.7881165 912.271484375
492.2945862 2213.4365234375
492.8002625 1322.3806152344
514.9388428 1724.6245117188
515.2833862 899.1004638672
515.6074219 1057.0080566406
546.2808838 1159.4515380859
551.9525757 4310.9501953125
552.2817993 1299.0284423828
557.9570923 11824.4716796875
558.2891846 7553.1030273438
558.6260986 3297.9650878906
595.6512451 3429.7338867188
595.9851074 4462.59765625
740.8641357 1051.2076416016
1880.233521 1196.5935058594
END IONS
BEGIN IONS
TITLE=SH_AW_09112018_AW_04.4241.4241.3
RTINSECONDS=1771.08084
PEPMASS=441.854057078674 7241.65380859375
CHARGE=3+
97.02865601 1103.1668701172
110.0715561 6798.9233398438
114.7006683 763.2399291992
117.5725479 841.9319458008
120.0805664 1486.8117675781
129.1020813 3089.3049316406
129.1705322 744.0830688477
132.5645599 839.6437988281
175.1187286 972.3085327148
195.0878143 1158.3508300781
232.1399994 1134.4987792969
249.5817261 1077.9931640625
309.3408508 914.698425293
324.1141968 875.2467041016
359.3708191 885.3591918945
369.1997375 880.6021728516
375.8275452 1478.5966796875
381.832428 1819.8074951172
382.1660156 1846.0090332031
384.8610535 857.1959228516
402.2796326 914.8192138672
430.6263733 1107.4836425781
443.6084595 965.694519043
563.2372437 1349.9149169922
572.2452393 4139.751953125
572.7453003 1598.5583496094
774.3485718 1021.6799316406
1002.538513 1085.7352294922
1101.253296 950.0694580078
END IONS
BEGIN IONS
TITLE=SH_AW_09112018_AW_04.4246.4246.3
RTINSECONDS=1772.55948
PEPMASS=456.2314453125 14712.703125
CHARGE=3+
95.23836517 846.9594726563
102.0551682 1929.9814453125
104.0534134 2002.9539794922
115.4894028 929.4174194336
118.6415939 779.3897705078
120.0809555 6867.1538085938
129.1018677 2335.0202636719
132.5802765 807.7119140625
132.5985718 878.9393310547
143.118103 2197.2780761719
152.2245636 765.6635131836
168.3568726 936.8003540039
168.3718719 874.41796875
175.1186829 2943.0874023438
187.2963257 825.8841552734
274.6514282 1363.9213867188
292.9017029 996.0809326172
321.6546326 1051.1409912109
331.6818237 896.1787109375
400.2275391 1091.3944091797
417.2544861 2732.7795410156
437.6869507 1094.0543212891
456.2294312 3807.08984375
548.291626 3528.2099609375
610.8048706 1117.4018554688
619.3076172 1510.3858642578
677.336853 2746.7612304688
690.3427124 1754.7176513672
819.3917847 1152.015625
END IONS
BEGIN IONS
TITLE=SH_AW_09112018_AW_04.4253.4253.3
RTINSECONDS=1774.74156
PEPMASS=700.674926757813 7289.79150390625
CHARGE=3+
147.0588379 58312.81640625
148.0618591 2247.0422363281
155.0815887 2260.0932617188
161.0921783 4281.0205078125
169.1332703 1965.8858642578
169.7052307 1071.9230957031
173.0920563 3068.0883789063
183.0765381 3893.0690917969
187.1075439 2690.806640625
189.0870972 1641.5518798828
196.475708 1043.3104248047
200.1036377 2026.7690429688
201.0868988 2142.7568359375
212.1029663 1425.6756591797
215.1029663 3370.2817382813
228.0983887 5628.9731445313
240.0976715 3333.412109375
254.1138458 1535.3508300781
256.4049683 984.0334472656
257.1600952 2140.2895507813
258.1086731 1299.0935058594
258.1462402 1278.15234375
260.1058655 864.6705932617
262.0856323 2544.384765625
271.0713806 997.039855957
272.1255188 1524.8342285156
273.1029968 1129.2922363281
275.1717224 1848.4328613281
280.1669006 1026.1895751953
298.1756897 1846.5372314453
301.0952454 1649.7570800781
327.2033386 1260.5490722656
334.6569824 976.0990600586
344.3085632 959.9261474609
345.1238708 9791.6484375
355.1973877 2267.5422363281
362.6494446 974.2037963867
363.1305542 1589.6235351563
371.2173157 4966.4345703125
372.1554871 1920.8813476563
372.6562195 1189.0832519531
375.1327209 3150.2329101563
379.2154846 1191.9533691406
385.1134949 1123.5777587891
385.2203064 1432.3278808594
386.2029419 2294.1865234375
403.2305603 1341.7131347656
415.1840515 1691.5467529297
440.2481079 1544.8834228516
454.1913452 1711.8712158203
468.2453918 2612.97265625
472.2068481 2636.5849609375
476.2469788 3316.5693359375
476.75 1705.4000244141
481.2511597 1222.3990478516
484.76297 9666.1123046875
513.2737427 1688.5208740234
520.2355957 1206.8280029297
526.281311 1348.4204101563
526.7766113 1407.3363037109
535.2890625 1493.3664550781
535.7896118 1386.7354736328
551.2771606 1318.9318847656
569.2944336 2448.0864257813
633.3485718 1921.8774414063
637.6467896 2662.0764160156
637.9783936 2219.2524414063
644.3720703 4137.724609375
646.2501831 1333.6940917969
661.8574829 3544.0302734375
668.3262329 2629.3955078125
686.638916 1128.0496826172
694.3510132 1133.5629882813
723.4129028 1626.9216308594
741.425293 22986.69140625
742.4258423 3682.3745117188
751.3665771 1769.2260742188
757.4243164 5784.7358398438
760.4007568 2093.4116210938
768.9053345 18309.134765625
769.3998413 9977.623046875
769.9073486 2371.6359863281
776.9001465 4663.1298828125
796.3847046 1707.1362304688
812.4226074 4446.0385742188
812.9219971 2490.5991210938
817.4165649 1220.9383544922
820.4124756 1314.8409423828
838.4382935 1370.3254394531
842.3713379 1682.4013671875
855.4713135 2322.0297851563
859.9429321 4809.2451171875
860.4313354 3160.6403808594
868.9450684 25096.185546875
869.4429932 13691.908203125
869.9512329 5678.2446289063
925.395874 1459.9709472656
951.4857178 3033.9958496094
952.4801636 1204.9984130859
955.9672241 2992.8383789063
956.4696655 1264.189453125
968.5188599 18914.3515625
969.5170898 7047.0473632813
996.4503174 1413.5646972656
1013.658203 1164.8446044922
1030.468506 1336.7160644531
1069.571411 7498.388671875
1069.765991 1645.1500244141
1070.569458 3774.7036132813
1265.687378 3070.0690917969
1266.672607 1880.5889892578
1322.70874 3931.0205078125
1323.718872 1744.7459716797
END IONS
BEGIN IONS
TITLE=SH_AW_09112018_AW_04.4274.4274.3
RTINSECONDS=1781.85186
PEPMASS=387.513702392578 9203.6103515625
CHARGE=3+
83.58891296 945.3463134766
84.0814743 1521.4700927734
86.09708405 975.1074829102
86.21452332 879.3646240234
94.34864044 767.9214477539
110.0716095 1075.9167480469
118.8187332 755.0022583008
119.8409882 849.5211791992
129.0557404 929.80859375
129.1020813 1522.0908203125
132.6245575 1423.7957763672
132.6638641 734.6032104492
132.687149 841.5740356445
132.6961975 1183.4807128906
136.0756989 9040.9111328125
137.0784607 952.1549072266
150.0656433 796.0466918945
162.2550049 761.8306884766
175.119278 4365.6796875
189.867981 881.9490356445
272.1723633 940.8210449219
291.144104 879.0377807617
355.0693665 2383.3994140625
387.2713928 10101.1630859375
420.5239563 924.0077514648
463.2070923 2356.9636230469
504.282196 929.9288330078
507.2703857 1743.8734130859
535.2617188 1730.6053466797
626.2677002 1175.3616943359
1048.88269 1130.1546630859
1171.102661 1001.6443481445
END IONS
BEGIN IONS
TITLE=SH_AW_09112018_AW_04.4279.4279.3
RTINSECONDS=1783.32996
PEPMASS=426.549652099609 6904.56103515625
CHARGE=3+
110.0716858 1440.7436523438
116.0709 2304.9091796875
129.1024933 2216.7939453125
143.0818024 925.8175048828
161.0920868 1156.7572021484
166.6092377 937.1541137695
173.12854 1191.0603027344
175.118454 2186.6264648438
189.0882111 1216.5261230469
263.0927124 918.3753662109
403.2297668 1506.6163330078
504.2767944 1477.1405029297
748.3464355 1018.6862792969
847.4160767 1489.6094970703
1162.450195 962.2292480469
1278.417969 1044.0916748047
END IONS
BEGIN IONS
TITLE=SH_AW_09112018_AW_04.4288.4288.2
RTINSECONDS=1786.21662
PEPMASS=389.726417212971 12936.2119140625
CHARGE=2+
62.48353577 748.6262207031
64.83247375 1788.3337402344
64.83759308 2102.22265625
64.84056091 1697.1867675781
70.06613922 826.3048706055
72.08150482 2018.7209472656
84.08141327 1872.3039550781
86.09700775 5901.8017578125
91.05802917 1078.8118896484
102.0890427 896.0682983398
110.0716934 908.387512207
119.0866089 736.5263061523
120.0807571 4395.5581054688
122.8600311 1026.0656738281
129.1025238 4041.904296875
177.1020966 7432.02734375
205.0966644 1771.7314453125
211.3796997 816.8040771484
244.0006409 826.9935913086
275.2079773 1306.2736816406
356.0721741 1774.0299072266
357.067688 866.067565918
390.2272034 1059.1485595703
423.3093872 1031.0739746094
461.2720032 2684.369140625
574.354187 1722.8179931641
END IONS
BEGIN IONS
TITLE=SH_AW_09112018_AW_04.4299.4299.3
RTINSECONDS=1789.80762
PEPMASS=523.29052734375 5719.4033203125
CHARGE=3+
129.1018982 3987.44921875
132.6340179 913.8762817383
132.7046661 1266.9279785156
132.7132111 1024.0552978516
135.4263153 843.3718261719
159.9596252 922.0521240234
240.7188416 913.9708251953
244.1656342 1148.4396972656
261.491272 1092.7125244141
265.9021301 780.2192382813
363.2062378 3681.0717773438
383.2043762 959.9380493164
391.7182922 2257.7927246094
492.7633057 1121.6085205078
523.2938232 1259.4450683594
558.2782593 977.3109741211
608.7901611 1142.4246826172
611.3301392 1302.3092041016
628.352417 1196.4714355469
725.4034424 3143.9885253906
726.4071655 995.2407836914
782.4286499 2401.2927246094
883.4723511 1958.3322753906
893.0203247 967.3278808594
1482.291748 1200.3630371094
END IONS
BEGIN IONS
TITLE=SH_AW_09112018_AW_04.4303.4303.3
RTINSECONDS=1790.93496
PEPMASS=375.184631347656 3854.92626953125
CHARGE=3+
81.6346283 847.6340942383
84.08145905 786.6350708008
84.95108032 813.9018554688
86.09712219 867.8087768555
103.7683105 763.8766479492
120.0804062 906.9592895508
124.1046143 820.5829467773
129.1022491 927.8884887695
289.003479 1171.1396484375
292.7149963 777.98046875
359.0639343 938.1684570313
371.1880493 918.5501098633
406.7227783 1116.5676269531
503.3888855 1118.8682861328
804.1442871 940.5792236328
END IONS
BEGIN IONS
TITLE=SH_AW_09112018_AW_04.4316.4316.3
RTINSECONDS=1795.22922
PEPMASS=401.912292480469 5911.44580078125
CHARGE=3+
84.0813446 2106.1455078125
86.09706116 4345.8100585938
102.0557175 1124.4923095703
129.1024323 5826.6254882813
132.6426392 999.2083740234
132.7061462 862.4956054688
185.1645966 2842.0991210938
251.6883545 977.4553222656
252.6930542 802.253112793
287.0695801 801.7072753906
307.7625122 921.7108764648
338.2219849 974.0285644531
373.3329163 837.2748413086
594.3664551 1530.3726806641
691.4238281 2690.2065429688
750.9842529 969.2090454102
1019.309509 1040.0557861328
END IONS
BEGIN IONS
TITLE=SH_AW_09112018_AW_04.4322.4322.3
RTINSECONDS=1797.05982
PEPMASS=460.902496337891 7278.978515625
CHARGE=3+
102.0552216 2149.3205566406
104.0529556 1219.65625
120.0806351 5499.7314453125
129.101944 1924.4095458984
132.7557831 2195.2153320313
152.1475677 860.1506958008
162.6100159 930.3023071289
175.1185303 3938.6911621094
182.6145477 801.0820922852
184.9583435 785.9136352539
274.6527405 1000.5806884766
275.206543 1747.9609375
279.6860657 901.4307250977
303.1671448 1304.8358154297
311.4482422 967.5980224609
338.6846924 1757.9444580078
374.6934509 1340.3043212891
417.2574463 2453.4790039063
454.8952332 932.7239379883
460.8992004 1526.3717041016
461.2770996 1184.9440917969
509.1298523 990.3228759766
548.2949219 2916.2202148438
552.7932129 957.6732177734
633.3179321 1936.7058105469
704.3555908 2085.2248535156
END IONS
BEGIN IONS
TITLE=SH_AW_09112018_AW_04.4323.4323.3
RTINSECONDS=1797.20862
PEPMASS=432.549499964624 6331.4189453125
CHARGE=3+
93.0447464 1662.0363769531
98.98444366 9391.83203125
110.0715179 20280.201171875
125.1542664 884.4266967773
129.1028137 1231.5581054688
132.5081635 1207.9798583984
132.521759 959.7681884766
136.0656586 907.10546875
136.0756531 3668.08203125
158.0917053 1082.6915283203
183.1488647 4491.5341796875
192.5196381 913.2005004883
208.9533386 1331.8234863281
210.9508667 2585.7055664063
211.1446991 1940.2154541016
217.1083679 929.1596069336
235.1190796 1757.6262207031
251.6721191 1086.3291015625
297.5617371 818.344543457
303.1776123 1046.2967529297
319.6729126 1507.3453369141
382.6448059 1351.4371337891
404.2250977 1663.74609375
405.2105103 1057.7525634766
512.2058716 1101.2758789063
599.6890259 1155.4095458984
630.6351929 941.2092895508
638.3323364 2855.7260742188
884.425293 1337.7171630859
1324.895996 1022.8936157227
END IONS
BEGIN IONS
TITLE=SH_AW_09112018_AW_04.4336.4336.3
RTINSECONDS=1801.503
PEPMASS=418.21005578846 7128.74951171875
CHARGE=3+
110.0717239 2197.5092773438
119.9803085 775.6661376953
126.8059006 771.7086791992
129.1027374 3925.1005859375
132.7546539 1082.1966552734
135.5580444 768.4696655273
136.0757141 5643.0034179688
158.092392 892.1621704102
175.1188354 1844.1666259766
231.3499146 816.8729248047
246.1545105 1009.635925293
274.9350891 724.5913696289
319.0521851 1005.5571289063
326.0904846 934.5196533203
369.6863403 1163.0491943359
375.1988525 1079.4552001953
418.2096252 1898.9224853516
418.2625427 1591.80078125
418.7161865 931.4201049805
420.4633484 1098.044921875
486.2298889 1280.2747802734
641.3168945 978.5120849609
748.9047852 955.5710449219
780.1372681 1015.6921386719
883.5257568 865.3545532227
END IONS
BEGIN IONS
TITLE=SH_AW_09112018_AW_04.4342.4342.3
RTINSECONDS=1803.33324
PEPMASS=490.631695581027 8108.7685546875
CHARGE=3+
129.1022339 14107.1953125
130.0863953 2225.2575683594
132.6667175 1306.6606445313
132.726181 773.9791259766
147.1128387 3065.3576660156
157.6643829 1105.4993896484
173.1287079 922.997253418
175.1211548 933.5551757813
183.1486969 1749.2840576172
295.466095 890.7102661133
484.6325378 1261.0
484.9555054 1496.787109375
485.2918701 1717.0166015625
490.6316833 5144.0141601563
490.9637146 1571.7058105469
612.8460693 1082.4195556641
621.859436 5891.4038085938
662.3876343 1485.7760009766
671.4005737 2071.08203125
1096.606079 1329.5089111328
END IONS
BEGIN IONS
TITLE=SH_AW_09112018_AW_04.4346.4346.3
RTINSECONDS=1804.45986
PEPMASS=436.249206542969 6352.51220703125
CHARGE=3+
98.98497009 1302.6256103516
100.1123962 795.5795288086
110.0715332 2268.3544921875
126.3482819 783.3348388672
129.1020508 1361.9483642578
132.7946167 1691.9959716797
132.8035889 1213.0499267578
159.5427856 781.1094360352
175.1185913 1220.2215576172
245.0862732 826.8626098633
282.1737061 1933.2392578125
311.4622803 839.4502563477
400.1610718 1028.2932128906
483.526825 975.0126953125
557.3059692 832.188659668
595.821106 1236.4871826172
604.3356934 1527.4202880859
993.9383545 965.8101196289
END IONS
BEGIN IONS
TITLE=SH_AW_09112018_AW_04.4347.4347.2
RTINSECONDS=1804.60872
PEPMASS=421.68896484375 10804.7158203125
CHARGE=2+
59.09884644 815.2233886719
60.04526901 1163.1842041016
64.83312225 1962.0524902344
64.8375473 1692.1087646484
67.28167725 734.4857788086
101.8702927 836.4315795898
109.6105347 728.0719604492
129.102829 1015.8845214844
129.7959595 847.3036499023
130.0858307 1132.5385742188
136.075882 1801.1071777344
143.0813751 6398.7651367188
191.0848999 3574.8991699219
278.1126709 1511.2874755859
302.1714783 837.0348510742
314.1032715 922.6060791016
542.3425903 856.0133056641
600.5786133 890.7941894531
624.2971191 2223.5549316406
END IONS
BEGIN IONS
TITLE=SH_AW_09112018_AW_04.4353.4353.3
RTINSECONDS=1806.43974
PEPMASS=463.903839111328 8630.126953125
CHARGE=3+
102.0554276 1894.0008544922
119.5786972 748.2232666016
129.1024323 4561.4331054688
130.0861206 1112.8129882813
132.7754364 1479.2113037109
132.7842407 1456.7321777344
133.2934113 810.4476928711
135.7195587 789.7291259766
136.0758667 1484.3640136719
136.4230194 912.8006591797
147.1126709 2624.4211425781
157.1337738 1109.0301513672
165.1006165 800.702331543
167.0556946 1013.4188232422
200.1393433 1124.5592041016
201.1224213 1384.9526367188
218.149353 2375.9521484375
347.1938171 1540.2100830078
359.0258179 1034.2885742188
360.0285339 3429.7185058594
361.0267639 1691.2136230469
400.1896973 985.5346679688
414.1859436 1401.1405029297
430.0899963 1512.2690429688
434.6855774 1014.9710693359
443.648407 995.3474121094
446.2617493 2574.2307128906
463.2044983 1216.8400878906
501.2409363 1590.1588134766
545.3338623 1877.0347900391
558.2585449 999.5432739258
615.2827148 1582.2010498047
END IONS
BEGIN IONS
TITLE=SH_AW_09112018_AW_04.4354.4354.3
RTINSECONDS=1806.58884
PEPMASS=401.235215459626 11587.416015625
CHARGE=3+
84.0812912 4143.5209960938
86.09696198 10005.7216796875
88.03954315 1078.9912109375
89.57575226 818.9957275391
110.070816 1455.2877197266
124.1717224 748.1998291016
129.1023102 5437.6430664063
130.0863037 1290.5362548828
132.6068573 1153.6978759766
147.1123962 1094.0885009766
217.9594421 840.4614257813
230.0782776 1485.1116943359
253.6911316 1002.3344726563
275.2080383 1030.5638427734
296.1453857 987.8125610352
307.7019958 939.0751953125
458.2696533 1509.5988769531
486.2640076 5967.021484375
488.320282 1298.5014648438
555.1508789 980.7930908203
901.3023071 897.0277709961
1012.463257 1005.1768188477
1037.387329 1007.2549438477
END IONS
BEGIN IONS
TITLE=SH_AW_09112018_AW_04.4360.4360.2
RTINSECONDS=1808.41926
PEPMASS=382.244643247665 11677.1689453125
CHARGE=2+
59.8291626 765.9481201172
61.64916611 776.2114868164
63.23226166 721.3831787109
64.83274841 1620.4808349609
64.83751678 2313.6730957031
64.84049225 1558.9202880859
66.03477478 714.0311279297
68.43527222 707.3340454102
72.08139801 5337.5708007813
79.3014679 759.2630615234
84.0814209 2173.92578125
89.45381927 826.8231811523
96.53356934 811.9277954102
97.36854553 883.3950805664
101.6054611 736.1954345703
110.071434 3845.8701171875
110.0778885 753.3452148438
129.1021729 2209.7160644531
132.0457306 975.2297973633
132.6848297 1310.4798583984
132.7568359 1207.095703125
142.08815 851.4866943359
143.1179962 1543.5793457031
147.1126404 1775.9619140625
185.4525452 832.0651855469
197.1287689 926.8751831055
209.1037598 1362.3037109375
260.197937 1015.0184326172
297.190918 2481.1069335938
308.1707153 1472.9638671875
332.7155151 821.7429199219
593.3821411 913.0166625977
END IONS
BEGIN IONS
TITLE=SH_AW_09112018_AW_04.4368.4368.2
RTINSECONDS=1810.95372
PEPMASS=417.22947483924 8272.943359375
CHARGE=2+
58.92728806 706.9340820313
64.84540558 1592.2639160156
64.84885406 1865.0767822266
67.4580307 833.5145263672
72.08162689 867.5510253906
72.80914307 776.9361572266
84.08145142 1883.1452636719
90.02599335 723.9571533203
110.0715332 1924.2567138672
129.1021118 6746.8481445313
132.6846771 1729.2755126953
175.1186981 1040.6802978516
191.1784058 1084.7088623047
209.1399078 2606.1306152344
237.1343842 2076.8237304688
249.2955017 814.7987670898
342.1867371 926.6171875
417.2586365 4234.5620117188
END IONS
BEGIN IONS
TITLE=SH_AW_09112018_AW_04.4369.4369.2
RTINSECONDS=1811.10264
PEPMASS=415.758266171229 5733.75634765625
CHARGE=2+
59.53275681 955.4348754883
64.77265167 3171.1887207031
68.96011353 759.4812011719
72.08150482 2511.8957519531
74.06066132 1164.8778076172
78.04879761 817.2569580078
97.37406158 897.9491577148
129.102005 1392.5454101563
132.5898895 940.6166381836
132.6044312 1451.3034667969
132.6130219 960.9551391602
134.7180939 985.8027954102
136.0757141 2013.5673828125
173.1278992 3997.416015625
190.8128357 879.3745117188
201.1238708 1849.9530029297
207.3466797 797.9629516602
531.3227539 1049.7797851563
630.3892212 1718.7141113281
656.3114014 940.2344360352
END IONS
BEGIN IONS
TITLE=SH_AW_09112018_AW_04.4370.4370.4
RTINSECONDS=1811.25138
PEPMASS=441.716028735504 8121.884765625
CHARGE=4+
127.0378876 1071.7867431641
129.1021271 1210.6325683594
132.418396 909.3164672852
132.4360657 895.4497070313
132.4471588 866.2387084961
136.0754089 3142.9135742188
145.0495605 1326.6619873047
157.8825378 862.4930419922
195.0875702 2352.3269042969
242.432663 846.4505615234
272.1711426 824.8820800781
299.1837158 1334.5129394531
309.4589539 845.3286743164
387.1640015 3722.7565917969
422.7189941 2036.0
426.2220764 1228.8444824219
434.2472229 1247.2548828125
458.2359314 4253.015625
462.2495728 1908.7955322266
494.8018799 872.567199707
514.010498 961.4467163086
544.2593384 1513.6131591797
571.2352905 1549.3050537109
572.2360229 1504.1022949219
580.2421875 15362.65234375
580.7441406 3253.9006347656
581.2459717 1529.0277099609
965.4076538 1400.8885498047
1022.420715 5091.6459960938
1115.846191 975.5155029297
1421.297852 1035.6547851563
1502.127319 1064.4083251953
END IONS
BEGIN IONS
TITLE=SH_AW_09112018_AW_04.4378.4378.3
RTINSECONDS=1813.78512
PEPMASS=426.934631347656 13911.37890625
CHARGE=3+
90.80297852 753.4421386719
110.0716553 1079.8132324219
129.1022491 14359.5673828125
130.0863342 973.2434692383
132.707428 938.4471435547
169.1330261 5995.8208007813
197.1287384 2810.9162597656
197.1647034 2126.8557128906
368.2292786 1054.4219970703
370.0966187 814.8734130859
386.2389832 2508.4331054688
470.2815247 947.3577880859
519.3101807 1980.7867431641
519.8168335 944.9716186523
841.4797974 2978.7192382813
END IONS
BEGIN IONS
TITLE=SH_AW_09112018_AW_04.4383.4383.3
RTINSECONDS=1815.2646
PEPMASS=375.199432373047 7965.10546875
CHARGE=3+
84.08130646 3465.2858886719
86.09686279 1096.4475097656
91.05776215 1146.6048583984
104.0167999 9950.7880859375
110.0714417 3572.5725097656
112.0385437 847.0579833984
120.0811005 1173.7406005859
129.1023102 3739.7062988281
130.0316925 1282.7727050781
132.7313385 842.6680297852
136.0753174 1902.2614746094
149.597229 736.2922363281
154.0863342 918.9067382813
287.1734924 968.3193969727
357.069519 1356.1188964844
359.0646973 1219.9835205078
792.0018311 956.6034545898
906.3711548 994.060546875
END IONS
BEGIN IONS
TITLE=SH_AW_09112018_AW_04.4389.4389.4
RTINSECONDS=1817.09472
PEPMASS=475.953277587891 4047.2333984375
CHARGE=4+
132.7337494 941.2969360352
132.8046112 1244.3564453125
136.0758514 4872.8413085938
142.6383057 875.9638671875
160.8704529 925.3454589844
191.9416504 913.7671508789
198.6240387 932.291809082
296.2471008 941.1235351563
332.3833313 1040.7930908203
346.1813354 896.7924804688
383.4325256 911.7932739258
403.2041626 1858.7484130859
475.2203369 1239.4127197266
490.3924866 949.0567626953
596.762207 1624.6917724609
610.7587891 3357.0949707031
611.2553711 1125.9196777344
633.5308228 933.108581543
678.2938843 1133.3762207031
910.166687 970.3374633789
END IONS
BEGIN IONS
TITLE=SH_AW_09112018_AW_04.4393.4393.3
RTINSECONDS=1818.2211
PEPMASS=375.197113037109 4856.6376953125
CHARGE=3+
79.09725952 891.692565918
83.05659485 752.018371582
84.08144379 3798.1298828125
86.09716797 1114.9407958984
87.05606079 1024.9835205078
91.05789948 1112.3189697266
104.0169373 9703.5078125
105.0203857 1070.8026123047
106.013031 1250.6778564453
107.0489426 946.7937011719
110.0715714 4499.6049804688
129.1021729 4206.6728515625
130.0324402 816.3208618164
132.8347321 1051.498046875
136.0757294 2209.111328125
147.1135101 1327.5723876953
167.2132111 765.3143310547
176.0912476 834.4799194336
375.2360535 987.0239868164
763.5195313 887.3238525391
1124.031006 1030.0466308594
END IONS
BEGIN IONS
TITLE=SH_AW_09112018_AW_04.4404.4404.4
RTINSECONDS=1821.81138
PEPMASS=455.693786621094 8331.9970703125
CHARGE=4+
129.1017761 3073.7153320313
130.0855713 1415.1517333984
132.7469482 955.8530883789
132.8057861 1045.0751953125
136.0755157 1118.3647460938
144.0652161 801.0142211914
147.1122437 1007.5930175781
157.060318 2906.6787109375
172.853775 824.7400512695
175.0716553 1876.6927490234
191.5542297 806.4425048828
203.0665741 1111.6529541016
225.0979004 1340.2314453125
239.3734436 1007.950378418
424.2186584 1744.3901367188
498.7287292 942.5236816406
531.4261475 905.9255371094
548.2979736 822.485534668
617.8358154 1128.5998535156
727.8256226 1026.3739013672
848.65625 986.4630737305
882.6035156 1016.9893798828
1344.178589 1043.8669433594
END IONS
BEGIN IONS
TITLE=SH_AW_09112018_AW_04.4426.4426.3
RTINSECONDS=1829.27334
PEPMASS=379.540004503089 15076.044921875
CHARGE=3+
84.08139038 1863.4011230469
86.0969696 898.9490966797
97.37355042 1085.8956298828
107.5881958 784.3521118164
110.0718231 1240.7349853516
129.1021576 5676.662109375
131.7071838 937.2887573242
132.8383636 1086.4104003906
136.0758209 8704.072265625
140.2041016 832.4169311523
149.8476105 779.4918823242
175.1189575 996.4928588867
207.1131287 1232.1683349609
210.7557526 787.9400634766
235.144043 2469.3395996094
240.4160919 858.6833496094
251.0467834 1561.5439453125
273.152771 885.1378173828
295.7940979 822.0541381836
298.5203247 857.0709228516
358.7036743 1599.9421386719
402.2219238 1593.5538330078
402.7243652 1182.0045166016
417.0038452 907.6495361328
432.9887085 843.3629150391
437.7446289 1740.8975830078
438.2414856 848.7241210938
467.9505005 794.1836547852
531.288269 1671.4545898438
760.5463257 853.4490356445
803.4283447 1501.4089355469
874.4563599 919.9468383789
1099.96875 959.9497680664
1127.219604 949.623046875
END IONS
BEGIN IONS
TITLE=SH_AW_09112018_AW_04.4427.4427.3
RTINSECONDS=1829.42322
PEPMASS=606.922790527344 8342.4697265625
CHARGE=3+
129.1018524 3541.4104003906
132.697525 2359.80859375
136.0749969 1141.2894287109
147.1124878 1777.7595214844
150.4781342 882.731262207
157.0604095 3079.4313964844
173.7275085 975.5048217773
175.0710907 2566.6953125
203.0668335 2614.2780761719
239.4983521 875.1234130859
246.4184265 884.7291870117
253.9173737 956.7603759766
271.0301819 850.5996704102
367.196167 1127.8875732422
371.228302 1202.7056884766
424.2182617 1466.9897460938
455.6769409 855.7576293945
601.2498779 1142.9818115234
725.8085938 1294.2879638672
772.2754517 1352.9509277344
934.3996582 1298.9763183594
984.4262085 1141.3325195313
1325.667603 1205.5356445313
END IONS
BEGIN IONS
TITLE=SH_AW_09112018_AW_04.4428.4428.2
RTINSECONDS=1829.57202
PEPMASS=428.766544042578 9912.7685546875
CHARGE=2+
64.83391571 794.6278076172
64.83840942 2971.2666015625
64.84152985 1671.2005615234
70.06585693 1505.90234375
80.32781982 855.7393188477
84.08148956 4059.9650878906
86.0969696 2776.2805175781
87.97701263 820.8410644531
98.98461914 4225.3706054688
101.1075668 1045.7734375
110.0715408 951.0379638672
129.1022339 3815.3981933594
130.0856628 936.0590820313
132.4847565 860.1546020508
147.1127167 1141.298828125
176.4177246 845.9761352539
208.9534302 1050.681640625
256.4831543 902.4393920898
292.6151428 801.5231323242
428.7661438 1569.7072753906
561.3989258 846.93359375
728.4211426 1020.2507324219
END IONS
BEGIN IONS
TITLE=SH_AW_09112018_AW_04.4434.4434.4
RTINSECONDS=1831.40286
PEPMASS=387.950333227935 8813.6162109375
CHARGE=4+
110.0712433 3023.6335449219
127.5585556 797.7581176758
129.102066 5320.3374023438
132.6473999 734.9541625977
132.7204742 1489.9903564453
136.0756683 1188.2479248047
148.656189 839.514465332
170.252121 848.1753540039
175.1185303 2534.1083984375
187.1433258 4753.2348632813
213.1582336 1035.3581542969
239.4497528 845.0802612305
285.0098572 1771.4171142578
308.887146 897.7647705078
332.0253601 836.0515136719
355.0702515 6694.3120117188
371.1009216 1134.3240966797
387.2717896 1561.2257080078
387.8378601 1041.5122070313
402.9728699 1007.0728759766
407.2147827 1667.91015625
420.837677 880.1606445313
482.2359314 1319.8851318359
537.2640381 1129.5805664063
537.758606 1569.3502197266
538.2398682 1029.0634765625
546.2660522 3641.1022949219
548.4884644 1062.6876220703
583.1643677 1165.1763916016
609.1812134 839.1343383789
667.833313 1106.9488525391
816.2614136 944.2139282227
END IONS
BEGIN IONS
TITLE=SH_AW_09112018_AW_04.4439.4439.3
RTINSECONDS=1832.88114
PEPMASS=516.931945800781 6419.6875
CHARGE=3+
110.0392609 699.3488769531
110.0710983 1609.5261230469
112.0867767 992.2344970703
121.6474991 871.8493652344
129.1018372 4159.8354492188
132.7019653 811.8062133789
132.7133636 859.3125610352
132.7683563 1176.3540039063
167.4179688 796.6174316406
175.1190643 2306.2595214844
187.144104 13369.638671875
215.1395721 2615.4313964844
226.118454 1697.0635986328
244.1285858 1012.546875
250.5763092 837.2669067383
256.1915588 826.3992919922
289.2315674 942.0272216797
353.1963806 1241.7086181641
401.5361023 1464.8176269531
406.1679688 992.6586303711
417.7174683 902.9580688477
482.2380676 1841.3468017578
483.2486267 1688.7506103516
510.9321289 1400.4028320313
516.9335327 4806.330078125
517.2637329 3706.8151855469
546.2653198 3131.6027832031
592.7976685 1162.6644287109
610.312561 5299.6245117188
610.8149414 2601.0466308594
659.3137207 1995.6413574219
667.8269043 11985.9775390625
668.3257446 5392.9946289063
668.8261108 2438.7082519531
724.374939 1036.5222167969
1109.940308 1005.8309326172
END IONS
BEGIN IONS
TITLE=SH_AW_09112018_AW_04.4445.4445.3
RTINSECONDS=1834.71078
PEPMASS=401.863128662109 14140.669921875
CHARGE=3+
84.0814209 5414.7255859375
86.09694672 11258.7646484375
94.00835419 851.3057861328
102.0553589 1059.94140625
110.0716629 2139.2849121094
119.048912 1064.3153076172
129.1021271 6191.12109375
130.0862885 926.3373413086
132.8008118 1294.4805908203
132.8093414 1215.6745605469
136.0756989 10699.77734375
173.0917511 2035.8751220703
175.1185913 2852.0031738281
196.4853516 828.8728637695
214.5357056 915.1146240234
249.1594696 3911.8903808594
300.1429138 1041.1379394531
304.0183105 1001.901184082
329.140625 852.1469116211
383.2138062 2036.5737304688
427.753479 1029.4041748047
455.2100525 1336.2987060547
458.2702332 1665.1527099609
486.2672729 2491.4174804688
599.2861938 1520.1206054688
727.3465576 1982.4575195313
798.3777466 1048.2829589844
950.96698 1081.3935546875
END IONS
BEGIN IONS
TITLE=SH_AW_09112018_AW_04.4446.4446.3
RTINSECONDS=1834.85964
PEPMASS=487.911590576172 8747.224609375
CHARGE=3+
102.0551376 1547.8449707031
110.0715408 10942.861328125
113.1208344 948.8974609375
132.6267395 1066.2897949219
136.0755463 892.7155761719
175.1190338 3411.7495117188
209.102829 922.1318969727
250.9634705 894.1508178711
277.6543884 1806.9548339844
304.1604614 1117.2310791016
313.1743774 1589.2465820313
340.6773071 6514.232421875
341.1794434 2087.8193359375
354.6729736 3909.0925292969
358.4725952 829.8420410156
368.6901245 1533.869140625
417.2440491 2764.0556640625
419.1950684 3684.8864746094
451.2276917 966.4704589844
456.2510376 1072.125
481.9057617 1661.8649902344
482.242157 1172.8802490234
487.910553 6965.12890625
488.2427368 2707.4143066406
488.5785522 1474.7006835938
523.2463379 1304.1566162109
554.3016357 2893.9028320313
571.2838135 5630.26953125
607.3295898 948.7719116211
624.7954712 1218.3996582031
625.3380737 3643.1640625
626.3460083 1021.7231445313
754.3782349 2561.8044433594
1084.457764 1184.7132568359
1152.978638 1064.0825195313
1437.942505 1215.9685058594
END IONS
BEGIN IONS
TITLE=SH_AW_09112018_AW_04.4455.4455.3
RTINSECONDS=1837.74588
PEPMASS=700.675354003906 12228.6875
CHARGE=3+
147.0587158 72326.0546875
147.1124878 2434.3278808594
148.0623474 1770.0869140625
155.0814209 1954.4752197266
161.0917358 5698.1313476563
167.0814209 2579.328125
169.095459 1028.8168945313
169.1332245 3881.6179199219
173.0921173 4777.693359375
183.0764008 2946.4541015625
184.1083527 2945.6782226563
187.1084747 1883.2790527344
189.0868683 3592.4809570313
197.1285706 1380.6519775391
199.1083221 1056.2913818359
201.0869598 4864.2265625
212.1033936 10975.7255859375
213.1070709 1218.751953125
215.1029358 1963.3878173828
216.9768372 1047.4877929688
222.0876007 1451.5964355469
234.0907593 2714.1010742188
240.09758 5162.7211914063
240.134964 1371.2481689453
254.1125031 1649.7094726563
257.1598511 1673.912109375
258.1094971 1971.2827148438
258.1455078 1714.2145996094
262.0853271 1586.3316650391
271.0765076 1402.1198730469
272.1246338 3155.1281738281
274.0861206 1435.6821289063
275.1712646 2563.0991210938
286.1138 1224.7995605469
288.1009827 1679.7670898438
298.1763306 2253.4467773438
299.118042 1034.2595214844
301.0967712 1320.4322509766
327.2020569 1568.8165283203
345.1230774 10900.412109375
355.1977234 5353.2338867188
357.1237793 1620.4973144531
363.1335144 5311.9936523438
372.1556091 2373.8637695313
375.1323547 3316.5744628906
379.2140503 8580.2412109375
379.7151794 1736.9460449219
385.2191467 1837.8140869141
386.203186 1971.4622802734
397.1721497 1992.7474365234
403.2295532 2253.9660644531
440.2518616 2360.6926269531
450.2336121 1735.5728759766
454.1931458 1797.8245849609
468.2452698 3912.6865234375
469.247406 1604.1999511719
472.2084045 3228.7429199219
476.250824 3614.1242675781
484.7614136 11882.1669921875
485.2657776 4757.4399414063
512.9377441 3226.1047363281
513.2749023 1473.4188232422
531.3269653 2134.2678222656
535.2863159 4185.0366210938
535.7863159 2196.0759277344
537.2705688 1344.6763916016
551.2815552 3638.4223632813
569.289856 4706.9228515625
579.6322632 3192.2170410156
611.3180542 2407.8200683594
629.324646 2982.4013671875
633.3469849 1897.2684326172
637.6503906 2439.3676757813
640.3363037 1294.3547363281
644.3726807 2818.7189941406
646.2502441 2804.0517578125
653.3466797 1203.1567382813
661.8536377 6478.9008789063
662.3548584 1359.6264648438
668.3226929 3403.4206542969
695.8462524 1638.935546875
700.3501587 1151.8668212891
718.3544312 1446.7799072266
725.3387451 1620.4451904297
739.4019775 2323.2255859375
740.3959351 2843.2170410156
741.4013062 1308.9124755859
751.3660889 3282.9912109375
757.420105 34048.85546875
758.4215698 6682.7670898438
759.8956909 3445.6242675781
760.3921509 2958.3386230469
768.9033813 19465.314453125
769.3983765 11481.720703125
769.9030151 2916.0869140625
780.3841553 1521.7410888672
812.4213867 6602.7895507813
812.9157104 2845.2087402344
816.3127441 1757.9169921875
817.4081421 1641.9246826172
823.390625 1281.9359130859
834.3260498 1417.4619140625
842.3693237 2609.8076171875
859.9389038 3827.7868652344
860.4421387 5950.9262695313
860.9475098 1327.3884277344
868.9447632 29910.9140625
869.4451904 17289.947265625
869.9432983 4461.4404296875
871.4627686 4337.6025390625
895.9507446 1863.3170166016
925.4155884 3166.23828125
943.4156494 2405.5495605469
951.487915 2506.8642578125
952.4970703 1568.8266601563
955.9656982 2858.8327636719
956.4659424 2577.810546875
968.5150757 30780.755859375
969.519043 8505.6435546875
980.4850464 2812.0087890625
1069.562988 9328.568359375
1070.573975 2949.4975585938
1113.514771 1544.6619873047
1265.678711 6312.0444335938
1266.692627 2464.634765625
1322.704956 3785.4975585938
1323.702515 1949.0164794922
1536.812134 2266.8129882813
2138.479492 1248.4929199219
END IONS
BEGIN IONS
TITLE=SH_AW_09112018_AW_04.4466.4466.3
RTINSECONDS=1841.33688
PEPMASS=397.8583984375 4701.16748046875
CHARGE=3+
84.04530334 925.9681396484
84.08136749 2310.2326660156
86.09723663 5621.353515625
96.98033905 862.2371826172
129.1022797 2428.0844726563
132.7081146 1510.4207763672
132.717041 1393.8272705078
142.1225433 1281.3100585938
200.0062408 779.272644043
580.5318604 1224.0494384766
873.501709 1054.8192138672
END IONS
BEGIN IONS
TITLE=SH_AW_09112018_AW_04.4467.4467.3
RTINSECONDS=1841.48562
PEPMASS=375.202056884766 20904.333984375
CHARGE=3+
84.08140564 1260.6068115234
86.09692383 1129.0255126953
97.37294769 818.3217773438
102.9918289 828.7671508789
110.071785 964.3952636719
129.1022797 3074.5441894531
132.4723511 1072.3558349609
132.4870605 777.0834350586
136.0663605 1044.0703125
136.0756226 6043.0595703125
145.5130157 835.8157958984
175.1193085 1673.6489257813
178.9243317 852.2350463867
193.7246552 886.8649291992
234.5277557 916.3505859375
235.1442413 1624.9401855469
288.0046387 935.6359863281
292.1097412 889.2040405273
318.5423584 833.207824707
333.7296753 803.9844970703
341.3285217 750.7907714844
357.0685425 1160.2559814453
359.0679932 947.0175170898
402.2192688 894.4918823242
430.7366028 1521.9298095703
466.2183228 1013.7499389648
531.286499 1640.1982421875
593.9981689 874.491027832
716.4087524 1358.4597167969
1062.444336 1109.2111816406
END IONS
BEGIN IONS
TITLE=SH_AW_09112018_AW_04.4472.4472.4
RTINSECONDS=1842.96402
PEPMASS=408.236511230469 5140.66650390625
CHARGE=4+
120.080658 865.1596679688
129.1018372 2253.9326171875
132.6564789 989.5610351563
132.7192688 1051.7225341797
132.7363586 1060.5659179688
136.0752563 1093.65625
175.1189728 1175.8332519531
180.5736847 824.1162109375
233.446701 754.3987426758
403.7289124 1396.9822998047
407.9857483 7532.47265625
408.2368469 5288.0629882813
528.6253052 3707.94140625
528.9603882 1317.3842773438
529.2885132 1367.9260253906
1388.713501 1161.8629150391
1398.954346 1108.8991699219
END IONS
BEGIN IONS
TITLE=SH_AW_09112018_AW_04.4480.4480.3
RTINSECONDS=1845.52998
PEPMASS=404.524353027344 3867.08251953125
CHARGE=3+
84.08135986 1903.5679931641
86.09703827 2222.4982910156
104.6951523 868.7066040039
110.0718536 6328.5302734375
120.0811844 2912.0961914063
129.1023254 1143.7424316406
132.7067108 1151.7818603516
132.7150116 1284.3631591797
136.6690826 866.3384399414
143.2622528 846.3670043945
148.5273132 715.1596679688
150.3916931 745.5104980469
173.6331024 892.1081542969
175.1182861 1454.939453125
179.2436676 990.8220214844
207.9512024 775.5856323242
217.3047943 834.8002319336
244.1599426 1803.2255859375
288.2024536 3495.8732910156
315.4883423 904.207824707
404.5267334 968.2938232422
448.8903809 1030.7108154297
462.6851196 1945.4051513672
672.2741089 1317.0942382813
787.3023682 1782.6788330078
838.0067749 1025.7351074219
END IONS
BEGIN IONS
TITLE=SH_AW_09112018_AW_04.4481.4481.2
RTINSECONDS=1845.67872
PEPMASS=424.255401611328 7747.59716796875
CHARGE=2+
64.83403015 2495.1391601563
64.83734131 1488.8881835938
64.84020233 1304.7019042969
65.97264099 758.2963256836
67.06612396 809.4519042969
70.06581879 2404.8166503906
71.75183868 761.6566162109
72.08154297 1166.2586669922
74.06059265 1040.9244384766
84.08137512 1451.326171875
86.09713745 1598.8955078125
88.9859314 915.5698242188
110.0712967 1028.5949707031
129.1022491 8975.5458984375
132.4859924 799.8324584961
132.5516052 1166.9647216797
136.0756378 4570.6020507813
175.1185913 1451.2044677734
210.7577515 775.1564331055
226.118454 1078.6971435547
277.9347839 873.9284057617
279.7862549 885.7282714844
309.6699829 1531.9044189453
314.1055908 823.4091796875
339.202179 959.1229248047
367.1836548 3428.7395019531
424.6950378 3217.0529785156
556.3436279 2256.6801757813
685.993103 1050.5927734375
END IONS
BEGIN IONS
TITLE=SH_AW_09112018_AW_04.4496.4496.3
RTINSECONDS=1850.706
PEPMASS=445.214614794332 20593.279296875
CHARGE=3+
97.36752319 1095.2166748047
101.0716248 1548.5191650391
104.016777 1282.5336914063
110.0712585 3421.857421875
112.0870438 2990.3840332031
118.6934204 839.9365234375
129.1026764 2025.0874023438
130.0857086 1000.4976806641
132.7242889 2244.6389160156
136.0755768 3131.8420410156
143.1178436 26546.83984375
144.1209259 1172.0677490234
149.0443878 1144.7845458984
158.1020966 805.0997924805
167.0553894 6122.447265625
171.1125793 11581.8515625
175.1184387 3983.5905761719
183.0760803 1215.1680908203
200.1030273 1575.1624755859
223.063385 1278.0377197266
225.0426483 2054.1594238281
237.1502533 4202.091796875
242.1485748 1797.2628173828
260.4429626 1170.6322021484
266.1602173 1124.0565185547
284.1707764 1532.2447509766
307.7852783 843.7630004883
314.1907959 1371.0069580078
341.0197144 1504.5614013672
342.9983521 1190.4523925781
359.028656 23817.005859375
360.0275879 1218.5008544922
381.6873474 7405.9458007813
385.2339172 995.1234130859
439.197998 1367.208984375
443.6271362 912.7261962891
445.2520142 1468.3878173828
456.2736816 1016.6148071289
473.2940063 1398.9128417969
482.7190552 7888.3666992188
483.2132874 2699.0810546875
483.7160645 1347.708984375
529.2194214 1702.5606689453
537.7376099 2499.3830566406
538.2338867 4752.7895507813
538.7318115 2310.5234375
546.7446289 2773.1689453125
547.2506104 1108.8594970703
564.7453613 2038.9128417969
582.265686 14673.755859375
582.7661133 4039.1635742188
583.2668457 1333.8416748047
718.3534546 4271.0766601563
778.9992065 963.591003418
947.3986206 1448.7818603516
END IONS
BEGIN IONS
TITLE=SH_AW_09112018_AW_04.4497.4497.3
RTINSECONDS=1850.85612
PEPMASS=702.333312988281 14099.388671875
CHARGE=3+
145.0607452 4023.2978515625
147.0584259 5627.3227539063
147.1126404 4501.0131835938
149.0540924 1502.5270996094
157.0610199 2997.5070800781
159.0761566 3421.3225097656
162.0751648 987.9200439453
172.0700531 956.2695922852
184.0716705 1866.6405029297
187.0723114 1155.1529541016
196.0718384 2107.6252441406
202.0827484 3794.1391601563
212.1037903 3638.1320800781
213.098938 1596.0322265625
214.0823975 2705.0192871094
218.1506348 8178.4384765625
218.1690826 1339.0219726563
228.0975952 3661.8959960938
231.1088562 2026.1107177734
240.0979462 1119.0662841797
241.0953369 1847.6329345703
244.0938263 1488.9396972656
246.1073608 943.8129882813
253.0921173 1523.8000488281
258.1087341 1343.3907470703
259.1036987 3358.5576171875
260.1052551 1039.0314941406
289.1142883 1220.1256103516
298.1148682 1709.7434082031
314.1828308 2730.7915039063
321.6626587 2593.4279785156
322.1662598 1101.1669921875
328.1259766 1272.3853759766
329.1824646 1719.6971435547
346.1345825 2325.2172851563
347.1920776 1338.4368896484
357.1804199 1357.7663574219
372.1518555 1135.8833007813
378.1856079 1842.0120849609
391.6934814 5832.1381835938
392.1952515 1438.2333984375
400.6983032 2239.9641113281
404.2150574 3923.1157226563
413.2154846 1726.3996582031
425.2203979 1316.4653320313
427.2132568 5183.7958984375
427.7129822 1815.4045410156
436.2179871 3276.3415527344
445.2234497 1976.9439697266
457.2174988 1478.0808105469
461.2348938 13756.58203125
461.7239685 1484.9697265625
464.7275696 2501.9516601563
465.231842 1483.8376464844
470.7280273 3242.0268554688
471.2315063 1795.4552001953
479.7318726 1864.6859130859
483.227478 1113.6026611328
493.2399597 2613.8205566406
493.7443237 1418.1119384766
514.2454224 3230.7106933594
521.7443237 2789.123046875
542.7545776 3468.8271484375
543.2515259 1412.5675048828
554.260376 1613.6749267578
565.2720947 1334.9312744141
571.2793579 4284.2260742188
574.3218994 3035.0119628906
580.2722778 1781.8048095703
599.7736816 1608.5545654297
608.6436157 1214.2982177734
631.34198 6267.37890625
632.3432007 1287.0867919922
642.3201294 6208.8330078125
688.3616333 8120.6142578125
689.3683472 1805.3024902344
696.3253174 3006.3530273438
711.3363647 1424.7270507813
713.3591919 10879.857421875
745.3834229 14761.9794921875
746.3847656 2569.240234375
758.4256592 2703.5756835938
765.3474121 1471.8850097656
770.4064941 1814.9440917969
782.3794556 7831.3779296875
783.3756714 3131.2700195313
784.3766479 1396.701171875
800.3948975 7134.7880859375
802.4058228 24373.642578125
803.409729 4609.4204101563
853.4125977 3341.3979492188
854.3965454 1298.9324951172
869.947876 1977.4157714844
870.4443359 3163.0520019531
870.9533691 2475.732421875
871.4279785 12494.189453125
872.4327393 3982.7983398438
889.4358521 9574.5986328125
890.4433594 2122.623046875
940.4537354 4044.6921386719
946.4612427 8504.6181640625
947.4588013 2632.173828125
958.4660034 5613.4169921875
1003.482483 7930.1655273438
1004.485352 2343.1791992188
1009.467285 1298.2724609375
1027.493286 1570.2449951172
1028.494751 1335.7121582031
1042.492065 2163.013671875
1045.490601 2635.0415039063
1060.498901 13020.6630859375
1061.508911 3859.1916503906
1084.493164 1568.3348388672
1102.511108 2210.6342773438
1103.506714 1260.7176513672
1129.504395 1446.3977050781
1147.527344 5287.8544921875
1148.543213 1589.9117431641
1159.539795 1504.60546875
1216.544434 2902.5554199219
1234.566284 2332.2888183594
1235.571289 1686.3137207031
1240.570435 1378.119140625
END IONS
BEGIN IONS
TITLE=SH_AW_09112018_AW_04.4501.4501.2
RTINSECONDS=1851.98286
PEPMASS=754.320675914235 5835.20654296875
CHARGE=2+
105.5671692 1020.9130859375
111.972847 1083.2145996094
113.5309067 1051.6026611328
126.0548706 1600.7941894531
129.1018372 1643.1500244141
132.7255554 995.6522216797
143.0650635 1003.3182983398
145.0609436 1661.2066650391
147.0592041 1334.9753417969
147.1128387 2039.6312255859
167.6866455 1054.3635253906
183.0769501 1593.6418457031
188.0379639 992.5391235352
195.1134338 1406.5623779297
205.0644379 1305.5418701172
214.0823212 1487.62109375
224.2711182 1024.1291503906
270.1074219 1892.6125488281
271.1038208 4560.4301757813
274.0853271 2099.2314453125
289.1141357 4529.5981445313
292.0955505 2142.7294921875
297.0915527 935.2091064453
309.1201782 1187.2517089844
326.1437073 2302.5925292969
327.1325989 1184.5885009766
331.2472229 1039.3905029297
344.1575623 7919.251953125
349.1182556 1389.8525390625
354.1399231 4344.4833984375
372.1524658 11354.8212890625
400.1272278 3499.2412109375
415.792511 1273.6213378906
418.1383667 9367.8486328125
420.5487366 1066.5698242188
421.657959 1054.9083251953
436.1522522 6222.7333984375
439.6932373 1577.2861328125
469.2040405 3427.4931640625
488.223175 7615.7861328125
488.7232971 1754.9669189453
536.749939 21784.75
537.2537231 5051.3120117188
710.2922363 1340.4650878906
722.321228 5615.6733398438
722.8180542 4097.6313476563
825.3408813 1259.8220214844
878.3881226 10261.423828125
975.4353638 17410.39453125
976.4285889 3532.0407714844
1072.493164 45365.95703125
1073.499512 8850.080078125
1464.498169 1248.4830322266
END IONS
BEGIN IONS
TITLE=SH_AW_09112018_AW_04.4503.4503.2
RTINSECONDS=1852.40544
PEPMASS=561.79931640625 8701.734375
CHARGE=2+
84.08158112 1076.2257080078
86.0966568 1120.6292724609
90.3119278 830.6149291992
102.0555344 1005.4339599609
103.0860443 841.8706054688
110.0709686 1031.2569580078
129.0657196 2133.5576171875
129.1025543 2856.5747070313
132.6326904 1057.5718994141
132.7040863 970.2025756836
136.0757446 14718.748046875
147.0765533 3595.7998046875
157.0605927 2615.3249511719
159.1126556 1798.5581054688
169.0614319 941.7808227539
175.0715332 1939.7065429688
175.1187897 3843.4228515625
214.081192 5688.7641601563
232.0919647 5259.6674804688
235.1440277 9412.2685546875
246.157135 4758.197265625
263.1391296 2770.0341796875
275.1364441 1798.2778320313
285.1196899 1366.2172851563
303.1275024 1281.8924560547
358.7064819 1886.32421875
372.1495056 1167.6301269531
402.2233582 1686.1689453125
416.2596741 1639.7000732422
430.7310791 7120.9038085938
504.2398376 2140.8542480469
512.2654419 10099.560546875
512.7666626 1574.8406982422
525.0958252 917.017578125
531.2883911 1849.1387939453
561.8009033 4872.8989257813
615.2835693 1130.3170166016
633.2840576 6063.1118164063
677.3165894 1049.5975341797
716.4012451 2509.9135742188
732.3512573 3802.673828125
803.4294434 3054.5791015625
819.3868408 7202.1127929688
820.3791504 2431.6904296875
860.4586792 10887.111328125
861.4651489 1489.4686279297
890.4293823 1447.1043701172
910.3426514 997.5050048828
947.4310303 3443.9846191406
1023.517883 1172.3135986328
END IONS
BEGIN IONS
TITLE=SH_AW_09112018_AW_04.4507.4507.3
RTINSECONDS=1853.53212
PEPMASS=424.877471923828 3893.912109375
CHARGE=3+
101.0719147 817.2210083008
110.0712051 883.6763305664
112.086647 1168.7860107422
112.0940704 769.8327026367
115.5276642 821.1305541992
121.2996902 816.1358642578
129.1021423 14413.6689453125
130.0865021 930.1237792969
132.7841492 948.6694946289
132.7930603 1055.0113525391
136.0755157 3874.2399902344
145.8063812 876.4589233398
147.1128693 1178.2915039063
175.1188507 2343.7941894531
192.7970123 956.0474243164
198.1751404 837.462097168
226.1169739 1464.8942871094
265.1397705 2975.4138183594
303.1765442 1001.8721313477
309.6698303 4847.228515625
333.186676 873.3263549805
367.1832581 14390.89453125
367.6842957 2385.1450195313
410.2407532 1041.1345214844
416.1821899 2853.98046875
424.6965942 17346.482421875
425.1972351 3592.7531738281
432.2198486 1581.8172607422
501.752655 935.5726318359
529.2703247 3868.6730957031
556.3413086 5647.427734375
557.3483887 1411.5045166016
589.9556274 906.0552978516
945.401123 963.7974853516
1082.298218 968.8121337891
1309.302246 1064.0009765625
END IONS
BEGIN IONS
TITLE=SH_AW_09112018_AW_04.4509.4509.4
RTINSECONDS=1853.95476
PEPMASS=541.529663085938 6568.2822265625
CHARGE=4+
150.3293915 849.3161621094
159.0762024 1253.7468261719
169.1334991 1638.9517822266
171.0749512 867.2015991211
197.1287689 1268.0954589844
199.0716858 1363.8233642578
209.0906982 1063.6950683594
226.1195221 2000.6196289063
367.6976013 939.2509765625
407.2291565 1432.6331787109
429.6941223 989.5379638672
431.7783813 927.169128418
480.7680664 983.0999145508
540.7957764 1785.6096191406
544.6734619 873.6166992188
619.9866333 1210.1131591797
625.9985352 1863.9151611328
884.4575195 1803.4116210938
889.4622192 1201.4293212891
1080.577271 1442.4245605469
END IONS
BEGIN IONS
TITLE=SH_AW_09112018_AW_04.4518.4518.2
RTINSECONDS=1856.84136
PEPMASS=561.257080078125 9384.9423828125
CHARGE=2+
79.66459656 781.0753173828
83.34277344 868.3500976563
84.04511261 1080.1611328125
84.08139801 1788.9509277344
101.0719833 1005.539855957
102.0556641 1391.1351318359
110.0713348 958.7650146484
129.065918 3494.865234375
129.1022797 1666.2613525391
132.7544098 1271.2327880859
132.8260803 1047.4925537109
136.0757446 3658.7685546875
147.0761414 4411.6987304688
157.0605469 1307.6901855469
159.1128082 1362.1182861328
175.0713654 3381.7392578125
175.1190796 1141.3029785156
186.0865326 990.2983398438
214.0821228 5196.7622070313
232.0924683 3800.2565917969
235.1435547 2722.3527832031
246.1569366 2614.330078125
265.5162964 1016.1486206055
285.118927 1471.3024902344
303.1292114 1196.4189453125
340.8841858 1166.4747314453
375.198761 1030.6038818359
430.7351685 1366.7955322266
494.6382751 1451.8746337891
504.2389221 2527.68359375
512.2649536 3745.3442382813
561.8083496 1040.28125
633.2813721 9261.9033203125
645.0743408 987.920715332
732.3494873 2785.6662597656
819.385376 9118.7158203125
820.3814087 1451.2429199219
860.4492798 4005.1960449219
890.4158325 1983.7403564453
947.4412842 5277.1274414063
END IONS
BEGIN IONS
TITLE=SH_AW_09112018_AW_04.4522.4522.2
RTINSECONDS=1857.9684
PEPMASS=865.898592231879 8055.8251953125
CHARGE=2+
129.0482483 7897.2729492188
129.1022644 2263.5144042969
130.0323029 42728.79296875
130.0865784 3116.5236816406
132.8475494 3195.984375
139.0504913 1774.0227050781
140.0703888 1164.3153076172
143.0817413 6605.154296875
147.0587769 173175.375
147.1129608 9454.2578125
148.0613861 4869.71484375
155.0815125 2887.0161132813
161.0919037 2192.6127929688
169.1343689 1763.8864746094
173.0921478 8049.9970703125
175.0527344 1419.9627685547
183.0769806 5512.6064453125
187.1079254 5964.56640625
189.0875702 3482.8422851563
196.2697144 1161.5313720703
197.1287994 2160.2756347656
201.0871582 7211.3754882813
208.9480896 1112.1081542969
215.1035614 5655.3466796875
222.0871887 1407.6462402344
223.0728607 1230.1477050781
227.1022797 1733.826171875
228.0974121 5876.1508789063
234.0910492 3110.3034667969
240.0980377 11591.5888671875
242.1499939 3006.5024414063
254.1137085 2578.0544433594
258.1090393 2838.6826171875
260.1601563 12230.373046875
262.0869751 3243.6811523438
268.095459 2149.1557617188
271.0760193 2334.8918457031
272.1256104 2448.3525390625
273.1028137 1334.3155517578
284.1263733 2176.8415527344
288.1008911 6388.013671875
296.1245422 2398.7497558594
301.0976868 4239.7133789063
304.0960999 1485.5017089844
317.1294556 2976.1286621094
330.1124878 1458.8491210938
335.1390381 2138.6669921875
341.1454468 2253.7915039063
345.1228333 30065.763671875
355.1983948 6942.76953125
357.1246643 4872.2578125
357.2132568 2202.4763183594
363.1342773 11894.5849609375
370.4694824 1200.7094726563
371.1577454 4412.0913085938
373.2084351 58701.08984375
374.2122803 4667.6899414063
375.1333618 18703.8984375
376.1369324 1823.447265625
387.1357422 1410.3461914063
397.1711426 2699.1796875
415.1826477 3916.1789550781
425.2055054 1540.0583496094
440.2493896 2455.8688964844
450.2407837 2159.1015625
454.1958618 1963.9996337891
458.1755066 1585.7650146484
468.2467041 5313.130859375
470.2260437 3087.65625
472.2068481 4122.64453125
477.7570496 1710.9790039063
487.2555847 3526.9963378906
498.2229309 1588.5838623047
519.2578735 1517.1772460938
525.2713623 2210.80859375
545.2072144 3456.3076171875
546.7548218 1247.6297607422
551.2836914 3460.6198730469
563.2138672 2544.5905761719
569.2907104 5100.2548828125
576.2965088 2216.0305175781
582.2929077 2233.8256835938
583.2750854 4908.0380859375
584.3118896 2194.3645019531
584.7958984 27297.041015625
585.2991333 13135.81640625
585.7997437 2163.0620117188
600.2990112 46591.68359375
600.3911133 2594.908203125
601.3054199 5284.2124023438
619.3109741 3560.6669921875
620.3111572 1647.0003662109
628.3118286 7740.9990234375
628.8139038 3739.8698730469
668.329834 5665.171875
675.8356323 3929.1005859375
676.3447266 2502.9079589844
676.8424072 1541.7823486328
683.3382568 2574.6372070313
684.835083 22782.326171875
685.3399048 12550.7998046875
685.8406982 1693.3513183594
701.3480835 22009.1796875
702.3508301 3635.3581542969
726.3861084 1377.5687255859
751.364502 4590.6259765625
754.3426514 1897.529296875
754.8376465 2537.7263183594
759.3128052 1503.1759033203
763.3497925 3020.0517578125
763.84198 1970.3096923828
769.2509766 1222.546875
769.3717041 7561.8481445313
770.3733521 2135.0212402344
771.8598022 22608.548828125
771.9914551 2164.5708007813
772.3605347 10771.841796875
772.8643799 2773.2470703125
777.3098755 1366.8653564453
796.3872681 5344.2553710938
797.3885498 2315.5395507813
816.3094482 1615.7438964844
866.4043579 1669.9587402344
883.423645 1788.9437255859
897.4691772 22940.267578125
898.4802246 4550.9194335938
943.420166 2027.5241699219
954.489624 24781.287109375
955.4920654 7792.74609375
979.4345703 1413.8902587891
996.4575806 7646.6918945313
997.4804688 2666.9055175781
1055.531616 10276.017578125
1065.527954 2606.7954101563
1109.526611 1788.171875
1131.512817 2548.1979980469
1150.577026 2513.2202148438
1151.575684 1779.8891601563
1168.584351 53418.09765625
1169.587524 20091.5078125
1170.549683 2902.0183105469
1254.515503 1359.9178466797
1255.616943 14633.68359375
1256.634155 5353.5346679688
1340.579834 1685.1649169922
1350.658936 6004.8139648438
1351.660645 3484.9138183594
1352.667236 2110.2746582031
1368.667114 95000.7890625
1369.669678 39402.36328125
1370.65979 5807.7060546875
1422.697998 2095.3137207031
1423.634521 1892.4130859375
1542.757813 1690.2819824219
1776.701904 1632.8118896484
END IONS
BEGIN IONS
TITLE=SH_AW_09112018_AW_04.4523.4523.3
RTINSECONDS=1858.11726
PEPMASS=475.567199707031 10425.2490234375
CHARGE=3+
102.0555725 2165.2963867188
110.0716934 1257.1851806641
120.0810699 2846.4953613281
129.0659332 1490.6970214844
129.1021729 1922.4884033203
132.5960846 1204.3752441406
132.6709747 848.8729858398
147.0764618 3534.9877929688
149.9957886 906.9006958008
154.5029907 803.9803466797
157.0606689 1326.3940429688
175.0710144 1756.4461669922
175.1182556 2055.705078125
207.1124878 2536.19140625
244.0930328 1542.2332763672
264.4820862 859.8629150391
411.5417786 2070.5383300781
440.486145 951.1889038086
464.7637329 1042.0269775391
475.2559204 1594.2141113281
508.765625 6257.3295898438
509.2644348 2741.04296875
582.3018188 4485.544921875
582.8029175 1300.8298339844
625.8146362 9137.2880859375
626.3157349 3040.978515625
626.8120728 1324.2905273438
686.3551636 1988.1083984375
END IONS
BEGIN IONS
TITLE=SH_AW_09112018_AW_04.4550.4550.3
RTINSECONDS=1867.34154
PEPMASS=435.561737060547 10774.36328125
CHARGE=3+
98.98468781 7119.599609375
101.0708923 1135.7828369141
102.0554123 1859.7907714844
110.0717697 1822.7645263672
117.10215 1001.4013061523
119.0815201 2755.8215332031
122.4114685 864.9686889648
126.6831818 853.7381591797
129.1024017 3397.9870605469
130.0862732 984.8297729492
132.6625366 992.8865356445
132.6766052 937.9147949219
136.0756683 1097.3103027344
147.113266 1114.2336425781
175.1179047 1348.275390625
177.8281097 890.8599243164
184.5364227 1004.1896972656
210.9506226 1452.9099121094
216.1345825 1915.5354003906
228.1326141 1112.7025146484
230.1134796 3921.8359375
357.1778259 1066.6846923828
431.7384949 981.4125976563
479.7466736 1193.8466796875
532.0687866 947.2554931641
606.305603 2544.5869140625
719.3914185 1231.8604736328
746.2478638 854.2099609375
935.9060059 1003.8713378906
985.3026123 946.2830200195
1312.331421 1123.9338378906
END IONS
BEGIN IONS
TITLE=SH_AW_09112018_AW_04.4565.4565.3
RTINSECONDS=1872.34086
PEPMASS=430.869995117188 12215.2177734375
CHARGE=3+
98.9846344 10947.35546875
110.0715408 6917.4174804688
120.0807724 1316.8267822266
126.1033096 1056.6817626953
129.1022949 3445.1110839844
130.0866852 1137.2875976563
132.6272736 919.4755249023
132.6420746 952.0391235352
132.7112274 1042.7816162109
136.0754395 2667.2092285156
138.0648804 881.3828125
147.1130676 828.5805664063
175.1217346 785.634765625
179.7333374 881.5650634766
208.953125 3545.916015625
209.1396027 3754.3959960938
210.9497681 1474.5709228516
230.0808258 909.2756347656
237.1336823 2003.6790771484
249.1904449 825.7315673828
271.6443787 3301.2043457031
274.3560181 855.2988891602
344.9762268 980.291015625
349.6978149 933.3262939453
360.0275574 2111.9060058594
394.6941223 2354.0551757813
397.8606567 1113.8624267578
403.8628235 1038.634765625
430.727356 1204.0146484375
431.2314758 1878.3988037109
625.3282471 3839.2307128906
722.7167969 1128.4808349609
724.3988647 2206.0766601563
1177.963867 1177.2320556641
END IONS
BEGIN IONS
TITLE=SH_AW_09112018_AW_04.4576.4576.3
RTINSECONDS=1875.93042
PEPMASS=441.887634277344 7664.73193359375
CHARGE=3+
110.0718307 3640.4069824219
129.1025696 1507.59375
132.6036377 1678.8919677734
132.612793 1218.8804931641
136.0755463 1151.7210693359
138.8459625 946.1965332031
141.1022339 810.2485351563
181.0604858 1124.6444091797
209.0559998 1090.8076171875
225.2133179 955.0914306641
255.4475555 827.5536499023
341.1964417 1065.4161376953
382.194397 1733.3206787109
389.1940002 1739.9981689453
409.2008057 1684.5700683594
438.7392883 1808.4825439453
703.0855713 1044.140625
1158.500366 1027.0324707031
END IONS
BEGIN IONS
TITLE=SH_AW_09112018_AW_04.4577.4577.2
RTINSECONDS=1876.08054
PEPMASS=652.838073730469 9397.7216796875
CHARGE=2+
101.0713959 1273.7376708984
110.0716019 1003.4036254883
111.5569 1070.4442138672
117.1028976 787.2162475586
119.0817871 16521.34765625
119.2965469 851.9096679688
129.0652618 1233.5100097656
129.1022491 5217.34375
130.0867462 1619.2573242188
146.4872894 1228.8529052734
147.1130371 1981.3354492188
178.0504608 924.1256103516
186.0875092 1092.6956787109
195.0762329 6291.3486328125
202.1186981 3030.2409667969
212.1029663 1843.8497314453
213.087265 1510.7684326172
216.1340637 3447.783203125
228.1334839 2965.5126953125
230.1135712 38534.6484375
231.115799 1624.8570556641
258.1088562 1300.1693115234
275.208252 1626.7784423828
329.1820984 5019.9501953125
339.165863 1468.4182128906
342.6905518 940.3095092773
357.1770325 1647.0124511719
362.2393494 3243.4997558594
479.7477112 1027.5146484375
480.2368164 1571.9880371094
486.0895386 915.3073120117
491.2800293 3221.375
538.2788086 1390.6099853516
593.3076172 1348.7862548828
606.3087158 5260.736328125
626.3109131 1487.5380859375
626.8199463 1395.7950439453
652.8413696 5094.828125
653.3377686 2217.8254394531
701.3900757 1122.7406005859
719.390686 3173.0068359375
848.4342041 6696.7392578125
958.4848022 2195.3989257813
959.4638062 6199.4775390625
976.4917603 6543.0
1057.548828 1877.4195556641
1075.56189 16820.849609375
1076.558838 4317.9184570313
1294.825928 1125.4924316406
END IONS
BEGIN IONS
TITLE=SH_AW_09112018_AW_04.4581.4581.3
RTINSECONDS=1877.20716
PEPMASS=450.228210449219 4337.150390625
CHARGE=3+
98.98464966 1264.5639648438
101.0718002 1464.04296875
102.0105438 774.7556152344
110.0717773 1551.4737548828
120.081131 7399.0908203125
132.5919189 704.3771362305
132.6034241 879.1320800781
136.0761871 1122.1638183594
137.2675323 922.9125976563
142.3632965 869.4907836914
303.1776428 1595.3645019531
386.2137451 1300.0650634766
411.935791 1102.0252685547
414.2076111 1096.029296875
431.2367554 1635.3336181641
461.2439575 2759.6625976563
542.2668457 4247.6025390625
549.4883423 989.4500732422
589.3058472 1901.1502685547
661.3415527 1671.0922851563
689.3310547 2913.0810546875
END IONS
BEGIN IONS
TITLE=SH_AW_09112018_AW_04.4586.4586.3
RTINSECONDS=1878.6855
PEPMASS=476.551818847656 5266.27734375
CHARGE=3+
102.0548477 861.1889648438
110.0716019 1417.3779296875
129.1018677 1077.5206298828
132.6383362 1229.9333496094
136.0755768 4555.7221679688
150.187561 839.1564331055
166.5223083 859.6878051758
190.0374451 842.0469970703
193.0977783 917.8589477539
238.0816803 1129.2651367188
283.1017456 1142.0163574219
376.6373291 915.4374389648
397.210022 1041.1743164063
415.1468811 838.2659301758
454.2281799 5581.0375976563
454.7328796 1546.5935058594
475.9154968 1038.2780761719
476.2217102 1467.0283203125
610.7469482 1106.8645019531
621.2920532 1164.7291259766
626.3178711 1384.5159912109
642.6497192 1049.6883544922
723.5551758 1120.560546875
END IONS
BEGIN IONS
TITLE=SH_AW_09112018_AW_04.4591.4591.4
RTINSECONDS=1880.16414
PEPMASS=387.463439941406 8895.865234375
CHARGE=4+
110.0714569 5194.3212890625
129.1025085 4661.0532226563
132.7419434 1981.5847167969
132.7509308 1110.7883300781
143.239212 680.0369262695
155.081604 1625.2218017578
166.0606842 847.576171875
175.1186981 1856.6235351563
182.9752045 781.7510375977
187.4425964 844.9281005859
235.1195679 2165.8940429688
267.6560059 1121.7376708984
355.0697632 1938.1000976563
387.1637268 2763.90625
387.2716064 3174.0234375
505.5307312 915.8312988281
534.3051758 1802.5389404297
611.331665 1901.7756347656
723.5749512 987.957824707
END IONS
BEGIN IONS
TITLE=SH_AW_09112018_AW_04.4592.4592.3
RTINSECONDS=1880.31324
PEPMASS=483.91259765625 10685.419921875
CHARGE=3+
102.055542 991.9918212891
104.0176926 939.0526733398
110.0716171 9436.7216796875
115.7823792 760.4195556641
124.902771 918.0936889648
129.102478 2109.5031738281
130.085968 839.817565918
132.6017456 1726.9521484375
144.5474243 922.4567260742
169.0612488 1068.8812255859
175.1194611 2686.1374511719
201.0878143 1302.8822021484
217.6493683 921.7052001953
221.1019287 1084.1268310547
298.1043091 1164.6577148438
351.1978149 921.1006469727
353.8942261 883.2626342773
369.1412354 2012.0938720703
399.7197266 1448.4752197266
448.250061 1128.8702392578
451.2202148 5157.1870117188
451.7303772 1153.5677490234
483.2142639 3290.7348632813
483.7192993 1890.7662353516
549.2367554 954.4741210938
569.420166 1056.1193847656
573.0933838 972.8762817383
627.7205811 1016.9791870117
680.3293457 1202.4359130859
681.3392944 1458.5213623047
701.3833618 1223.6789550781
764.3692017 2647.3344726563
765.3806763 1205.3435058594
798.4301758 2284.5766601563
856.6323853 1131.0235595703
895.4765625 1189.4025878906
END IONS
BEGIN IONS
TITLE=SH_AW_09112018_AW_04.4593.4593.4
RTINSECONDS=1880.46204
PEPMASS=419.978851318359 8756.30078125
CHARGE=4+
129.1019287 2087.9467773438
132.4667511 888.1610717773
136.0756836 7310.2080078125
143.1177216 1502.4763183594
149.0234985 2304.9973144531
401.214447 1493.4920654297
457.262146 900.9885864258
458.8510132 869.5819702148
548.3043823 1045.0871582031
556.8146973 1647.552734375
557.3125 1111.7354736328
612.1603394 974.3585205078
616.008606 992.2252197266
END IONS
BEGIN IONS
TITLE=SH_AW_09112018_AW_04.4599.4599.3
RTINSECONDS=1882.2933
PEPMASS=379.525692835872 12594.650390625
CHARGE=3+
82.67857361 760.8187255859
84.08135223 1138.9710693359
86.06051636 806.6589355469
110.0718613 1114.4376220703
129.1022949 1229.5936279297
132.7021942 982.2598876953
132.7113037 1295.30078125
153.1022644 2571.5441894531
162.5435486 861.8574829102
174.5473938 845.6785888672
180.7884674 792.2417602539
201.1053772 1441.7746582031
214.6394501 1318.724609375
215.1413422 1022.1180419922
218.3605957 723.0391845703
251.0463715 1477.3176269531
272.1708069 999.2644042969
283.8580627 969.7991943359
389.2029419 1436.2384033203
417.4499207 815.5830078125
430.7355347 832.6773071289
454.7384338 2563.2399902344
455.2432556 854.1557006836
520.2597656 2719.8203125
680.3442993 1205.3695068359
END IONS
BEGIN IONS
TITLE=SH_AW_09112018_AW_04.4601.4601.3
RTINSECONDS=1882.71618
PEPMASS=463.895904541016 7629.6455078125
CHARGE=3+
101.0713425 1214.9642333984
110.0715637 4043.6687011719
129.1024017 4257.6450195313
132.5227203 1119.2408447266
136.0757141 17441.94921875
147.1127472 1433.8978271484
167.0547028 1020.1289672852
175.1193695 1082.3125
202.0950928 2720.4790039063
216.0971985 2745.0739746094
223.6163025 1111.3674316406
258.098114 1159.6030273438
261.1558228 4063.7993164063
275.1266174 5445.6689453125
278.5106812 826.9399414063
281.9430542 1021.5292358398
311.1721191 919.0076293945
359.0267029 1540.4233398438
360.0286255 3297.2368164063
361.0293274 1163.4930419922
365.1565247 1657.1697998047
385.1711731 2317.5576171875
403.1827393 2347.251953125
464.1928711 2881.4650878906
464.2553711 940.2849731445
474.2197876 4334.46875
538.2575073 1102.4184570313
609.2879639 1304.7947998047
637.2844238 2763.8742675781
639.3010864 2338.2790527344
1046.932251 1253.7159423828
1319.885986 1068.4027099609
END IONS
BEGIN IONS
TITLE=SH_AW_09112018_AW_04.4614.4614.4
RTINSECONDS=1887.00912
PEPMASS=466.501098632813 11935.376953125
CHARGE=4+
129.1023865 11584.095703125
131.0812225 2217.232421875
132.629837 852.4337768555
132.7014008 988.1150512695
175.1192322 1091.64453125
181.1000671 771.4967041016
200.1389771 1221.1037597656
214.640213 1748.3895263672
449.1057739 1013.4741821289
466.2537537 1998.4256591797
504.6107178 11422.306640625
504.9461365 7439.2724609375
505.2834778 2135.8735351563
525.9451904 7858.6962890625
526.2789917 4451.3598632813
562.9732666 1093.806640625
763.4351807 1209.4307861328
1379.21106 1240.4858398438
END IONS
BEGIN IONS
TITLE=SH_AW_09112018_AW_04.4625.4625.2
RTINSECONDS=1890.62856
PEPMASS=402.732413068206 14929.9697265625
CHARGE=2+
58.04196167 807.2249145508
60.04526138 2811.0725097656
63.659935 722.57421875
64.44513702 3319.9282226563
64.44887543 2243.861328125
65.5362854 717.7370605469
70.06584167 5120.41015625
72.08155823 1776.71875
84.08145905 2377.3374023438
86.06064606 2923.8930664063
86.09697723 3347.2258300781
88.02164459 855.0413208008
89.5827713 739.0223999023
110.0713501 878.8572998047
114.0554733 3006.1181640625
129.1025543 4466.2451171875
132.7132721 2023.5394287109
134.8914032 857.5953979492
136.0754242 1287.2862548828
156.708786 882.8900146484
175.1191711 3485.517578125
200.1401215 1224.3441162109
201.0874023 1317.9427490234
208.9113922 889.2185668945
239.0962067 875.5073242188
259.1773376 1310.2587890625
302.6929626 1003.8302001953
303.2119446 1770.3140869141
346.2080994 1412.9412841797
402.7318115 1704.8756103516
403.2307129 961.6335449219
517.3450317 1647.3082275391
691.4086914 1539.9381103516
END IONS
BEGIN IONS
TITLE=SH_AW_09112018_AW_04.4626.4626.2
RTINSECONDS=1890.77826
PEPMASS=608.788744904 9027.9267578125
CHARGE=2+
84.04519653 1777.794921875
84.0815506 3174.7502441406
88.03977203 5341.4809570313
102.055397 8303.66015625
119.9085541 939.3289794922
129.1027069 4205.2231445313
130.0499725 2017.0465087891
130.0868378 1099.9967041016
132.5903168 1680.9639892578
132.5988159 941.490234375
147.1127014 1431.3032226563
169.1341553 1441.3773193359
203.0662384 1087.1229248047
217.0819702 2159.609375
227.0664825 13918.6416015625
239.0947876 1052.9378662109
239.1501617 1219.0856933594
240.1343842 1268.6708984375
245.0767517 20761.060546875
245.0998688 1652.2811279297
259.0922241 2581.1516113281
275.2078857 1508.7060546875
312.15625 2624.3774414063
356.1086731 3036.1506347656
357.7101135 3491.2463378906
374.1192017 7267.0297851563
386.2408752 1852.1457519531
403.2674866 3123.1955566406
413.2266235 3112.8781738281
440.2158203 2400.0480957031
470.0815125 1044.9978027344
477.7454224 1370.0560302734
517.2512817 1015.6468505859
518.2944336 2768.6711425781
544.2706299 1237.4155273438
568.305603 2791.3063964844
599.7849731 1211.4606933594
608.788147 4194.84375
609.2798462 1338.3751220703
617.3665771 2359.2705078125
632.4442139 1025.6296386719
714.414917 21866.228515625
715.416626 4319.9340820313
825.4424438 2763.6691894531
843.4557495 2371.6645507813
END IONS
BEGIN IONS
TITLE=SH_AW_09112018_AW_04.4627.4627.3
RTINSECONDS=1890.92802
PEPMASS=515.948004884907 10820.8564453125
CHARGE=3+
110.071373 2168.2724609375
122.052124 765.5299682617
128.778183 882.4163818359
129.102478 2852.5537109375
132.4132843 980.8153076172
133.4425049 888.6048583984
141.1021271 3353.9204101563
141.3144531 855.4072875977
155.0813141 3688.4936523438
169.0978394 1605.4934082031
175.118866 2613.8837890625
180.1017609 3268.0925292969
226.1188812 1661.2800292969
235.1192474 4506.4584960938
254.1489563 1212.9052734375
277.9421692 878.4564819336
297.1251526 1088.302734375
297.1917114 1778.3465576172
313.1176453 934.5459594727
325.1884766 1111.5223388672
490.2866516 920.2944946289
492.2685242 2352.0737304688
515.2548828 1100.4907226563
534.3025513 3030.9956054688
602.8146362 989.9201660156
611.3288574 7625.4833984375
611.8289185 3388.6052246094
662.3977051 1241.3123779297
763.4385986 1204.8142089844
900.5072632 1280.4764404297
987.5368652 2190.7094726563
END IONS
BEGIN IONS
TITLE=SH_AW_09112018_AW_04.4632.4632.3
RTINSECONDS=1892.40576
PEPMASS=533.910034179688 2809.4296875
CHARGE=3+
116.737587 959.2808837891
129.1029053 1167.7545166016
132.7434692 1257.2738037109
132.8149567 1472.9461669922
136.0758057 5739.3237304688
161.6964722 941.8124389648
165.1016083 1016.0165405273
175.1194763 1081.8100585938
207.1142426 1028.3133544922
209.9045563 818.729675293
239.0938263 1275.1574707031
239.1149139 1705.1734619141
243.891922 871.2020874023
344.1637878 3759.2622070313
353.169281 2206.5603027344
379.6853638 2121.6787109375
396.1517029 1005.0318603516
475.2229004 2260.0554199219
477.2204895 2559.197265625
505.2173157 3130.0607910156
506.2206116 1000.8179931641
534.3028564 2262.4123535156
661.289856 5299.3618164063
824.3497925 3102.8715820313
895.3942871 2920.9064941406
982.427124 3181.2553710938
1192.671631 1139.80859375
END IONS
BEGIN IONS
TITLE=SH_AW_09112018_AW_04.4642.4642.2
RTINSECONDS=1895.67528
PEPMASS=591.815307617188 11719.5087890625
CHARGE=2+
83.80576324 938.6690063477
84.04499817 1330.1574707031
84.08139801 1392.5975341797
86.09702301 18361.91796875
102.0558167 1529.1053466797
112.0872574 1004.1064453125
129.1021729 3241.5476074219
131.1181488 8601.5185546875
132.6858063 1051.6519775391
132.7451782 951.4827880859
132.7540894 1136.1080322266
150.7715607 1011.0581665039
169.1509705 936.6892700195
171.1129913 4622.5747070313
199.1078796 3073.9770507813
208.0975342 1705.6142578125
214.1554413 1656.1065673828
225.1230927 4478.5268554688
226.1548157 1860.9931640625
242.1499176 5910.48046875
359.0262451 1001.9736938477
369.9950867 1008.7516479492
372.1927185 10151.556640625
372.6937561 1248.6801757813
390.2072449 943.3419799805
471.2435608 3551.26171875
518.2709351 1033.3532714844
639.1948242 1032.1878662109
743.3791504 9820.9375
744.3807373 1233.1539306641
844.4180908 1328.392578125
854.4020996 1566.4294433594
899.399353 1250.1810302734
941.4793701 22255.017578125
942.4865112 5035.3251953125
947.78479 1218.8801269531
END IONS
BEGIN IONS
TITLE=SH_AW_09112018_AW_04.4651.4651.2
RTINSECONDS=1898.5614
PEPMASS=482.718994140625 7291.91943359375
CHARGE=2+
70.0658493 2148.9858398438
72.81681061 870.1235351563
84.08143616 1458.8117675781
92.84447479 895.2811279297
96.85643768 762.9328613281
104.0168457 1773.4370117188
110.071579 14741.65234375
129.1021576 1367.1124267578
132.7954865 901.6673583984
132.8266907 849.5651855469
175.1190338 4392.6088867188
193.1085052 1203.8798828125
204.0765991 1072.0267333984
221.1028748 2325.0668945313
331.6573486 961.6212158203
450.7203064 4433.3696289063
482.7173462 1083.5114746094
680.3348999 3114.3698730469
763.3685913 3789.0161132813
816.9052124 941.6295776367
952.18573 1192.5778808594
END IONS
BEGIN IONS
TITLE=SH_AW_09112018_AW_04.4661.4661.4
RTINSECONDS=1901.8005
PEPMASS=377.957176977902 3146.935546875
CHARGE=4+
110.0718002 1455.3198242188
120.0811081 1362.5943603516
129.102005 2235.3112792969
132.7396698 875.9401855469
132.7527008 763.6986694336
132.8111572 1688.5894775391
136.0759735 745.0560913086
156.6656494 878.7682495117
173.0897827 827.882019043
175.1190948 1093.0524902344
177.8195496 910.0848388672
179.5777283 861.7644042969
181.350296 830.7885742188
366.6986084 870.1504516602
368.1806335 783.1502685547
374.211731 1890.8966064453
498.5616455 908.3955688477
END IONS
BEGIN IONS
TITLE=SH_AW_09112018_AW_04.4665.4665.4
RTINSECONDS=1902.92706
PEPMASS=455.004852294922 4465.0712890625
CHARGE=4+
129.102417 12459.951171875
129.9191132 777.162902832
130.0861664 882.442565918
130.1047516 750.9810180664
131.0813293 1648.4315185547
132.6973114 1129.3990478516
132.758255 1024.4228515625
214.6407471 2451.2038574219
357.5357666 793.2053833008
453.8944092 883.0521240234
454.7397156 3879.6994628906
471.2342224 1028.3967285156
478.2631531 1409.3023681641
504.9394531 1089.3159179688
505.6077576 1369.2375488281
510.6156616 15632.6474609375
510.9489441 10954.275390625
511.2848206 2058.3041992188
553.7952271 1173.9929199219
651.8388062 1425.6600341797
END IONS
BEGIN IONS
TITLE=SH_AW_09112018_AW_04.4673.4673.3
RTINSECONDS=1905.49104
PEPMASS=428.873565673828 9747.3349609375
CHARGE=3+
98.98470306 7094.2358398438
102.0556946 1914.078125
104.6732178 938.4346923828
129.1024017 3133.2468261719
132.5851288 1209.3237304688
132.5997009 942.82421875
132.6462402 1031.8718261719
132.6550293 1297.9915771484
136.0754547 1033.1314697266
175.1183624 1992.068359375
188.194931 774.875793457
194.1959229 878.0888671875
196.7081299 782.0435791016
208.9529572 3177.2436523438
232.1400604 3221.9321289063
279.1560364 1342.7098388672
323.6460571 1594.9187011719
359.0278015 2909.4541015625
361.1835022 4631.3041992188
411.223938 1052.9141845703
428.2627563 1585.6915283203
451.2297668 966.8646240234
460.2523193 2877.0991210938
466.1912231 1216.0832519531
484.2045593 1060.0092773438
512.6439209 922.1641845703
557.3024292 5396.28125
595.2400513 1105.1518554688
728.2946167 1094.708984375
856.0853271 894.7212524414
1217.921509 1059.0653076172
END IONS
BEGIN IONS
TITLE=SH_AW_09112018_AW_04.4690.4690.3
RTINSECONDS=1911.19368
PEPMASS=480.250915527344 12196.703125
CHARGE=3+
106.8058548 791.2783813477
110.0715485 2075.5205078125
129.1017914 1666.0325927734
132.8356018 1216.5821533203
132.8501434 1894.9421386719
143.1179504 11424.294921875
171.1125488 3424.1164550781
172.3039856 923.2258300781
175.1186676 2100.8542480469
273.9728394 864.9291992188
394.8768921 839.6693725586
403.5918579 926.9581298828
423.8803711 979.6399536133
437.4182739 1035.1561279297
459.9910583 1003.9127807617
477.2471924 4088.9147949219
477.7464294 1605.1168212891
509.7380981 972.7951049805
541.7704468 1146.1118164063
585.2890015 8807.6845703125
585.7875366 3885.501953125
626.3139038 1833.8781738281
634.821106 16836.017578125
635.3201294 6712.0009765625
635.8212891 964.299987793
684.3567505 1450.0629882813
701.7406006 1140.1726074219
709.0529175 1000.3812866211
1480.065186 1179.3568115234
END IONS
BEGIN IONS
TITLE=SH_AW_09112018_AW_04.4691.4691.2
RTINSECONDS=1911.34242
PEPMASS=458.764054576002 7783.69384765625
CHARGE=2+
64.83369446 2000.3692626953
64.83857727 1602.6959228516
64.84130859 1205.5017089844
70.06559753 1618.7071533203
72.0814743 3427.6884765625
84.04489899 3219.0373535156
84.08133698 2648.2509765625
86.0969696 11145.208984375
88.83781433 866.7682495117
101.0715256 1616.4029541016
102.0549545 1813.3223876953
106.5646515 783.5098266602
117.5267181 834.4456176758
119.3123932 811.7654418945
129.101944 1392.3955078125
130.0862732 1615.2369384766
132.6192017 1077.0689697266
147.1123047 866.867980957
154.1209412 810.0234985352
182.7012939 860.9175415039
185.1645813 8762.7822265625
211.6547546 972.1047363281
213.1593781 2531.3874511719
274.8142395 1017.8661499023
392.6843567 927.1334228516
413.7081604 1185.0151367188
562.2872925 1169.9044189453
577.3977661 937.2155151367
633.3314819 1418.6470947266
704.3683472 9009.7841796875
705.361084 1479.6241455078
835.394165 999.951965332
END IONS
BEGIN IONS
TITLE=SH_AW_09112018_AW_04.4704.4704.3
RTINSECONDS=1915.6674
PEPMASS=440.895812988281 3483.93310546875
CHARGE=3+
110.0715942 1253.8250732422
126.3535919 766.7066040039
129.1021576 3037.1325683594
132.6391449 849.2439575195
132.6539612 996.9680175781
132.7107086 1229.4254150391
132.7189636 1026.5637207031
136.0755615 4298.8876953125
143.1181946 4993.8740234375
147.1127167 904.2845458984
158.2149658 762.9243164063
171.1123657 1437.3623046875
191.2901917 803.9467773438
191.7225494 852.5664672852
197.1039734 1025.8642578125
200.1861725 808.602722168
217.4445648 964.0504150391
239.0948334 908.6741943359
319.2806091 843.3135375977
390.7182617 923.9592285156
403.4916382 1021.2744140625
440.2512207 1349.1760253906
440.5709534 1570.1618652344
440.9020081 1777.9229736328
492.482666 959.2952880859
543.7858887 1219.2049560547
835.8392944 1100.1226806641
END IONS
BEGIN IONS
TITLE=SH_AW_09112018_AW_04.4706.4706.3
RTINSECONDS=1916.08992
PEPMASS=434.20358613394 13978.0380859375
CHARGE=3+
93.60555267 787.012512207
98.98465729 3148.4030761719
104.0533447 2301.9313964844
110.0717392 2624.6716308594
129.1023254 6431.0947265625
132.5894165 967.9346313477
175.1193237 1158.2476806641
177.5842438 851.4421386719
189.0790405 866.9655151367
210.9491882 889.591003418
212.5836945 864.6844482422
224.1150665 850.700012207
224.3281403 802.202331543
235.0822296 1955.5069580078
252.1088409 2400.9838867188
257.6530151 1317.0155029297
263.606842 895.6473388672
266.1664429 948.1030273438
288.2029724 6307.8017578125
403.2305298 4572.8237304688
416.8542175 1096.5968017578
422.8528137 1210.2840576172
531.3244019 888.1990966797
605.1796875 1028.9624023438
918.2579956 974.6071166992
1185.401123 1029.2685546875
END IONS
BEGIN IONS
TITLE=SH_AW_09112018_AW_04.4711.4711.4
RTINSECONDS=1917.5688
PEPMASS=451.734039306641 7354.99072265625
CHARGE=4+
129.1025238 6238.806640625
130.0860901 802.3135986328
132.7504425 854.2089233398
132.7630157 867.5333251953
132.8200226 1305.9309082031
133.9821167 760.2352294922
136.0754242 1645.7503662109
143.0815277 758.2637329102
147.1127472 2209.01171875
165.608017 884.3173217773
199.7091827 787.6478881836
204.1354675 908.8470458984
261.1558533 3403.1459960938
320.9117737 997.7841796875
354.1278687 901.3858032227
374.2384338 2243.517578125
407.2282104 1234.9788818359
416.2324524 3122.7165527344
445.2764893 1222.2783203125
958.1054077 972.8561401367
1242.124634 1113.9935302734
1423.424194 1096.4143066406
END IONS
BEGIN IONS
TITLE=SH_AW_09112018_AW_04.4713.4713.2
RTINSECONDS=1917.99108
PEPMASS=393.692657470703 7134.29638671875
CHARGE=2+
55.67605209 705.2270507813
64.83517456 2860.6396484375
64.83855438 2003.12890625
70.06599426 1118.2996826172
70.58187866 802.1455078125
84.08130646 1648.6591796875
86.09702301 2731.7631835938
88.96459961 791.3082885742
110.0715561 1148.3452148438
120.080864 1464.8781738281
129.1022186 2950.8032226563
129.9751434 688.8297119141
132.6394043 798.0680541992
132.6526794 946.9793701172
136.0756683 7723.0737304688
145.0824432 800.6575317383
150.3583374 922.6967163086
185.5200806 823.1009521484
238.1246338 951.1560058594
260.5325012 798.0764770508
273.6976318 847.3257446289
280.108429 779.1331787109
283.142395 2314.2778320313
391.3293152 823.5662841797
476.2475281 1869.9576416016
END IONS
BEGIN IONS
TITLE=SH_AW_09112018_AW_04.4719.4719.3
RTINSECONDS=1919.82114
PEPMASS=426.210569207638 15761.5341796875
CHARGE=3+
110.071846 8435.0078125
121.0400391 1094.3774414063
129.1021576 2010.6239013672
130.0649109 2782.5905761719
130.0854034 1067.4114990234
132.7194366 1035.0588378906
132.7309418 947.9575195313
132.7893524 1282.3546142578
159.0917358 12688.876953125
160.0943146 941.2252197266
178.0608521 1179.2158203125
185.4135284 1033.0330810547
187.0865479 988.3810424805
195.0879364 4726.96484375
232.6158905 1069.3854980469
244.1650848 2150.05078125
272.1733704 1077.6163330078
278.3730774 953.0617675781
311.9461975 969.4486694336
315.6582031 1357.8928222656
339.1410217 1916.3463134766
372.678772 1825.9406738281
378.1491699 1577.71484375
396.1614075 2000.9951171875
481.2527771 1790.7633056641
509.2469177 2283.5593261719
582.3002319 1919.1414794922
599.3825073 1073.9483642578
END IONS
BEGIN IONS
TITLE=SH_AW_09112018_AW_04.4723.4723.2
RTINSECONDS=1920.94866
PEPMASS=866.399353027344 9386.625
CHARGE=2+
129.0481567 11546.466796875
129.1027679 1751.0014648438
130.032196 49807.1640625
130.0858917 3056.4035644531
132.5935822 1379.8050537109
132.6785736 1958.6005859375
132.6872559 1349.4709472656
139.0495148 1558.2801513672
143.0815887 8844.8310546875
147.05867 223216.890625
147.1124573 12451.306640625
148.0614319 5815.6201171875
155.0814209 2069.15234375
161.0096741 1079.1680908203
161.0917969 5048.83984375
171.0766907 3820.4819335938
173.0921173 11025.619140625
175.0545959 1839.1486816406
183.0767975 4987.3237304688
185.1287994 2740.1574707031
187.1080017 10699.7734375
189.0868378 3209.8146972656
196.0732727 1326.8897705078
197.0927429 2762.0346679688
201.0870514 11403.1083984375
212.1031799 6583.986328125
213.122818 1414.1536865234
215.1027222 7374.4638671875
216.0797272 1793.2092285156
222.0874023 2554.98046875
227.1032257 4488.7670898438
234.0916595 3827.3061523438
240.0981598 11887.130859375
242.1502838 2803.2666015625
245.114624 1360.0690917969
254.1138306 3312.9389648438
255.0920563 1985.0926513672
258.1092529 3312.6469726563
260.1074524 2131.0681152344
260.1602783 12980.916015625
262.0854187 4714.2431640625
268.0925293 2485.1633300781
270.146698 1588.9880371094
271.0756531 3010.103515625
272.1246643 5097.7553710938
284.1248779 3085.1484375
288.1001587 8538.7392578125
296.125061 1457.5880126953
296.1595764 1789.5335693359
301.0968018 7324.1650390625
302.1352539 2267.7739257813
314.1694641 2190.3608398438
317.1273804 2911.7607421875
327.1123047 1669.8377685547
335.1384277 3148.5759277344
341.1418457 1413.0198974609
345.1224976 31803.31640625
346.1255493 3507.2150878906
353.144104 1492.279296875
355.1958008 6288.2783203125
357.1244507 5484.4848632813
357.2135925 2029.3747558594
358.1077576 3187.4626464844
363.1331177 14817.515625
371.1558228 3779.3989257813
371.1960754 1777.7000732422
373.208252 78696.6171875
374.2099304 7739.03125
375.1339111 21767.171875
376.136261 2491.9782714844
385.1192322 2085.7116699219
385.1684265 1375.1691894531
397.17276 2761.0627441406
415.1847534 4526.6845703125
449.2385559 2287.6767578125
454.1878967 2426.9406738281
456.2483826 2285.6196289063
466.2304688 2049.5739746094
470.226593 3806.4165039063
472.2053223 4112.89453125
477.7519836 1452.4172363281
484.2427063 4745.1650390625
487.2519226 4372.2319335938
498.2194519 1925.501953125
511.2520142 1999.5668945313
525.2681885 2336.1633300781
545.2061768 4150.0981445313
563.2169189 3776.6535644531
567.2789307 10843.3779296875
575.7946167 3538.1713867188
584.303772 60730.8046875
584.7958374 38348.640625
585.3005371 27546.78125
585.7932739 1846.6477050781
589.2356567 1375.1469726563
619.3080444 5905.3427734375
624.2996216 1870.4566650391
628.315979 6783.8081054688
628.8181152 3063.8386230469
654.3067627 1580.1042480469
656.3297119 1778.0803222656
658.2677002 1512.7645263672
666.3117676 2385.0319824219
667.3451538 2435.1611328125
668.3241577 1340.6877441406
672.3186646 1778.46875
675.8312988 5097.4672851563
676.3325806 4071.5986328125
684.3240356 5386.7666015625
684.8346558 23143.013671875
685.3465576 32905.44140625
686.3553467 3695.8610839844
754.3470459 3120.4694824219
754.8430176 2898.1726074219
757.375061 1711.5361328125
759.3086548 2098.3571777344
762.8618774 3043.7202148438
763.3563232 4678.05859375
765.7213135 1458.3006591797
767.3568726 5720.4780273438
768.3582153 1770.6824951172
768.5229492 1268.095703125
771.8600464 22052.37109375
772.3602905 14779.5
772.8618774 3355.1818847656
784.4122314 2118.4975585938
785.3669434 8131.7133789063
786.3779297 1651.3298339844
796.3775024 7943.2075195313
858.3658447 1836.7790527344
865.8877563 1695.8305664063
897.4674683 25710.61328125
898.4666748 7976.6240234375
921.6276245 1557.5289306641
937.4674072 1617.7103271484
941.4173584 3198.4167480469
954.4871826 32268.78125
955.4869385 9373.4326171875
959.4154053 2731.8579101563
979.4442139 2330.4133300781
996.4650269 13019.0634765625
997.4703979 3953.9699707031
1046.441895 2252.9436035156
1055.535767 10275.3779296875
1056.552124 2369.5788574219
1129.494995 2215.6921386719
1147.496826 1977.0377197266
1150.575928 3439.5668945313
1151.575928 2822.6596679688
1168.583618 73008.5390625
1169.586304 25627.43359375
1170.577271 4818.6044921875
1237.606934 3086.5979003906
1255.619873 16158.333984375
1256.630371 5431.3525390625
1257.640503 1665.9541015625
1350.655884 8073.52734375
1351.658447 5533.3706054688
1368.665039 116101.359375
1369.664795 50334.171875
1370.676147 9364.7900390625
1422.684937 1807.9656982422
1781.322754 1815.1176757813
END IONS
BEGIN IONS
TITLE=SH_AW_09112018_AW_04.4728.4728.3
RTINSECONDS=1922.42664
PEPMASS=396.872039794922 6779.876953125
CHARGE=3+
84.04496765 1762.3753662109
84.08113098 2361.537109375
86.09677887 991.735168457
89.11326599 775.5899658203
110.0714798 2341.7072753906
128.1063995 1235.4885253906
129.1021576 2559.6350097656
132.7031708 1170.0954589844
167.0919037 828.3641967773
173.1279144 3322.3210449219
195.0878906 2006.8312988281
201.1231079 1865.9830322266
221.1002502 804.9760131836
264.1054382 890.4424438477
268.7172852 854.1198730469
362.1720886 1023.4609375
518.6486816 1042.7452392578
654.2836914 1150.6147460938
END IONS
BEGIN IONS
TITLE=SH_AW_09112018_AW_04.4740.4740.3
RTINSECONDS=1926.36942
PEPMASS=399.231079101563 7257.4970703125
CHARGE=3+
84.04511261 801.0327148438
84.08150482 2231.2180175781
86.09727478 922.6374511719
101.0716248 1276.6081542969
110.0716705 1609.3458251953
122.94767 830.104675293
129.1026306 2704.8579101563
131.0818176 3545.9443359375
131.2809296 777.2056274414
132.6292114 673.0922241211
132.6332245 654.7847900391
136.0758514 2550.8454589844
175.016449 2030.2774658203
202.9051666 829.0833129883
230.6669159 772.321105957
296.3258057 888.0358886719
398.2398071 764.1088867188
409.74823 1117.6480712891
519.6355591 990.6046142578
707.4569702 2576.6350097656
790.2331543 858.4691772461
1153.691406 924.0279541016
END IONS
BEGIN IONS
TITLE=SH_AW_09112018_AW_04.4749.4749.2
RTINSECONDS=1929.2562
PEPMASS=384.693073835215 10435.0595703125
CHARGE=2+
54.20024872 879.32421875
59.17702103 842.384765625
60.0451889 1012.1806640625
64.82938385 780.1610717773
64.83422089 2770.8239746094
64.83740997 2330.5805664063
70.06587982 1547.3267822266
71.91997528 768.129699707
84.08138275 1567.1606445313
107.5254669 778.8517456055
110.0718079 2528.2817382813
127.5593262 952.0858154297
129.0430145 822.0356445313
129.1023254 1668.6975097656
130.0654755 904.3541259766
132.0805969 1238.6104736328
132.6674042 1212.2562255859
136.0757599 1719.3197021484
158.0606537 1171.2296142578
159.0917053 3194.1606445313
170.0610809 924.4243164063
219.3091583 778.5210571289
367.6688843 1175.7447509766
376.1810608 1180.552734375
668.8366699 947.4544067383
END IONS
BEGIN IONS
TITLE=SH_AW_09112018_AW_04.4756.4756.4
RTINSECONDS=1931.43852
PEPMASS=523.986572265625 5704.69384765625
CHARGE=4+
147.0581665 1726.533203125
175.1180878 894.2064208984
287.6694946 1276.6038818359
291.1474304 1203.9139404297
310.0985413 1362.5938720703
327.1629639 1026.169921875
340.1810913 1176.5827636719
398.1779175 1061.5494384766
453.5188293 1021.9090576172
485.2040405 2832.4077148438
525.2303467 948.8461914063
542.2243652 1399.2015380859
564.1199951 934.1795654297
592.7493286 2149.3244628906
649.7764893 1077.8328857422
684.7629395 1332.2575683594
693.2876587 1453.2196044922
791.2820435 979.3259277344
795.3560791 1550.8071289063
969.4071655 1593.8583984375
1207.346313 955.8465576172
1212.852173 1060.4815673828
1481.679932 1187.7546386719
END IONS
BEGIN IONS
TITLE=SH_AW_09112018_AW_04.4762.4762.4
RTINSECONDS=1933.26906
PEPMASS=380.180114746094 7546.40869140625
CHARGE=4+
110.0716324 1814.8480224609
111.5390244 807.4899291992
116.9171677 744.0529785156
129.1024475 2119.3093261719
130.0865784 871.6917114258
132.770752 1130.6130371094
132.7792358 1769.5520019531
141.0661926 1073.5057373047
159.0771942 1090.7385253906
179.6089783 716.5823974609
193.0975189 816.5441894531
201.1230621 1840.7216796875
241.4078827 854.4963989258
251.0470123 4782.5751953125
331.1533203 854.6953735352
337.6909485 1027.2739257813
347.56073 1004.0889892578
440.399231 886.4513549805
513.5274658 1024.0633544922
537.3168335 1737.9515380859
640.8881226 1037.4586181641
678.850647 1097.6820068359
715.3794556 913.4132080078
939.0344238 909.4848632813
963.8983154 946.7971801758
1010.898865 933.283203125
1068.888062 929.833984375
1115.868042 1229.9752197266
1132.005859 1142.5758056641
END IONS
BEGIN IONS
TITLE=SH_AW_09112018_AW_04.4763.4763.3
RTINSECONDS=1933.41792
PEPMASS=465.559936523438 4677.5146484375
CHARGE=3+
101.0714722 4096.5810546875
102.055481 1909.9602050781
129.0661926 3386.6904296875
129.1023865 2099.7431640625
138.1404724 895.3866577148
171.0762939 1039.291015625
175.1194 2832.4265136719
197.1286163 9306.3974609375
215.1394043 5188.5234375
225.1233521 1302.1707763672
266.1665344 1381.5529785156
303.2145081 3707.349609375
328.0941772 1141.8503417969
351.2713928 815.8385009766
357.5098572 1779.2973632813
366.8450928 1030.8804931641
432.2583008 978.7503051758
468.7270203 1250.4106445313
480.2424622 2339.7312011719
480.7462769 1010.5627441406
512.2436523 3125.4768066406
512.7423096 1056.6441650391
523.2770386 917.8634033203
526.7548218 1106.5684814453
531.3239136 2453.7121582031
535.2696533 1481.2359619141
535.757019 3874.8098144531
536.2619629 1039.3240966797
543.6502075 882.924987793
567.2626343 1670.0753173828
567.7578125 2558.3405761719
629.4141846 985.0177612305
660.3648682 2404.5832519531
771.3900146 1454.83203125
789.4096069 1246.2093505859
949.3529053 1315.3448486328
1428.594482 1031.4624023438
END IONS
BEGIN IONS
TITLE=SH_AW_09112018_AW_04.4783.4783.4
RTINSECONDS=1940.17692
PEPMASS=489.737884521484 5492.71337890625
CHARGE=4+
136.075058 2536.6591796875
143.117569 992.057800293
147.1127319 931.2390136719
187.1073761 1648.0364990234
190.9124298 884.7129516602
195.1113739 883.673034668
198.4194031 781.301940918
230.1492462 1029.3256835938
275.1704407 1259.6240234375
334.9589233 873.8724975586
338.144043 1145.1771240234
372.7639465 923.3095703125
418.9943848 1491.794921875
438.2337341 1371.0914306641
444.2458801 858.3332519531
473.7220764 1727.0576171875
489.2764587 1352.0087890625
504.557312 968.1651000977
524.7285156 1050.4229736328
543.2927246 1537.8200683594
573.289917 1298.9068603516
597.760376 1101.3441162109
642.293396 1234.4802246094
809.3818359 1923.8308105469
946.4289551 1244.7854003906
1364.370117 1107.0493164063
1531.565674 1344.9592285156
END IONS
BEGIN IONS
TITLE=SH_AW_09112018_AW_04.4787.4787.3
RTINSECONDS=1941.30282
PEPMASS=376.559844970703 8448.232421875
CHARGE=3+
84.04508972 802.6287231445
84.0814209 2478.3500976563
86.09710693 5349.9814453125
86.10147858 1100.5446777344
110.0715561 3502.5275878906
129.1018372 2339.6967773438
129.2833557 792.6430664063
130.0651245 1052.5723876953
132.7095795 1141.2119140625
158.0600586 1425.5714111328
175.1180725 1703.2666015625
190.9725342 865.4099121094
244.1631165 1018.3543701172
294.6435242 819.8240356445
295.8213501 849.3457641602
400.1913757 1312.2734375
471.2280273 2079.3811035156
473.3196411 1089.0067138672
544.3569336 1503.1574707031
645.8271484 983.4356079102
843.8857422 1330.0290527344
1162.079834 1136.7768554688
END IONS
BEGIN IONS
TITLE=SH_AW_09112018_AW_04.4791.4791.2
RTINSECONDS=1942.42878
PEPMASS=622.257096773725 9657.6376953125
CHARGE=2+
110.0715866 29508.7109375
129.1021729 2770.1970214844
132.8226471 1462.1705322266
132.8309021 1061.9359130859
138.06633 2331.4299316406
158.0918732 1255.7517089844
167.0917816 1466.3122558594
175.1191711 1147.7087402344
195.0875549 8449.0166015625
298.1414185 1184.6553955078
346.1816101 985.794128418
520.2284546 2643.2275390625
523.2225342 1686.0217285156
532.2276001 10048.6708984375
532.7290039 2854.4465332031
541.2310791 23131.84765625
541.7335205 5476.1376953125
604.2420044 1305.2094726563
613.25177 3137.2299804688
613.7495117 2205.2922363281
622.2577515 62697.94140625
622.7591553 19632.783203125
623.2497559 1168.2985839844
913.9268799 1152.2932128906
926.3928223 1795.7158203125
944.3900757 3173.9155273438
1049.422363 3303.2233886719
1050.43396 1781.4533691406
1081.457397 2601.8950195313
1106.448608 13507.044921875
1107.447266 2653.298828125
1185.245239 1065.2464599609
END IONS
BEGIN IONS
TITLE=SH_AW_09112018_AW_04.4798.4798.3
RTINSECONDS=1944.61182
PEPMASS=455.565484145989 5149.39404296875
CHARGE=3+
110.071701 1609.4052734375
120.0811234 1351.5197753906
129.1022644 9704.828125
130.0866699 1042.1116943359
132.8662567 1737.2830810547
136.0762787 978.1030273438
137.0141907 752.2377319336
147.0593872 1594.9918212891
148.5310822 865.033203125
160.5274963 901.2413330078
242.655899 1696.3218994141
251.1695709 1209.7100830078
274.1299438 2884.4729003906
286.6860046 1177.2208251953
321.1594238 6376.3720703125
328.2059937 1833.6843261719
342.2041321 6725.8364257813
342.703064 2296.8664550781
365.6896973 1147.0484619141
377.723877 1136.5212402344
415.2503052 1167.7043457031
429.221283 841.7760620117
434.232605 915.522277832
477.6612244 912.459777832
510.9490967 1574.3763427734
511.2842712 5360.0634765625
511.6143494 2901.224609375
547.2504272 5165.2612304688
588.8235474 1057.2789306641
756.3453369 873.0827636719
1246.340454 1011.5938720703
1406.92749 1000.4576416016
END IONS
BEGIN IONS
TITLE=SH_AW_09112018_AW_04.4799.4799.3
RTINSECONDS=1944.76068
PEPMASS=480.575927734375 5292.0361328125
CHARGE=3+
110.0718079 2475.2839355469
129.1022949 4262.75390625
130.0873718 1105.6398925781
132.7277069 2109.3090820313
132.7368469 1177.9758300781
143.1177826 1570.3354492188
147.1126556 1921.3708496094
159.0765686 1304.5123291016
178.0597992 996.9384155273
186.1235352 1006.2051391602
354.1019592 992.2062988281
357.1402893 1578.6978759766
360.9020081 995.1736450195
414.7132263 1448.9000244141
443.2247009 3645.5480957031
443.7237549 927.8543701172
492.7598877 4515.6157226563
542.2906494 1518.6125488281
570.8029175 2856.2456054688
585.2796631 1680.6677246094
634.8184814 3415.1462402344
650.7576904 1021.3222045898
679.2715454 968.2437744141
915.3026733 1063.2462158203
END IONS
BEGIN IONS
TITLE=SH_AW_09112018_AW_04.4800.4800.3
RTINSECONDS=1944.90954
PEPMASS=415.174041748047 9725.1025390625
CHARGE=3+
86.0967865 1016.1428833008
97.02883148 1356.9558105469
104.0172501 1094.6607666016
110.0717087 6719.1264648438
127.0389786 1098.8413085938
129.1022186 1747.8026123047
132.5135345 765.6887207031
132.6060944 1359.9318847656
136.0762787 1068.4719238281
138.0667572 830.7850341797
145.0498199 1056.7196044922
167.0942841 928.7671508789
195.0881195 1538.7607421875
214.2167206 877.7678222656
333.1285095 855.756652832
346.182312 1048.1917724609
541.2305908 5070.0532226563
541.7294922 2022.6075439453
576.6498413 947.5241088867
944.3875122 2935.05859375
END IONS
BEGIN IONS
TITLE=SH_AW_09112018_AW_04.4805.4805.3
RTINSECONDS=1946.38878
PEPMASS=512.573974609375 11060.2099609375
CHARGE=3+
106.6691437 769.7817993164
115.9358597 892.9326782227
120.0142899 814.4443359375
129.1022339 5835.4423828125
130.0498962 2901.1843261719
130.2838593 829.3918457031
132.8827057 2032.7286376953
136.075592 1525.4102783203
141.0658417 2033.6688232422
147.112793 1342.1076660156
169.0604706 4205.7192382813
183.113266 856.1821899414
187.0716095 2884.4982910156
201.1228638 2129.3488769531
204.2279816 793.6075439453
213.085968 1079.3466796875
230.1504517 1247.0284423828
231.0977325 1008.0717773438
241.0830841 4074.7719726563
259.0923767 2303.19921875
270.1070862 1574.5908203125
275.2084656 1110.798828125
275.8048706 1035.7846679688
294.1460571 1576.9929199219
298.1031494 2316.1359863281
368.1973572 1943.9920654297
376.2532043 1419.9770507813
423.2200928 919.6614379883
427.14328 1286.2019042969
432.2272339 1760.0502929688
432.7295532 1100.8856201172
462.1989136 2049.736328125
487.743866 5655.736328125
488.2432251 1972.3723144531
496.7447815 996.5729980469
505.2989502 1687.6069335938
532.0120239 935.776184082
590.0107422 921.4027099609
601.7930298 1186.1535644531
634.3432617 1501.0087890625
657.3137207 1403.1466064453
735.3847046 3293.1342773438
736.3900757 917.0368041992
781.3565674 965.9086914063
863.4422607 3270.3022460938
864.4346924 1203.8111572266
1095.345703 1114.1845703125
END IONS
BEGIN IONS
TITLE=SH_AW_09112018_AW_04.4806.4806.3
RTINSECONDS=1946.5377
PEPMASS=402.907135009766 7830.57080078125
CHARGE=3+
84.08140564 4513.0849609375
86.0970459 2578.8876953125
110.0715485 1518.3922119141
120.081192 1007.6896362305
129.102478 6970.3505859375
130.0863953 888.3272705078
132.6558838 1034.6516113281
132.7137604 931.2832641602
132.7233124 1088.9226074219
132.7321625 946.2474975586
136.0756989 2694.2419433594
147.1127472 1423.1378173828
175.1192169 1254.9307861328
195.2482452 960.2662353516
197.6191101 1861.3078613281
200.1395569 1136.0164794922
247.4907074 837.1680908203
261.1541443 1485.7258300781
268.6378479 3113.6162109375
285.1658936 969.3587036133
311.1825256 1422.33203125
325.1791687 1638.5828857422
417.4516907 910.3480834961
431.4984741 880.65234375
454.1932068 1262.1613769531
459.2908936 1390.8864746094
468.5391235 940.8641357422
469.0976563 1003.8743286133
471.4353638 900.1102905273
649.3344727 916.8450317383
1153.137329 939.0769042969
END IONS
BEGIN IONS
TITLE=SH_AW_09112018_AW_04.4815.4815.3
RTINSECONDS=1949.42328
PEPMASS=482.539459228516 9305.6689453125
CHARGE=3+
110.0716095 4577.7568359375
112.0872955 1086.3807373047
112.1989059 822.9760131836
119.0491562 1836.2036132813
129.1032104 1276.3240966797
130.0862122 1223.5748291016
131.0809784 750.8510131836
132.8124695 1066.0601806641
132.8830261 1067.5223388672
133.2205811 837.1917724609
136.0757599 19862.041015625
137.0787964 1104.7595214844
138.5204773 1053.9030761719
158.0926666 909.0592041016
176.5114594 843.7428588867
193.0965881 1381.1959228516
289.1631775 1015.1900024414
403.2040405 2932.7719726563
414.2250671 932.7706298828
422.1800537 1428.3338623047
447.710022 1338.7189941406
450.7166138 2220.0551757813
505.2232666 4185.9091796875
613.2597046 2748.3864746094
613.769043 1017.1619873047
632.7659912 1994.7821044922
633.2611694 1268.4362792969
633.7661743 1162.6118164063
641.7736816 8225.3876953125
642.2749023 2054.0217285156
680.3302612 1161.6638183594
738.3157349 1873.8319091797
741.9378662 1140.7144775391
763.3679199 1955.4783935547
955.0234375 1248.3692626953
1109.10144 998.4265136719
END IONS
BEGIN IONS
TITLE=SH_AW_09112018_AW_04.4829.4829.3
RTINSECONDS=1954.06944
PEPMASS=439.90541291113 7649.98486328125
CHARGE=3+
98.56504059 795.4926147461
99.05422974 902.3991699219
102.0557632 1346.7176513672
110.0716171 1263.6748046875
115.0872574 896.8911132813
120.0809174 8507.970703125
129.1022644 12662.1015625
130.0863037 1939.9862060547
132.790802 1243.7670898438
132.8612518 917.0510864258
136.0758209 5128.7119140625
143.081543 1006.0220947266
147.0586395 2873.876953125
147.1128387 2557.3486328125
157.1339569 3020.1940917969
167.0634155 889.9036865234
173.0908051 957.65625
175.0717621 830.7188720703
183.1136322 1951.4558105469
185.1288605 2202.9262695313
202.0801697 982.0185546875
226.1559143 1457.3123779297
244.1650391 3135.7751464844
247.1444702 1532.9204101563
249.1239319 1490.5703125
262.088501 1144.5686035156
262.1406555 1457.1860351563
273.6573792 1001.0794677734
283.1447449 3031.3896484375
303.1473694 1597.845703125
311.1401062 821.642578125
421.2281799 934.5615234375
439.2348328 1829.0191650391
470.7409668 1146.4953613281
477.7901611 899.1528320313
579.522522 1025.9147949219
604.4047241 957.3839111328
1030.309448 1219.7242431641
END IONS
BEGIN IONS
TITLE=SH_AW_09112018_AW_04.4838.4838.3
RTINSECONDS=1956.95616
PEPMASS=408.235013584526 7584.48291015625
CHARGE=3+
86.09707642 5163.7602539063
110.0714951 2295.2534179688
118.4899292 889.757019043
129.1024933 3569.2934570313
132.8942871 1988.2152099609
136.0756683 1079.8316650391
140.4472198 855.7626342773
154.3211212 791.9417114258
164.3409729 816.7210083008
175.1186981 1565.2036132813
185.164856 3472.521484375
208.8269348 806.4591674805
214.5432739 851.5853881836
222.0993652 1061.7746582031
267.7868958 859.8088378906
348.7111816 2352.3840332031
627.2172852 946.3278198242
696.4136353 3112.9294433594
1083.443481 1037.6787109375
END IONS
BEGIN IONS
TITLE=SH_AW_09112018_AW_04.4839.4839.4
RTINSECONDS=1957.10496
PEPMASS=385.448211669922 6575.49365234375
CHARGE=4+
110.0716476 6060.3525390625
120.0811768 1064.5909423828
129.1023407 3203.5568847656
130.0645142 1034.6873779297
152.4367676 832.7943725586
159.0915985 1922.5667724609
175.1186218 1771.3182373047
196.7313995 815.2696533203
207.1125793 1310.3973388672
244.1659851 1464.4931640625
249.1427765 812.9187011719
288.4942932 926.323059082
322.1871948 1965.2274169922
350.1875305 1216.9487304688
358.0597229 910.5756225586
524.2771606 1130.396484375
669.3791504 1224.2854003906
675.0142212 950.881652832
765.6971436 998.2655639648
1003.709351 1108.3400878906
END IONS
BEGIN IONS
TITLE=SH_AW_09112018_AW_04.4849.4849.4
RTINSECONDS=1960.34394
PEPMASS=413.706146240234 5735.1982421875
CHARGE=4+
129.1021118 2544.3200683594
131.474762 741.6282348633
132.7173157 1049.0784912109
145.0432281 858.3991699219
164.2605438 915.3993530273
175.1185608 1124.4033203125
232.1268768 858.6854858398
240.1334686 883.7713012695
249.0991211 1113.9801025391
272.1714172 1180.498046875
335.2105408 1733.7122802734
353.2191772 2740.1398925781
428.9242249 865.4418334961
592.7630005 1088.5568847656
END IONS
BEGIN IONS
TITLE=SH_AW_09112018_AW_04.4851.4851.3
RTINSECONDS=1960.79694
PEPMASS=589.281311035156 7075.75634765625
CHARGE=3+
124.777626 915.8380126953
132.503479 1309.9884033203
132.5769958 922.2570800781
136.0753784 1431.8916015625
155.0806732 980.9616699219
160.0776825 977.138671875
167.7767639 981.918762207
175.1185608 2745.3156738281
214.6397858 2827.6015625
255.1450195 1616.5670166016
272.1711731 4602.2109375
288.0829468 1636.9678955078
307.6734924 6160.2778320313
344.0391541 942.3756713867
362.6774292 997.5891723633
416.6833496 1349.9156494141
422.7159729 993.7149047852
434.247345 1359.2105712891
449.2263184 1019.5841064453
458.2354126 16894.28125
458.7368469 3348.6108398438
459.2394409 1428.6422119141
462.2457581 2559.6962890625
535.3010254 1677.8166503906
540.288269 1578.0926513672
544.2606201 9978.0693359375
544.7624512 2118.9682617188
563.2955322 3408.2202148438
573.9289551 1271.7147216797
574.272644 2157.6525878906
577.2749023 1370.5483398438
582.9448853 3208.2966308594
583.2684937 2238.8344726563
583.6083984 1464.9263916016
588.9466553 62745.5546875
589.2801514 28951.869140625
589.6139526 9683.2392578125
597.3085327 4285.1782226563
633.2584839 2371.1352539063
678.3201904 6855.8046875
726.3583984 2086.9111328125
747.3300171 1180.1087646484
777.6172485 1069.7058105469
778.3685303 1234.2198486328
804.8596802 1687.8370361328
827.3890991 1930.3686523438
850.3681641 10283.0126953125
851.3734741 2423.7731933594
860.3809204 1103.6732177734
END IONS
BEGIN IONS
TITLE=SH_AW_09112018_AW_04.4855.4855.4
RTINSECONDS=1961.92344
PEPMASS=441.961669921875 8966.2421875
CHARGE=4+
129.1016388 1297.8244628906
132.8417358 1934.6561279297
132.8506165 1229.7889404297
136.0755005 4079.6762695313
143.3452148 780.1203613281
168.9859467 827.8988037109
203.5501099 952.9302978516
265.5486755 929.803527832
271.1892395 975.3852539063
299.1826477 2129.4685058594
434.2513733 3396.7763671875
450.5979309 884.76953125
458.2347107 4061.6674804688
462.244873 3139.169921875
515.7461548 1564.1728515625
544.2597656 2275.4104003906
544.7627563 1596.5202636719
597.3057251 1065.720703125
601.7746582 3238.240234375
602.2770386 1261.5616455078
736.3496094 929.1552734375
1543.083008 1059.2059326172
1797.471558 1110.3735351563
1797.986328 1105.8081054688
END IONS
BEGIN IONS
TITLE=SH_AW_09112018_AW_04.4856.4856.2
RTINSECONDS=1962.07242
PEPMASS=382.718472104222 11403.4169921875
CHARGE=2+
55.05491638 1319.322265625
55.22881317 774.8697509766
60.44371033 804.8876953125
64.74703217 2290.9172363281
64.75050354 1177.2392578125
66.31764221 725.5646362305
70.06584167 2034.2041015625
72.05188751 806.5899047852
72.0814743 11699.6240234375
74.18036652 740.4313964844
84.08151245 1506.1270751953
86.09705353 4660.6513671875
86.21356964 800.022277832
110.0715866 1741.8166503906
115.4297333 787.8010864258
117.4077759 821.3920288086
129.1022339 1525.2590332031
130.0862885 817.2612304688
132.7105713 1897.4710693359
138.4180603 800.4013061523
147.8426056 842.4519042969
158.1360474 847.3312988281
185.1653748 2902.3371582031
270.154541 1076.6903076172
473.9332275 970.6405029297
503.6228027 934.5453491211
534.265686 1135.2976074219
535.253479 1263.7017822266
END IONS
BEGIN IONS
TITLE=SH_AW_09112018_AW_04.4857.4857.3
RTINSECONDS=1962.22134
PEPMASS=446.881085351786 9662.6767578125
CHARGE=3+
99.05534363 1632.4284667969
102.0552673 2055.3747558594
110.0713196 1654.4132080078
127.0501022 2138.5830078125
129.1020355 2013.7340087891
132.5062561 768.5482788086
132.5765076 1126.5943603516
132.5857697 1076.8029785156
132.5940247 1012.919921875
136.0756683 34122.96875
137.0792236 2881.4113769531
141.0656738 2159.1127929688
159.0762787 10295.4375
167.0555725 1523.4608154297
173.0558167 2599.6428222656
175.1188507 4351.2036132813
187.0712128 3265.41796875
199.9991302 981.7808227539
207.113205 1129.5521240234
208.9515839 1162.4638671875
235.1437683 7936.287109375
236.1482544 1097.2442626953
295.1729736 1074.2482910156
302.0982056 1021.0171508789
350.1337891 1683.0642089844
350.6880798 1596.9412841797
359.0265198 2112.5393066406
359.6939392 3140.6418457031
360.0260925 1266.5599365234
361.0254517 6737.0688476563
390.2433167 2459.44140625
417.207489 2097.0773925781
445.7212219 11129.38671875
446.2207336 2298.2717285156
486.7485352 1088.1694335938
495.2536011 2667.654296875
495.7536011 1068.4311523438
518.3007202 1703.0323486328
589.3414307 4038.1435546875
718.3761597 2148.5732421875
833.4048462 1399.6684570313
890.4309082 8723.68359375
891.4277344 2659.4260253906
END IONS
BEGIN IONS
TITLE=SH_AW_09112018_AW_04.4870.4870.3
RTINSECONDS=1966.5177
PEPMASS=426.538617845845 17931.931640625
CHARGE=3+
88.87464142 742.8117675781
93.04593658 958.8167114258
97.367836 1041.478515625
105.1139603 893.046875
110.0715179 11766.34375
122.0713348 1962.2973632813
129.1021729 6028.05859375
129.3599548 817.8610839844
130.0652466 5835.1020507813
130.0861511 1048.4093017578
132.080719 3124.4208984375
132.8013 2216.6750488281
136.0751648 1530.6148681641
147.112915 2997.1311035156
152.4779205 840.9157104492
156.0766754 955.2864990234
159.0915222 34636.6875
160.0942383 1740.9084472656
167.0927277 1941.8157958984
170.0591583 1302.6501464844
173.1283569 916.3540649414
178.061264 2112.4370117188
187.0861816 2788.3833007813
195.088028 9225.177734375
225.0988617 1379.8298339844
226.1547241 2568.6831054688
235.1186066 908.0484008789
241.1279755 1269.0168457031
244.1656952 8158.9838867188
254.7537994 993.9409179688
264.1081238 1767.8520507813
282.1189575 2003.0249023438
291.1165771 1036.0269775391
303.1202698 1149.6870117188
321.1296692 2294.6879882813
322.1145325 1299.4180908203
339.1400452 2577.5961914063
340.1243896 1474.0152587891
378.1513977 3632.1320800781
396.1632996 7656.8017578125
426.216217 981.7890625
468.2552795 2528.548828125
481.249939 4193.2241210938
491.2354126 1471.1409912109
509.2448425 6231.6025390625
526.197876 1195.7537841797
565.2618408 1363.1798095703
582.2980957 3700.3010253906
583.2843628 4464.3623046875
619.6270752 1066.9298095703
629.3807983 1063.3933105469
751.3456421 1175.2348632813
768.3616943 1400.0461425781
901.6305542 1046.2834472656
END IONS
BEGIN IONS
TITLE=SH_AW_09112018_AW_04.4871.4871.3
RTINSECONDS=1966.66758
PEPMASS=580.286926269531 7030.81005859375
CHARGE=3+
132.6641235 2210.9211425781
132.6736908 1064.1020507813
136.0755615 2198.3051757813
175.119339 1406.8276367188
207.1126709 1515.1967773438
217.1170807 991.5902099609
221.7979584 948.6245727539
292.6499023 1298.6575927734
551.5945435 1150.2943115234
565.2696533 3181.0405273438
574.6122437 1447.6060791016
574.9511108 1568.3557128906
580.2874146 46634.328125
580.6208496 20086.939453125
580.9552002 6813.5166015625
586.1316528 1029.9801025391
847.3988647 3680.3737792969
847.9050293 2537.9526367188
1717.943726 1170.0035400391
END IONS
BEGIN IONS
TITLE=SH_AW_09112018_AW_04.4872.4872.3
RTINSECONDS=1966.81632
PEPMASS=471.551870584248 9841.1181640625
CHARGE=3+
102.2622681 808.8698120117
106.0323486 958.3555297852
110.0717163 6917.6552734375
114.6796799 801.7619628906
120.0815887 1269.9475097656
129.1022644 3956.2592773438
130.0863037 1261.9030761719
132.4490356 1002.2576293945
136.0765991 1134.1138916016
143.0809937 942.1942138672
147.0589905 1888.3767089844
147.1127625 1257.6346435547
155.4289246 784.7235107422
158.5835114 848.0472412109
173.1285706 1527.5626220703
184.1286316 764.2254638672
213.1600952 1066.8360595703
217.6098633 1030.3387451172
223.1550293 2941.7863769531
251.1499329 2281.7092285156
256.125946 883.5056152344
260.1976929 1416.2727050781
266.1615906 848.8502807617
284.1710815 1704.7008056641
326.127594 1659.6981201172
335.0700989 852.9619140625
365.1923828 1637.6363525391
423.0634766 936.8978881836
431.2776184 876.3957519531
434.2133789 1641.6619873047
472.2351074 2403.8264160156
472.3490295 3002.888671875
571.300293 1673.2829589844
654.2699585 1672.3626708984
672.3499146 1244.0283203125
897.1687012 1214.6276855469
922.875 1015.1859130859
930.0672607 1147.7149658203
END IONS
BEGIN IONS
TITLE=SH_AW_09112018_AW_04.4878.4878.3
RTINSECONDS=1968.64632
PEPMASS=408.554293205231 11456.283203125
CHARGE=3+
86.09716797 2596.1501464844
110.0716324 3187.7600097656
112.0870743 935.7028808594
120.081459 1153.6221923828
129.1027222 2795.390625
132.7805481 1391.5302734375
136.0758209 887.0827636719
147.1119385 1063.1763916016
171.1490631 2955.5275878906
175.119339 3307.4855957031
187.1438904 1535.6691894531
215.1379395 1176.7202148438
448.736969 1414.7921142578
513.2606812 3162.6662597656
513.7575684 1492.9409179688
518.4506836 1040.0158691406
562.7957153 4328.935546875
563.2960815 1679.1398925781
601.3399048 1152.9384765625
610.6696777 1095.2805175781
619.3910522 848.4205322266
752.4946899 1017.6367797852
END IONS
BEGIN IONS
TITLE=SH_AW_09112018_AW_04.4883.4883.3
RTINSECONDS=1970.12508
PEPMASS=381.529301478071 7643.322265625
CHARGE=3+
84.08157349 1974.2474365234
86.09682465 976.5446166992
102.2258301 727.2189941406
110.071579 3667.8537597656
115.4386826 930.3682250977
129.102478 1985.6381835938
132.7270203 934.4255371094
132.7887115 1031.7791748047
169.0050812 754.3902587891
295.7727051 858.1640625
298.187439 1710.8178710938
316.1554565 867.440246582
427.2365417 1240.2153320313
458.3104248 1966.5498046875
477.7322693 1665.849609375
485.1255493 894.5811157227
518.4943237 931.1754760742
764.6236572 975.935546875
END IONS
BEGIN IONS
TITLE=SH_AW_09112018_AW_04.4885.4885.3
RTINSECONDS=1970.57796
PEPMASS=439.896786514532 14459.5087890625
CHARGE=3+
93.07871246 806.1856079102
102.055275 863.3756713867
104.2461472 811.4282226563
110.0716629 3341.7473144531
115.0865402 1103.4207763672
120.0808182 3468.2932128906
129.1021729 6919.5815429688
133.9833832 865.0639038086
136.0757904 2748.9528808594
147.1126404 1557.4503173828
157.1328278 1756.5838623047
175.118927 1211.5362548828
187.664032 899.3006591797
209.104126 1489.5968017578
215.1406708 886.1299438477
279.1368408 2308.3764648438
300.1976929 913.9422607422
340.1262207 1553.3894042969
353.1582642 1114.1142578125
355.2084656 2316.4938964844
405.2512817 1016.5516357422
411.1626282 1377.9509277344
433.2177429 993.7205200195
504.151825 895.5810546875
532.6398926 919.3942871094
539.2542114 1458.7644042969
557.267395 6593.5170898438
558.2713623 1253.7535400391
662.3448486 2261.7380371094
713.3582153 2361.4926757813
740.7598877 1212.4976806641
END IONS
BEGIN IONS
TITLE=SH_AW_09112018_AW_04.4887.4887.2
RTINSECONDS=1971.00048
PEPMASS=669.817257011837 5570.31396484375
CHARGE=2+
113.878891 985.7478027344
132.6541138 1023.439453125
132.6646118 1511.5657958984
134.246994 968.7669067383
136.0757599 54839.921875
137.0790405 2018.515625
143.9555664 887.1121826172
159.0766144 4681.533203125
175.1186829 4883.92578125
187.0713043 6940.9140625
224.1539001 967.2616577148
235.1427002 5400.0561523438
254.6166229 947.0924072266
263.1405029 1453.1510009766
305.1125183 4292.1401367188
350.1346741 15523.5791015625
351.1368408 1512.7254638672
359.0284424 1432.2116699219
390.2454224 1835.8531494141
445.7190247 2912.2385253906
495.2562256 5066.5478515625
495.7541809 1255.0734863281
576.786499 3415.4895019531
589.3378296 3472.2546386719
669.8140259 4492.1450195313
670.3154297 3099.9523925781
718.3850708 6069.2993164063
719.381958 1384.4342041016
833.416748 4435.2348632813
834.4150391 1343.8620605469
873.4069214 1353.4377441406
890.4321899 30453.447265625
891.4384155 6003.4575195313
989.5020752 14485.0625
990.4926758 2529.1057128906
1066.796387 1131.4609375
1128.052124 1257.9696044922
1152.560669 1945.6862792969
END IONS
BEGIN IONS
TITLE=SH_AW_09112018_AW_04.4888.4888.3
RTINSECONDS=1971.15444
PEPMASS=415.203277587891 5778.53759765625
CHARGE=3+
87.91253662 806.6370239258
101.0717163 1062.857421875
110.0715179 3809.1320800781
129.1023407 4475.7314453125
130.0863495 866.3045043945
136.0755768 1644.2595214844
147.1127472 1134.7115478516
197.3404083 800.1845092773
344.9749451 1342.6140136719
415.0325928 857.1721801758
500.3510437 953.3772583008
873.211792 981.4453125
952.9439697 932.3215332031
1176.518555 1262.3642578125
END IONS
BEGIN IONS
TITLE=SH_AW_09112018_AW_04.4890.4890.4
RTINSECONDS=1971.57708
PEPMASS=467.254852294922 5661.72314453125
CHARGE=4+
129.1023102 9421.0595703125
130.0861664 835.1063232422
132.6719666 1842.5230712891
136.0758514 1121.9251708984
147.1131287 1095.2288818359
156.1206207 915.1884765625
162.1190186 856.4075317383
171.1486359 985.9393920898
175.1182556 883.7306518555
183.1494141 859.8994750977
201.1230927 1121.1336669922
207.3310242 862.7893676758
258.1451721 941.8656005859
770.3791504 1560.1533203125
1240.436646 967.8731079102
END IONS
BEGIN IONS
TITLE=SH_AW_09112018_AW_04.4891.4891.3
RTINSECONDS=1971.72594
PEPMASS=405.863159179688 6783.1005859375
CHARGE=3+
84.04508209 1839.1025390625
84.08144379 2889.9826660156
86.09711456 9230.7705078125
102.0552139 1179.2841796875
104.3976746 829.0406494141
110.0716248 1717.9250488281
120.0807114 1508.9593505859
129.1027374 2261.2709960938
132.47995 712.1182861328
136.0757141 1091.8172607422
137.0614929 790.7130737305
140.2653809 825.0551757813
147.1127625 935.8184814453
349.6835022 2808.6125488281
376.7759705 888.0310058594
429.1605835 1076.9273681641
512.8288574 842.4778442383
580.4228516 848.7702026367
767.5817871 919.4012451172
1002.456604 1070.9681396484
END IONS
BEGIN IONS
TITLE=SH_AW_09112018_AW_04.4906.4906.3
RTINSECONDS=1976.72484
PEPMASS=396.215911865234 14735.123046875
CHARGE=3+
82.04492188 841.8225097656
84.08129883 4385.1254882813
86.09736633 1321.0838623047
86.81188965 809.8192749023
94.28863525 804.6697387695
102.6712189 843.4702758789
110.0718689 2582.8493652344
120.0809555 4367.1000976563
129.1022644 1653.4019775391
132.787262 815.7521972656
161.2454834 800.4651489258
175.1186066 1518.7222900391
273.155365 3088.6875
282.1177368 1206.0775146484
448.2527466 2320.7641601563
462.7697754 961.2993774414
545.3037109 1932.57421875
624.777771 870.2216186523
1229.863892 997.8885498047
END IONS
BEGIN IONS
TITLE=SH_AW_09112018_AW_04.4913.4913.4
RTINSECONDS=1978.90668
PEPMASS=375.206176757813 11435.2783203125
CHARGE=4+
110.0713654 2634.9514160156
112.7215729 745.8576049805
120.0809097 3546.3957519531
129.1020813 3000.7807617188
130.0855103 956.1120605469
132.6750946 729.2249145508
132.7460938 1023.6165161133
136.0756378 1955.2381591797
175.1192322 1486.6538085938
205.9275055 829.0547485352
340.8673706 839.3447875977
359.0666504 1330.2281494141
375.2371826 1337.287109375
749.1785889 932.4711914063
1544.461792 1155.0047607422
END IONS
BEGIN IONS
TITLE=SH_AW_09112018_AW_04.4920.4920.4
RTINSECONDS=1981.08948
PEPMASS=416.217315673828 6480.8662109375
CHARGE=4+
118.0948868 828.3025512695
129.0656891 1908.7150878906
129.1024628 3211.5568847656
132.6293945 1216.4202880859
132.7005768 1106.6032714844
136.0756836 1333.1795654297
159.0778198 786.7106933594
175.1191406 1766.10546875
192.0471191 1021.0698242188
304.4216614 969.663269043
312.1785278 1308.2390136719
425.2617188 2204.5534667969
541.7313232 1536.4176025391
652.3912964 1497.4110107422
691.496521 975.9764404297
END IONS
BEGIN IONS
TITLE=SH_AW_09112018_AW_04.4925.4925.2
RTINSECONDS=1982.5677
PEPMASS=638.811706542969 11591.1728515625
CHARGE=2+
97.36857605 1009.8981933594
99.05563354 6381.88671875
102.0555496 1597.4144287109
108.2571564 835.8215332031
127.7755356 860.9307861328
129.1022034 8519.6005859375
130.065155 2890.9870605469
130.0860596 4088.7165527344
132.0807343 7956.4096679688
132.729187 1446.1256103516
132.7388763 2136.2678222656
145.83461 879.3530883789
147.1126709 6163.5522460938
159.0913239 1729.7277832031
186.1231384 1301.0643310547
187.0864563 10302.93359375
195.0873718 856.7391357422
200.4009399 837.5931396484
230.1286163 9218.8359375
258.1226501 7777.8837890625
258.1455688 2616.087890625
276.1549377 1910.4525146484
465.3606262 941.3112792969
491.0942688 983.0293579102
510.2541809 6332.8081054688
601.5133057 1118.0065917969
603.2908325 1466.453125
638.8088379 7975.2314453125
639.3067627 3417.08984375
645.2946167 1001.6625366211
661.4102173 1287.0467529297
744.34198 1069.4663085938
747.350769 2852.3916015625
902.3919067 2184.6574707031
932.4592896 4077.2817382813
943.4525757 1022.4323120117
1001.481995 1394.1950683594
1002.48468 1462.123046875
1019.497253 11742.6669921875
1020.49585 2915.8610839844
END IONS
BEGIN IONS
TITLE=SH_AW_09112018_AW_04.4926.4926.3
RTINSECONDS=1982.71656
PEPMASS=497.938781738281 4963.1826171875
CHARGE=3+
103.3454971 846.4085693359
105.2192307 827.6385498047
110.0715256 2788.1247558594
122.4551392 932.735168457
129.1020355 2920.4758300781
129.5809479 767.9061889648
132.5896301 1681.6009521484
132.5990601 1263.5871582031
141.1886902 918.8379516602
157.0968628 2097.6081542969
175.1744232 880.436340332
185.0922241 2746.2312011719
187.6295013 893.1589355469
200.1032257 994.438659668
520.671875 970.7030029297
593.5876465 897.4271850586
609.8422241 1511.7961425781
610.3338013 1090.5693359375
618.8434448 1077.1618652344
681.40979 2055.8737792969
716.8311768 889.7513427734
770.1401978 952.1924438477
984.7005005 1153.4549560547
1021.291809 1050.9656982422
END IONS
BEGIN IONS
TITLE=SH_AW_09112018_AW_04.4927.4927.3
RTINSECONDS=1982.86632
PEPMASS=598.26126923141 12932.69921875
CHARGE=3+
129.1017761 3172.8994140625
130.0490112 1045.7905273438
130.0858002 1530.4844970703
132.3822327 1139.0777587891
144.5652008 898.4703369141
147.1125488 1737.2607421875
175.1170349 886.3678588867
183.1110229 906.6246948242
201.1235504 1070.9046630859
229.1172028 1306.46484375
241.0819092 3879.6267089844
245.075943 1938.4230957031
250.9578857 935.4702758789
258.1442566 2851.1584472656
259.0924683 1882.2645263672
260.1854553 841.4462890625
276.1545715 3027.5676269531
286.4111328 1021.5856933594
320.6526184 1028.7606201172
370.1231995 1217.5458984375
378.1674194 1109.1961669922
378.6626892 1431.9460449219
387.1777039 5163.9580078125
388.134613 1893.8570556641
432.4144592 1069.6437988281
442.6907654 2001.1879882813
451.6966248 5385.2509765625
478.2293091 1874.6092529297
487.2336731 2646.1662597656
487.736908 1342.7449951172
501.2282104 1800.3485107422
516.2313232 1180.6069335938
534.2359009 1722.255859375
598.2644043 5535.3916015625
598.5942383 1955.6228027344
598.7619019 1111.1447753906
642.1500854 1100.041015625
645.2669678 1200.5677490234
658.30896 1194.7917480469
663.2802124 3856.4125976563
755.3218384 1261.0266113281
773.3366089 2444.7646484375
774.3180542 2638.47265625
792.3261108 7058.5498046875
793.3244629 2075.0595703125
884.3840942 1391.7014160156
891.3925781 1848.4770507813
902.3827515 6967.1645507813
1522.515991 1233.2424316406
END IONS
BEGIN IONS
TITLE=SH_AW_09112018_AW_04.4933.4933.4
RTINSECONDS=1984.69704
PEPMASS=449.199829101563 7315.59130859375
CHARGE=4+
129.102417 2185.0053710938
131.6013031 1102.0987548828
132.6282196 1197.6512451172
132.6863708 1140.8748779297
132.6952515 1069.4495849609
136.0760193 1235.7213134766
147.1128998 2041.9500732422
201.1222534 820.5889282227
241.0826263 2102.9443359375
245.0784607 1089.7593994141
258.1444397 1889.3831787109
259.0911255 927.9667358398
264.102417 822.7870483398
276.1562195 1475.4591064453
319.1506042 1021.5296020508
328.2151489 860.3920288086
352.1145935 1042.5769042969
375.9230957 1062.8481445313
378.6625671 1074.8382568359
387.1825256 2546.3173828125
442.6915588 1199.0109863281
451.6952515 1791.2354736328
452.1975708 1718.8416748047
502.3735046 917.8212280273
516.2294312 1777.8891601563
645.2658081 1523.5126953125
658.3123169 1155.9587402344
663.2850342 1477.8302001953
756.3082275 1467.4703369141
774.321228 1265.6268310547
902.3787842 2267.138671875
END IONS
BEGIN IONS
TITLE=SH_AW_09112018_AW_04.4938.4938.3
RTINSECONDS=1986.17544
PEPMASS=405.554718017578 6201.337890625
CHARGE=3+
84.04491425 2057.1586914063
84.08131409 3828.5847167969
86.09692383 5377.7856445313
101.6420364 702.9255981445
102.0556183 1808.6062011719
105.0659943 2372.896484375
110.0715561 2335.421875
120.08078 7466.125
121.0839691 1555.6685791016
129.1022949 3840.2358398438
130.0858154 1211.8271484375
132.7275391 1805.8258056641
136.0747528 891.5072021484
143.1178589 1468.2857666016
151.1081848 764.6345214844
175.1190033 2035.3981933594
187.4695892 823.7802734375
201.4338074 856.166015625
216.0976868 2012.6865234375
221.8369446 895.3707275391
240.1267395 929.3881225586
261.1551819 1402.4544677734
299.1592712 1588.8424072266
316.8436584 907.6947631836
345.2224121 1096.3194580078
387.0418701 1060.53125
465.1374207 943.8831176758
513.3465576 2778.2578125
541.3966064 901.221496582
553.7647095 856.7833862305
730.8904419 946.4057006836
739.7490234 1044.4727783203
END IONS
BEGIN IONS
TITLE=SH_AW_09112018_AW_04.4939.4939.3
RTINSECONDS=1986.3243
PEPMASS=404.197208414487 11408.666015625
CHARGE=3+
84.08137512 3859.5244140625
86.09705353 1113.2493896484
97.37324524 884.1470336914
97.90782166 938.8707885742
102.054924 1914.1883544922
110.0716095 1360.8829345703
113.7771072 819.7127075195
119.7308884 826.7966308594
120.080719 10891.4775390625
121.0846863 1233.5572509766
129.1019592 4140.1850585938
130.086441 1942.6016845703
132.6022034 1654.3748779297
136.0759125 1291.3432617188
143.1177521 1516.3776855469
145.9417877 795.1268920898
147.1126404 1437.9855957031
226.1177673 2064.7360839844
261.1559448 1559.6981201172
264.236084 829.4356689453
265.0884399 923.9162597656
272.1584167 808.4564208984
290.0369873 870.46484375
292.0932617 831.1306762695
296.1611938 852.9598999023
717.5783691 917.0421142578
802.4205933 944.5659790039
881.6114502 946.1229858398
END IONS
BEGIN IONS
TITLE=SH_AW_09112018_AW_04.4940.4940.2
RTINSECONDS=1986.47418
PEPMASS=539.269470214844 10478.0966796875
CHARGE=2+
78.42651367 847.6037597656
86.09705353 4505.365234375
91.71891785 859.9243774414
110.0708313 893.2048950195
110.5305252 1120.6796875
112.0869293 1803.3734130859
113.0179825 950.6362915039
118.8832016 815.1778564453
132.3971405 838.5540161133
136.0758972 1523.0284423828
144.2408142 1099.7915039063
175.1189117 8919.4365234375
253.1664886 1618.4187011719
294.2068176 962.4133911133
487.9248962 1019.9619750977
528.2780762 1708.3377685547
538.7788696 3618.5620117188
539.2698364 35262.453125
539.7682495 10764.306640625
550.2564697 1684.9947509766
679.3116455 1573.9388427734
691.3357544 1718.5755615234
808.3370361 2552.0297851563
903.4188232 3783.697265625
END IONS
BEGIN IONS
TITLE=SH_AW_09112018_AW_04.4951.4951.2
RTINSECONDS=1990.0653
PEPMASS=660.317016601563 6028.4775390625
CHARGE=2+
94.41332245 969.5472412109
109.3310242 858.5017700195
117.1025085 9329.689453125
129.1020355 3674.1130371094
147.058548 1945.3110351563
147.1128082 1456.7985839844
197.776886 879.3496704102
200.1018829 1161.8774414063
207.7490997 884.3916015625
209.5780182 991.4631958008
211.1077728 6054.28125
215.1389465 2272.8586425781
218.096344 1219.2548828125
228.1342773 14267.322265625
258.1430969 1813.3479003906
261.1549683 2870.4094238281
265.0479431 1039.2941894531
299.1703186 3242.1276855469
300.0034485 1053.1806640625
312.2678528 911.3944091797
360.2236023 2586.2404785156
487.2514343 4232.9301757813
489.2619019 1581.869140625
503.9341125 973.7797851563
558.2878418 1316.9655761719
601.7728882 2520.3508300781
602.2738037 1242.7260742188
618.3106079 1653.8081054688
751.9794312 1120.8951416016
847.4002686 3616.5400390625
1021.446289 4106.990234375
1022.455383 1520.8709716797
1092.497925 9914.5927734375
1093.503052 1129.39453125
END IONS
BEGIN IONS
TITLE=SH_AW_09112018_AW_04.4965.4965.3
RTINSECONDS=1994.71332
PEPMASS=434.215240478516 6042.95703125
CHARGE=3+
98.98446655 2577.6726074219
102.7775726 921.2272338867
107.5034027 791.2180786133
110.0715637 2214.3132324219
110.4081268 779.0684204102
129.1021271 2981.88671875
132.6247253 1169.9542236328
173.1284332 7572.4125976563
175.1185913 1265.0073242188
242.1901855 873.5888671875
287.3088989 844.8833618164
347.7869568 901.4083862305
352.0782166 837.2711181641
391.8913269 1012.3920898438
421.7171631 1317.4714355469
464.1906738 1075.0749511719
541.7518311 1777.5861816406
593.5967407 960.6038818359
601.2516479 2031.7611083984
603.4194946 873.2895507813
696.4136353 1055.1276855469
1093.291992 1208.2415771484
END IONS
BEGIN IONS
TITLE=SH_AW_09112018_AW_04.4967.4967.2
RTINSECONDS=1995.13788
PEPMASS=896.365815324784 10303.9599609375
CHARGE=2+
127.0499115 2944.576171875
129.0652618 1257.076171875
129.1015778 2588.5092773438
132.0768738 2032.8160400391
132.5211487 1103.5490722656
136.0659485 1357.3468017578
136.0757599 19250.857421875
139.0500641 2240.7299804688
144.0762634 2293.291015625
145.0610504 7203.1040039063
147.1126862 2061.5983886719
156.076889 3066.9985351563
157.060791 1973.6389160156
158.0928345 1656.8065185547
159.078125 1285.3590087891
167.0448456 1711.1687011719
175.1186218 10909.5068359375
184.0716553 10669.5068359375
196.0717468 3901.3137207031
201.0986786 1890.9506835938
202.0821075 12745.787109375
205.0969391 2016.0240478516
211.2803955 1288.9016113281
213.0983124 2912.3120117188
214.0825806 2958.3425292969
219.1090393 1889.9644775391
221.091507 2564.5576171875
223.1070709 3784.4189453125
224.0656433 2387.8786621094
225.0980835 1227.0625
226.0813141 2059.6467285156
229.094101 2382.5390625
233.0926514 3128.6022949219
236.0657501 1479.7172851563
241.0931396 10245.484375
244.0922699 1578.6087646484
245.0925446 2513.1171875
253.0935211 5850.0297851563
257.0887756 1160.0977783203
258.1452332 2500.0864257813
259.1043396 9679.337890625
262.1505127 3312.8276367188
265.0945435 1501.0278320313
270.1196289 2558.3835449219
271.1030273 8194.1708984375
272.1047058 1686.2042236328
273.0869446 3505.1333007813
276.1558228 2890.4367675781
280.1045532 1513.3682861328
281.0881653 4256.7084960938
283.1026306 2749.7724609375
288.1295471 1830.6311035156
289.1147461 3387.421875
290.1126709 4913.4423828125
293.0880127 4366.4697265625
298.114624 10559.7939453125
301.116272 2048.0261230469
302.1128235 4068.1215820313
308.1257629 2466.7819824219
310.1159973 3201.2900390625
311.0985107 3787.3913574219
316.1246643 8548.1982421875
319.1391907 2909.7946777344
319.1722412 10619.8671875
320.1239929 3694.9641113281
322.1124573 2042.8785400391
328.1254883 4539.5258789063
330.1075745 2012.4505615234
337.1526184 1956.7396240234
339.1422729 1678.7122802734
340.1246643 5543.8305664063
346.1369324 1678.9459228516
347.1347046 5446.91796875
349.1228638 2065.6220703125
350.1065674 1389.9833984375
355.1372986 6646.1079101563
357.1500549 3331.5021972656
359.1357117 3875.1499023438
364.1618652 1639.4898681641
365.1456909 3158.1032714844
367.1359863 12170.7216796875
368.1217041 3960.9182128906
376.1629028 2753.6022949219
377.1459045 4620.1137695313
385.1461182 22550.728515625
386.1498108 2767.1020507813
387.1293945 3149.7004394531
387.1870422 1745.7391357422
389.1429749 1688.322265625
399.1298523 3230.5969238281
403.1588135 6187.6552734375
404.1566162 3741.8061523438
406.210968 6198.6840820313
416.1574402 6012.5092773438
422.1675415 2677.1672363281
428.1565857 3064.6696777344
433.1828613 2349.5913085938
434.1674194 8911.9150390625
435.1708679 2024.3797607422
442.1679382 3143.6391601563
443.1695251 1672.0875244141
444.1530457 2557.5852050781
446.1614685 3410.4580078125
451.1946106 2019.318359375
452.1781006 1973.8557128906
456.1524963 5273.6875
461.179657 5206.9877929688
463.2302551 8870.302734375
473.1787415 4935.5654296875
474.1630554 3457.9750976563
479.1907043 2993.5305175781
485.1773682 2524.3200683594
491.1908569 4913.1040039063
499.1871948 1562.7451171875
500.1908264 1636.3244628906
502.20578 4118.9526367188
503.1879578 8704.1796875
504.1965027 2015.6126708984
508.2131958 1794.1221923828
512.1875 3852.5717773438
513.1744995 2971.4416503906
518.1995239 4134.3149414063
520.25354 11083.400390625
521.1963501 2333.2458496094
530.2007446 15653.8818359375
531.1915894 4733.990234375
538.2230225 6350.1088867188
542.2042236 1733.9088134766
548.2098389 15525.4013671875
549.2129517 2230.7009277344
560.2293701 2136.953125
566.222168 4755.5102539063
575.2192383 3117.1774902344
577.2687378 37514.75390625
578.2721558 4097.8525390625
585.2451782 1853.2940673828
587.2210693 6528.77734375
588.2156372 2313.9409179688
595.2417603 2285.533203125
605.230835 9350.28515625
613.7594604 3161.9323730469
614.260437 1707.9553222656
616.2452393 2130.6945800781
623.2394409 2133.478515625
626.2314453 1474.9270019531
632.2440186 3547.9958496094
644.2404175 4711.8793945313
645.2333374 1527.3739013672
662.2507935 6886.3837890625
663.2648315 2219.9052734375
680.2706909 2933.6252441406
686.2803345 2240.6396484375
686.7929077 2359.3952636719
695.2929077 9217.2978515625
695.795166 4414.8618164063
701.2650757 3102.9636230469
719.2781372 5593.4912109375
729.7973022 2236.2490234375
737.2854004 2543.892578125
738.8039551 2954.6484375
739.3082275 2058.1040039063
740.3335571 12285.095703125
741.3309326 2711.6923828125
749.3041992 1684.7440185547
758.2982788 3700.2314453125
759.824585 1552.2183837891
773.3405762 3184.7421875
776.2944336 4465.380859375
780.3082275 1727.7080078125
786.8257446 1669.4333496094
794.3062134 2382.9912109375
795.8322754 2037.6185302734
797.352356 17463.08203125
798.3539429 5181.2407226563
821.3337402 1549.6857910156
823.8353882 2996.3063964844
830.8468628 1820.4140625
832.8353882 1793.0050048828
833.3292236 1837.6270751953
836.3304443 1651.4395751953
845.3067627 2123.5561523438
854.3744507 18198.18359375
855.3803101 5578.2280273438
863.3308105 2917.5695800781
869.3458252 2433.1264648438
870.3458252 1431.271484375
878.3546753 4077.9475097656
887.3634644 7306.1088867188
887.8759155 7611.00390625
888.3696899 3657.8679199219
888.8637695 1967.7482910156
896.3713379 8861.43359375
896.8875732 48442.58203125
897.3878784 23918.375
897.8834229 1991.5008544922
902.3583374 2590.0178222656
911.3951416 38611.109375
912.3933105 11313.732421875
977.3708496 1976.2893066406
998.4262085 26700.96484375
999.4320679 8880.021484375
1034.391968 2008.7175292969
1038.419922 1995.7318115234
1055.44873 30665.623046875
1056.459473 8763.3212890625
1094.464355 2549.6540527344
1112.471191 35834.01171875
1113.466797 13535.5771484375
1114.480713 2068.8217773438
1130.484009 2059.7185058594
1151.481201 3417.6853027344
1152.478638 3106.9973144531
1169.491821 54479.48046875
1170.49646 21235.712890625
1171.490967 4135.7690429688
1190.48877 2737.4680175781
1191.47168 2211.17578125
1197.454468 2678.1640625
1208.507446 5850.1962890625
1209.487305 6788.5678710938
1226.514893 143229.34375
1227.513794 51631.0625
1228.514526 7793.2846679688
1259.493164 2013.5668945313
1371.564087 2383.3491210938
1389.57959 41439.10546875
1390.57666 16622.384765625
1391.565308 2877.7202148438
1476.603271 10189.7998046875
1477.616089 5974.2587890625
1517.602417 2152.1149902344
1533.625977 2753.8537597656
1534.650146 2264.3483886719
1590.646118 2789.19921875
1646.664185 2090.1770019531
END IONS
BEGIN IONS
TITLE=SH_AW_09112018_AW_04.4972.4972.3
RTINSECONDS=1996.61622
PEPMASS=465.559614883941 4592.89697265625
CHARGE=3+
110.0717697 3393.0151367188
126.1218719 821.0014648438
129.1022491 2616.9389648438
132.7558441 1509.1871337891
172.335144 878.9032592773
183.1486969 938.1755981445
258.4974365 885.1386108398
427.2011414 1019.5018310547
427.8671875 2209.0002441406
460.2493896 1167.5938720703
540.1885376 951.9295043945
561.2971191 1979.4887695313
574.5562134 1007.0170288086
592.7676392 3520.1721191406
593.2703857 1334.6597900391
689.3634033 1649.4483642578
END IONS
BEGIN IONS
TITLE=SH_AW_09112018_AW_04.4973.4973.3
RTINSECONDS=1996.77198
PEPMASS=385.857025146484 5141.50537109375
CHARGE=3+
84.0450058 1156.4167480469
84.08140564 2509.5895996094
86.0969162 5642.7412109375
93.24427795 866.4376831055
110.0716629 6148.0458984375
120.0810699 1560.4141845703
129.1021271 3401.7258300781
132.5074768 800.9221191406
132.5188599 891.3431396484
165.6834412 759.7599487305
175.1190186 2757.9543457031
187.144043 857.0215454102
203.1024475 832.2110595703
217.9269409 892.3607788086
314.1960449 952.716796875
322.1856384 1513.3385009766
403.5871277 906.0754394531
426.6938782 966.0099487305
459.2505493 1132.0404052734
461.2279968 2868.1413574219
461.7287903 1680.7266845703
477.2148743 2598.0434570313
848.6946411 881.2655639648
863.4436035 982.8090209961
1009.797363 1082.6328125
END IONS
BEGIN IONS
TITLE=SH_AW_09112018_AW_04.4979.4979.3
RTINSECONDS=1998.6018
PEPMASS=483.910400390625 8326.48828125
CHARGE=3+
104.0167923 1126.9077148438
110.0714188 5330.4936523438
129.1024628 4818.6870117188
132.7046356 1050.9055175781
132.7190552 766.5311279297
132.7737732 1381.1380615234
136.0756378 9603.244140625
143.1179352 11111.0244140625
150.6536865 921.5650024414
158.092392 939.1716308594
171.112442 1288.2435302734
175.1187439 1897.6641845703
208.0727844 798.7044067383
227.1148834 1354.8239746094
276.1542969 2101.1867675781
278.112915 1010.6056518555
289.1604919 2653.580078125
293.0656433 850.9246826172
303.9387512 894.5211181641
393.9796143 912.4515991211
400.212616 952.1454467773
400.3213501 882.9423217773
426.007782 938.3121948242
451.2194519 1144.9743652344
483.2138367 3409.8635253906
483.7154236 1377.609375
608.3087158 1499.2553710938
608.8108521 1083.7099609375
609.3088989 910.4691162109
640.3065796 3024.5590820313
677.2533569 1240.4625244141
745.0648193 1030.9196777344
853.6856079 979.5827026367
897.4683228 1055.7999267578
897.6345215 965.8104248047
END IONS
BEGIN IONS
TITLE=SH_AW_09112018_AW_04.4984.4984.2
RTINSECONDS=2000.08032
PEPMASS=393.710548091303 9450.2880859375
CHARGE=2+
55.96201324 788.1890258789
60.70764542 773.2879638672
64.83462524 2577.0441894531
64.83823395 1907.578125
64.84108734 1372.2679443359
70.06585693 4772.4946289063
72.08135223 1044.1873779297
75.69074249 924.7218017578
84.08132172 2241.8874511719
86.09713745 2011.31640625
86.98775482 700.5970458984
89.3546524 822.1185913086
110.0716629 5623.6997070313
128.5806732 735.7036743164
129.1022644 2275.1970214844
130.0863495 1243.3442382813
132.7116852 1096.7548828125
132.7849884 1116.7528076172
139.8045044 788.0709838867
147.1122894 1274.7037353516
180.089325 783.6518554688
225.7682037 912.5518188477
226.1560669 1125.9299316406
244.1646881 3142.4470214844
260.1230774 1041.0208740234
267.1078796 1417.2200927734
393.7122192 1124.8135986328
412.1630554 846.0531616211
427.212616 815.8361816406
430.1729736 1002.873840332
504.1905518 997.233581543
543.2532959 960.8226318359
END IONS
BEGIN IONS
TITLE=SH_AW_09112018_AW_04.4999.4999.4
RTINSECONDS=2005.08192
PEPMASS=471.220123291016 7009.34033203125
CHARGE=4+
132.6942749 1606.7896728516
147.112915 1817.5159912109
174.9733124 934.5775756836
258.1434631 1257.8902587891
267.1482544 1687.5833740234
458.9636841 996.4605712891
475.5342407 1064.7941894531
529.9161377 1207.2255859375
721.3112793 1893.4666748047
730.3222656 2014.0125732422
END IONS
BEGIN IONS
TITLE=SH_AW_09112018_AW_04.5003.5003.4
RTINSECONDS=2006.2068
PEPMASS=429.189788818359 7389.77880859375
CHARGE=4+
127.9004669 830.0639648438
129.1020813 3075.3813476563
130.0858002 1236.3729248047
132.6710815 915.6068115234
136.0754852 1036.3521728516
147.1129456 2190.0270996094
180.6763458 886.6561279297
208.9528656 4727.0678710938
211.291275 786.7126464844
233.0969086 1050.9677734375
239.5726166 800.1870117188
258.1446228 1568.6474609375
346.1887207 839.8239746094
359.0291138 5428.9916992188
488.3714905 1024.7374267578
END IONS
BEGIN IONS
TITLE=SH_AW_09112018_AW_04.5007.5007.2
RTINSECONDS=2007.33294
PEPMASS=540.7665411948 11975.7607421875
CHARGE=2+
84.08137512 2117.5102539063
86.37761688 786.4059448242
89.06193542 869.4129638672
98.0595932 911.4438476563
100.7760468 792.5535888672
110.0715942 1111.4156494141
119.6593018 831.008972168
129.1027985 962.1664428711
132.6234741 942.8966064453
136.0753326 1617.4211425781
141.1023102 12717.494140625
154.2420807 999.1009521484
169.0971069 8043.7709960938
175.1190338 1523.9447021484
208.1094055 1116.6439208984
266.1490173 3067.4379882813
269.1452332 910.0607910156
271.4958801 784.4626464844
347.4358826 987.5888061523
352.5098877 873.8197021484
380.1896973 1407.8153076172
445.4122314 1172.0606689453
456.7206726 1757.2679443359
505.2485657 12088.376953125
505.7481384 1416.7379150391
531.2483521 2372.0615234375
531.750061 995.9501953125
540.2598267 8585.7373046875
540.7541504 3362.326171875
591.4285889 1029.9796142578
620.7116699 946.5115966797
630.303894 4449.5825195313
744.3413086 3333.7712402344
815.3747559 2852.2314453125
881.9351196 978.9787597656
912.4359131 16553.8203125
913.4279175 3143.6359863281
957.1191406 968.9948120117
980.2848511 1118.5646972656
1059.218262 1110.7224121094
1072.240845 1016.774230957
END IONS
BEGIN IONS
TITLE=SH_AW_09112018_AW_04.5009.5009.3
RTINSECONDS=2007.75534
PEPMASS=391.87881114453 29825.685546875
CHARGE=3+
84.0448761 6791.2788085938
84.08132935 4515.5961914063
86.09692383 3897.7724609375
87.05576324 1038.0070800781
88.11472321 840.8283081055
101.0712204 2372.9741210938
102.0553284 2479.1313476563
110.0714264 1615.2601318359
129.0656433 1549.0137939453
129.1022491 3857.8088378906
132.5220032 1024.4049072266
132.5924377 1082.1578369141
132.6010437 949.2417602539
147.1125946 963.9884033203
149.0113068 1399.0590820313
149.0232697 26310.962890625
149.0347595 1727.5395507813
152.363739 823.7604980469
158.0924225 1300.669921875
162.0919647 899.5466308594
167.0334167 4338.5283203125
175.1186371 2786.2734375
209.0923004 991.5186767578
215.1144409 1049.5219726563
226.118988 1401.5866699219
232.1404572 4900.615234375
272.6549988 1189.1563720703
345.2261353 4708.927734375
356.0686646 1120.3842773438
390.071228 1091.6805419922
455.2249756 1734.0549316406
471.2536011 931.2835083008
474.2668762 4590.5068359375
483.1921387 953.7642211914
585.2966919 3170.1962890625
586.3029175 1236.3192138672
602.3216553 1369.4489746094
738.9276123 1021.8944091797
806.1617432 962.7055664063
830.4191284 1276.9541015625
1005.085388 1263.5889892578
END IONS
BEGIN IONS
TITLE=SH_AW_09112018_AW_04.5019.5019.2
RTINSECONDS=2010.99336
PEPMASS=587.315142461597 17067.0234375
CHARGE=2+
84.04498291 1559.7355957031
84.08157349 6574.228515625
90.21430969 887.5404663086
96.55463409 868.7009277344
113.0342865 1497.2850341797
129.0659027 2425.4379882813
129.1024628 18542.90234375
132.6189728 934.4408569336
136.0758362 1031.6657714844
151.5954437 919.7283935547
158.0922241 1900.2359619141
171.0760651 1589.3709716797
175.1187897 2294.1091308594
199.0713196 1898.5880126953
209.0919189 2288.7258300781
215.1135101 1045.6531982422
216.0983276 5527.3442382813
222.3316193 935.5135498047
224.1266174 920.8852539063
226.1181183 4776.7685546875
232.140152 2535.8364257813
240.1350098 1199.412109375
243.1450958 1762.1704101563
243.8967896 1086.1840820313
271.2288513 970.492980957
275.4060974 956.0885009766
327.1653442 2362.1118164063
345.2237244 3502.3994140625
355.1636353 955.2474975586
438.1943665 1450.201171875
455.2253113 1864.6761474609
456.2111816 1856.1782226563
471.2565918 1193.9797363281
473.2336731 3489.3051757813
474.2633362 3323.2956542969
479.7707214 9522.7294921875
480.2685852 2497.3093261719
519.7657471 1467.0756835938
536.7891846 3038.8068847656
542.2734375 1780.7495117188
569.7958984 1817.970703125
578.8012085 6910.1040039063
579.2995605 2243.8942871094
584.3184814 1209.1951904297
585.2979736 1055.5572509766
586.7832642 2867.0119628906
587.3133545 7963.9140625
587.812439 2272.8745117188
602.3271484 8207.765625
630.2689209 1141.6905517578
701.3955078 14689.7138671875
702.3924561 1719.0584716797
812.4319458 1272.6547851563
830.4359741 18914.7734375
831.4310303 4193.1577148438
958.5326538 6656.6166992188
END IONS
BEGIN IONS
TITLE=SH_AW_09112018_AW_04.5021.5021.3
RTINSECONDS=2011.41636
PEPMASS=571.917419433594 7583.3759765625
CHARGE=3+
120.4210892 828.0042724609
129.1023102 8176.234375
130.0857849 2312.9953613281
132.6194763 1086.505859375
141.6719055 798.216796875
143.9741211 860.8773803711
147.112381 2071.1633300781
155.0067291 769.5396118164
175.1203918 1208.2943115234
240.1348724 1082.9114990234
253.0953979 1084.8547363281
258.1456299 1860.8645019531
382.134491 1085.2607421875
437.1711121 1096.7700195313
446.1837769 3247.583984375
458.3045959 1184.0192871094
461.7460327 1394.4501953125
511.179657 1042.3402099609
511.2803955 2352.0063476563
527.7649536 977.8004760742
544.7772827 1548.7508544922
565.9098511 1500.4470214844
571.2752686 1097.0069580078
571.9155884 2375.7915039063
626.2058716 3765.2016601563
654.2822876 1298.9868164063
763.2768555 1426.1500244141
823.387146 1981.8797607422
END IONS
BEGIN IONS
TITLE=SH_AW_09112018_AW_04.5025.5025.2
RTINSECONDS=2012.54334
PEPMASS=422.73555253671 9864.0810546875
CHARGE=2+
59.05670929 759.6528930664
62.57924271 863.3483886719
64.7061615 3785.2265625
67.08673096 822.1575927734
70.06582642 995.2175292969
84.04504395 1126.4165039063
84.08139801 1105.2807617188
86.09689331 971.7670898438
129.1021881 1048.3359375
129.620163 732.0192260742
130.8292236 742.0614013672
132.8088074 1684.2568359375
138.7232361 774.303527832
160.0036774 900.1574707031
172.0714722 1143.7388916016
175.1190186 2214.2536621094
375.1097717 829.1678466797
385.6763916 921.0679321289
501.3144226 2660.6203613281
506.6978149 918.1971435547
572.3543091 2069.0632324219
END IONS
BEGIN IONS
TITLE=SH_AW_09112018_AW_04.5026.5026.3
RTINSECONDS=2012.69274
PEPMASS=464.565391432187 12904.181640625
CHARGE=3+
102.0553741 6096.6123046875
110.0716095 7563.4575195313
129.0662079 787.8600463867
129.1021423 17241.62890625
130.0497589 1389.4970703125
130.0862427 880.5461425781
130.1048584 896.6301879883
132.6639862 1421.1285400391
132.6763 1896.9307861328
136.0757446 5410.5258789063
147.1123199 2060.3481445313
154.0868225 895.7353515625
157.1336212 1738.3514404297
166.0599518 1056.0284423828
173.1286621 1107.4345703125
175.1172791 974.5079345703
183.1117554 1142.9566650391
185.1280212 1158.8481445313
195.0754089 1012.1516723633
201.0867767 2091.7534179688
216.1342773 2738.4125976563
225.0982971 2234.6809082031
231.0978546 1106.1730957031
234.1448517 4203.1411132813
250.7093048 875.2760009766
257.9712219 943.0475463867
272.1238098 1044.7974853516
273.1334229 1682.5848388672
301.1294556 5810.41015625
312.1186218 1154.3364257813
327.1670227 1988.171875
353.1912537 1377.2770996094
359.0264282 930.2063598633
361.0249939 2588.8374023438
371.203186 4219.4306640625
516.2554321 1299.4096679688
534.2670288 4707.3291015625
545.2542114 1935.5164794922
647.348938 2819.9995117188
674.2984009 1485.5863037109
690.3699951 1158.3293457031
700.3875122 1225.1879882813
718.3883057 2349.3999023438
745.3306885 1735.8861083984
847.4030151 1126.7133789063
918.4561768 1086.2724609375
1092.123169 1025.4361572266
END IONS
BEGIN IONS
TITLE=SH_AW_09112018_AW_04.5027.5027.2
RTINSECONDS=2012.84256
PEPMASS=533.758290994174 11823.662109375
CHARGE=2+
84.08138275 1255.8820800781
86.09696198 1560.8575439453
99.86863708 780.6210327148
102.0546112 884.104309082
110.0718002 1078.390625
127.086525 15692.8486328125
128.0901184 817.2924804688
129.1024475 1441.5240478516
132.5533295 990.8208007813
142.7845612 822.7467041016
155.0812073 8323.6923828125
195.7862549 990.8051757813
225.0399475 807.3671264648
231.7798615 997.2031860352
252.1334229 2080.9301757813
255.1452332 971.2200317383
266.1497498 2380.3215332031
277.6759949 797.1967773438
400.697937 1056.9987792969
437.213562 1958.3061523438
505.2447205 2716.4384765625
509.2014771 1074.5512695313
533.2474976 1335.5850830078
534.2490234 1354.7088623047
630.3041992 7725.2700195313
631.3029175 1821.8658447266
744.3379517 3429.4711914063
774.7618408 971.3410644531
795.0404053 1084.1025390625
815.3703613 1937.3206787109
912.4345093 11366.2421875
913.4283447 2448.6101074219
968.7115479 982.339050293
END IONS
BEGIN IONS
TITLE=SH_AW_09112018_AW_04.5031.5031.3
RTINSECONDS=2013.96918
PEPMASS=528.250671386719 5279.85791015625
CHARGE=3+
110.0717392 4961.3256835938
129.1024933 1910.6646728516
132.7984772 1271.4040527344
132.8066711 1325.6175537109
136.0758972 5138.7456054688
175.1201935 948.4878540039
249.1595917 5398.125
251.1504669 2686.3386230469
266.1216736 928.2118530273
277.1548157 1356.8895263672
289.161438 1338.4320068359
297.9095764 966.63671875
358.1817322 1374.3171386719
398.5062561 1180.3403320313
430.255188 962.3470458984
457.8983765 1100.0618896484
528.2843018 1174.9689941406
548.2675171 4953.3916015625
548.7697754 1620.3681640625
596.3012085 967.5556030273
604.8129272 2217.98046875
686.3425293 2343.4506835938
686.8480835 1531.4885253906
759.9749756 1130.7043457031
958.4686279 1214.3797607422
1109.059082 1175.9996337891
1205.485474 1085.7915039063
1286.415649 1128.2770996094
1321.266235 1185.0897216797
1449.046265 1106.966796875
1498.771362 975.3892211914
END IONS
BEGIN IONS
TITLE=SH_AW_09112018_AW_04.5032.5032.3
RTINSECONDS=2014.1181
PEPMASS=494.927215576172 8448.04296875
CHARGE=3+
110.0717087 5766.90625
120.0810699 1998.9642333984
129.1025391 2978.2490234375
130.0860596 978.0097045898
132.6621552 1901.3493652344
132.6714783 1109.3815917969
141.1023407 1093.4940185547
147.1142578 896.7399291992
158.1369934 954.2253417969
166.0611725 1341.984375
169.09729 1442.7799072266
186.124115 8413.978515625
195.0881805 1702.6594238281
214.1189728 2665.1066894531
246.3248901 981.3510131836
249.2311096 1016.0718994141
251.1507721 1811.1550292969
278.644989 1038.8363037109
286.6614075 2299.3815917969
334.1931763 1032.5855712891
397.1464539 1193.7720947266
419.2246399 1080.6956787109
444.2556152 1011.6989135742
461.2825623 4260.5307617188
461.5722046 1414.2607421875
462.2290649 2845.6279296875
477.2456055 971.0880126953
494.2645264 4493.9736328125
556.2839355 1052.1843261719
572.3146362 1537.0059814453
578.7915039 4556.9702148438
579.2875366 1822.9901123047
590.3260498 8167.6811523438
591.3278809 1541.4921875
635.3291626 1852.2426757813
640.3244629 1492.2479248047
723.3413696 2386.1694335938
794.3751221 3616.0949707031
795.37677 1144.0950927734
1019.505737 2084.0710449219
1293.638672 1003.208984375
1400.23877 1076.1384277344
END IONS
BEGIN IONS
TITLE=SH_AW_09112018_AW_04.5033.5033.3
RTINSECONDS=2014.26684
PEPMASS=407.575805664063 11019.158203125
CHARGE=3+
86.09724426 3412.7370605469
99.30168915 900.2904052734
103.6465073 761.8944091797
104.1811295 879.8770141602
110.071907 3020.73828125
129.1026764 5744.2729492188
130.0874939 1268.9063720703
132.4562988 928.4913330078
136.0760498 1975.8337402344
147.1126099 1322.0303955078
175.1186981 1000.4435424805
254.5539856 864.7139282227
328.5403748 869.0706787109
383.2337646 1104.5137939453
411.06073 868.3431396484
903.4406738 1000.8411865234
1018.722168 1045.7957763672
END IONS
BEGIN IONS
TITLE=SH_AW_09112018_AW_04.5040.5040.2
RTINSECONDS=2016.44934
PEPMASS=650.755615234375 7247.31982421875
CHARGE=2+
101.7853317 828.1514892578
103.8487473 805.1573486328
104.017067 1706.5389404297
120.0801468 942.6802368164
129.1022186 1321.5074462891
132.727066 1132.7165527344
132.7872162 924.8400878906
140.1751251 896.2300415039
147.059021 3429.9680175781
187.9307098 846.8994140625
193.6177216 1121.2359619141
206.0301514 1143.1943359375
214.6404266 1686.0458984375
224.0409393 40913.19140625
224.0635071 1968.1442871094
226.0570679 1399.5178222656
242.8329468 986.5307617188
249.3860626 1276.4598388672
256.013031 1013.6649169922
260.1602783 5332.580078125
272.0701599 1029.5706787109
282.0307617 971.5977172852
307.6719971 1474.5
335.1689148 1307.8149414063
353.1796875 2030.0378417969
403.2245178 1047.0056152344
480.2303467 2137.7724609375
480.7345276 1199.1226806641
515.1295776 1345.9678955078
515.2810059 2109.6799316406
612.3357544 15997.8330078125
613.3414917 1872.5692138672
644.6282349 1130.9190673828
644.9660034 1185.2473144531
650.2994995 11904.9921875
650.633606 4964.5263671875
650.9668579 1693.5382080078
738.0040894 1018.0494995117
786.376709 3211.9489746094
841.6231689 1242.6890869141
887.4195557 2564.037109375
900.9331055 1118.1083984375
1059.454956 1747.4008789063
1060.429321 1542.236328125
1077.472412 19164.912109375
1078.479126 6217.390625
END IONS
BEGIN IONS
TITLE=SH_AW_09112018_AW_04.5044.5044.4
RTINSECONDS=2017.57548
PEPMASS=477.473571777344 11179.4541015625
CHARGE=4+
132.8132172 1892.5950927734
136.075592 2120.1440429688
141.3406219 911.3313598633
145.0970001 2653.3615722656
147.1119995 1025.0434570313
169.0601807 849.2768554688
173.0917969 1386.8116455078
175.1192474 3072.74609375
186.0878143 1517.1564941406
230.1136017 817.8258056641
264.6733704 767.3184814453
282.4097595 951.5789794922
314.1453857 1185.7946777344
363.1859741 972.8841552734
434.4529724 1054.4532470703
476.749176 2622.5778808594
477.2719421 1710.9340820313
490.226532 1742.7976074219
533.7392578 1038.4530029297
627.2833862 1102.5975341797
648.2772827 2891.9555664063
648.7802124 1093.359375
END IONS
BEGIN IONS
TITLE=SH_AW_09112018_AW_04.5045.5045.2
RTINSECONDS=2017.72536
PEPMASS=552.78515625 12335.5341796875
CHARGE=2+
76.54486847 788.6256103516
79.13405609 813.2612915039
84.08120728 1474.7457275391
86.0969162 7550.0751953125
98.81281281 926.6646728516
110.0714951 2843.8237304688
115.086586 3056.044921875
129.1023407 1467.9503173828
132.6863251 1794.7854003906
143.081665 8863.34765625
144.7216949 940.5236816406
157.1335602 5702.2182617188
169.0966492 3321.6357421875
175.1184998 1107.2432861328
185.128067 1021.9487915039
212.102356 1037.9537353516
214.1186981 13891.703125
243.5650177 901.2457275391
299.2073975 2047.1927490234
327.2018127 1074.8371582031
346.1141663 905.8555908203
359.1999207 1341.4736328125
384.0184326 935.6149291992
446.2344971 2736.0439453125
517.2734375 1942.9681396484
552.2648926 1638.7863769531
552.7512207 1383.0061035156
604.3010254 2972.56640625
646.3286133 1089.8382568359
691.333374 4414.58203125
742.3411255 1066.5927734375
760.3530884 1177.6440429688
778.2421875 1133.5727539063
778.369873 17549.134765625
779.3678589 2622.1362304688
891.4550781 1787.2803955078
962.4832153 1616.3077392578
END IONS
BEGIN IONS
TITLE=SH_AW_09112018_AW_04.5046.5046.3
RTINSECONDS=2017.87422
PEPMASS=408.868743896484 4552.0263671875
CHARGE=3+
86.09705353 3350.916015625
110.0713806 3870.6032714844
116.0712357 1016.1421508789
120.0808029 7969.2973632813
129.1024323 7588.021484375
130.086441 1521.5919189453
132.5838776 863.5894775391
132.5969696 1260.6960449219
136.0757599 2465.2700195313
136.6274414 884.6521606445
136.658905 783.0864868164
147.1132355 1341.5570068359
175.119339 1398.498046875
179.4204102 897.4531860352
238.11586 860.1823120117
240.0968781 879.0269775391
261.1557922 915.3118896484
261.6409912 952.5599975586
267.655426 1119.0285644531
338.1817932 1571.5952148438
408.0653687 1024.4921875
437.2516479 1468.6192626953
446.2293701 965.2532348633
478.1240845 961.4624633789
534.3023682 2085.5612792969
561.5567627 1025.0698242188
591.3282471 1704.1766357422
746.5239258 1056.2253417969
END IONS
BEGIN IONS
TITLE=SH_AW_09112018_AW_04.5047.5047.4
RTINSECONDS=2018.02308
PEPMASS=487.976684570313 10206.87890625
CHARGE=4+
136.0762177 939.9254760742
147.1122894 1264.380859375
175.1186523 1424.8082275391
184.071701 849.2510986328
184.600296 869.207824707
212.4713287 866.5686035156
292.8794556 952.1850585938
307.6708984 1535.0582275391
310.1698303 1322.3112792969
342.9377441 847.9826660156
480.2287292 3780.1921386719
566.2572632 1789.0173339844
623.277832 1273.3669433594
643.2754517 2892.4450683594
651.7844849 2964.1394042969
819.7064209 1064.3967285156
1303.484375 1041.9376220703
1916.67688 1191.8289794922
END IONS
BEGIN IONS
TITLE=SH_AW_09112018_AW_04.5058.5058.3
RTINSECONDS=2021.61306
PEPMASS=426.876281738281 6144.8525390625
CHARGE=3+
99.05561066 1992.4680175781
101.0709152 905.3518066406
110.0714569 4449.4150390625
114.4152374 883.450378418
115.4007568 1140.287109375
119.5106506 770.1103515625
126.979454 757.9324951172
129.1022491 6903.8623046875
130.0660553 1746.873046875
130.0865631 992.6418457031
132.0807343 1392.0894775391
132.735199 1288.390625
132.7961273 1088.2404785156
136.0753174 4420.6943359375
159.091217 8022.2045898438
170.9624481 818.1923217773
175.1190338 1861.2589111328
177.7788239 1029.9455566406
187.0864105 2374.0771484375
195.0883026 1744.3565673828
230.1276093 1712.2829589844
244.1655426 1304.5103759766
255.1438141 1090.3240966797
258.1438293 906.9251708984
272.171051 3239.6989746094
312.5403748 927.8657226563
388.2266846 960.0223388672
396.1585388 1027.4426269531
498.2678833 2085.4221191406
510.2519226 1343.056640625
510.75354 876.0724487305
END IONS
BEGIN IONS
TITLE=SH_AW_09112018_AW_04.5063.5063.2
RTINSECONDS=2023.09194
PEPMASS=416.185821533203 11813.970703125
CHARGE=2+
64.71939087 3369.8054199219
65.87940216 966.0524291992
70.06591797 1647.5412597656
72.91120911 761.5868530273
84.04516602 1107.2318115234
84.08145142 1721.0981445313
84.36101532 745.7678833008
86.09681702 1870.3898925781
110.0718536 1417.5926513672
116.0103989 894.1262817383
120.688652 936.7445678711
132.8931274 2076.513671875
132.9021912 1091.6887207031
136.0758057 4231.326171875
146.6644592 936.0501098633
155.4181671 886.7468261719
175.1191406 1930.9333496094
223.1075287 9327.8193359375
248.0220642 877.9623413086
303.1781921 6034.1176757813
371.7235718 910.4831542969
533.2422485 1046.9423828125
581.2661133 3204.0209960938
592.3667603 1051.6481933594
778.649353 942.7786865234
END IONS
BEGIN IONS
TITLE=SH_AW_09112018_AW_04.5064.5064.4
RTINSECONDS=2023.24086
PEPMASS=461.233703613281 2791.9169921875
CHARGE=4+
129.1018372 2612.7482910156
130.9731293 831.1713256836
132.64505 1056.6910400391
143.1176147 3389.7270507813
147.1121826 941.315612793
175.1188049 1655.7940673828
216.1121674 1210.7799072266
333.1878357 2448.810546875
359.027771 1020.147277832
451.7027893 1158.7076416016
460.7537231 2039.8629150391
461.2276306 2823.9475097656
461.2872009 7062.8002929688
557.9423218 1144.0479736328
871.6558838 1114.6143798828
1146.807373 1156.9427490234
1643.766113 1198.7668457031
END IONS
BEGIN IONS
TITLE=SH_AW_09112018_AW_04.5080.5080.3
RTINSECONDS=2028.58998
PEPMASS=394.206604003906 7386.2763671875
CHARGE=3+
84.04525757 924.0023803711
84.08139801 3266.1376953125
86.09695435 3512.1374511719
110.0716858 6572.44921875
129.1026001 1424.0643310547
132.7858276 1363.5396728516
136.0762024 977.8680419922
140.5174866 889.3137817383
144.52771 849.3798828125
147.1127014 1892.6628417969
153.6743927 908.1907958984
159.0758972 2716.6545410156
175.1186371 2251.3486328125
183.1127777 1188.3127441406
187.0708618 2005.5242919922
200.1396484 1443.9780273438
232.1398773 2810.423828125
244.1642456 1915.6556396484
253.1173248 1517.4019775391
256.2473755 979.1112670898
327.1043396 1084.4244384766
345.5521545 999.2845458984
353.2204285 816.3139038086
430.1694336 1330.6479492188
531.250061 1088.1995849609
613.3012085 2061.6442871094
633.8587036 1090.3005371094
704.65271 1041.9309082031
1098.137329 1142.2813720703
END IONS
BEGIN IONS
TITLE=SH_AW_09112018_AW_04.5093.5093.4
RTINSECONDS=2032.88448
PEPMASS=436.720062255859 7676.6376953125
CHARGE=4+
120.0806961 2926.1101074219
128.5023193 833.7954711914
129.1024628 8501.63671875
130.1056061 989.6967773438
132.7776184 1883.8079833984
132.7861023 920.4494018555
136.07547 1769.3231201172
138.8403015 881.0572509766
141.1016846 1459.8254394531
158.0921021 938.1005249023
175.1190186 1784.3226318359
199.1804504 1499.1823730469
201.1245422 945.33984375
290.0823364 932.111328125
306.6652527 873.7725219727
347.1676636 1308.0030517578
397.6999512 971.3598632813
431.6734619 1006.0316772461
436.7412109 1198.1364746094
520.2698975 1194.7525634766
693.8638306 1246.5676269531
694.3341064 1590.0905761719
1049.720703 1051.7467041016
END IONS
BEGIN IONS
TITLE=SH_AW_09112018_AW_04.5094.5094.2
RTINSECONDS=2033.03334
PEPMASS=387.722015380859 7381.9658203125
CHARGE=2+
55.05515289 1367.3410644531
64.83274841 1006.21484375
64.83794403 2288.3312988281
64.84090424 1915.8475341797
68.02585602 735.8423461914
70.06599426 1961.0244140625
72.08150482 13509.6728515625
73.86460114 751.5385742188
84.08151245 1923.9566650391
86.09715271 5046.6137695313
110.071701 1373.4458007813
129.1022034 1920.4173583984
168.8444214 939.0445556641
175.1187592 4761.8603515625
185.164978 1904.8626708984
211.3781128 865.3768310547
213.1608582 1060.9732666016
246.1804504 1138.1469726563
257.161377 956.615234375
297.5265198 1069.9353027344
355.0712891 1239.2700195313
387.270752 12203.5673828125
514.4631958 1201.7384033203
587.1942749 1064.1051025391
END IONS
BEGIN IONS
TITLE=SH_AW_09112018_AW_04.5098.5098.3
RTINSECONDS=2034.16032
PEPMASS=445.896187174893 15923.3212890625
CHARGE=3+
98.98451233 1252.5048828125
101.0717773 3949.87890625
102.0555954 4126.2138671875
102.909874 819.9154052734
104.6573944 741.7827758789
110.0719528 1668.9799804688
123.9739761 832.9714355469
129.1022491 1666.8685302734
132.7477875 1005.8355102539
158.092453 2088.1748046875
167.0557404 1094.6364746094
175.1187134 3613.5444335938
208.9539185 1384.3988037109
215.1141205 1826.5072021484
216.0969696 1141.2377929688
221.124115 965.2641601563
232.1405945 5198.2348632813
240.9638367 884.2788696289
280.1846313 879.6024780273
292.6602783 1271.2565917969
300.1354675 883.7625732422
311.6629944 1943.3796386719
318.9212341 1116.2873535156
326.6690674 2581.3215332031
345.2242737 7367.9345703125
359.0270081 2226.0375976563
360.0297241 7596.0952148438
430.0894775 985.559753418
446.2358093 2280.8107910156
456.256134 1792.8679199219
474.2670288 8459.0546875
563.2446899 1158.6219482422
564.2347412 1031.6063232422
567.2841187 1057.2608642578
581.2565918 2801.9616699219
585.3016968 6527.6318359375
602.3273926 5588.5004882813
603.3213501 1303.4373779297
666.3584595 1301.8198242188
1061.303955 1033.4437255859
1337.432983 1020.2192382813
1374.934448 1054.0678710938
END IONS
BEGIN IONS
TITLE=SH_AW_09112018_AW_04.5104.5104.3
RTINSECONDS=2035.9905
PEPMASS=402.532531738281 6465.3466796875
CHARGE=3+
84.04508972 2277.2429199219
84.0814743 8194.0234375
85.08460236 1535.548828125
85.52187347 874.7127075195
86.04540253 794.7178955078
86.09703064 3261.7197265625
97.84304047 815.4917602539
101.0714493 991.1680297852
110.0715485 1809.6813964844
116.0713425 849.8009033203
129.1022186 8751.3388671875
130.0866852 1022.2447509766
132.6234741 997.1650390625
136.0758514 1956.2053222656
147.112915 1955.3182373047
167.1184692 1065.0626220703
173.1285858 1536.2706298828
183.1352539 882.2152099609
210.1350098 719.4160766602
402.2720947 982.436340332
412.2485657 1048.0205078125
445.3117981 1056.9666748047
494.4464111 919.6155395508
655.3892212 1025.1063232422
END IONS
BEGIN IONS
TITLE=SH_AW_09112018_AW_04.5112.5112.3
RTINSECONDS=2038.52508
PEPMASS=401.587127685547 7757.84326171875
CHARGE=3+
84.0453186 1842.8865966797
84.08136749 6911.3657226563
86.09729767 1571.8070068359
88.79180908 880.0380249023
101.0714493 1086.5157470703
113.4612427 1013.1737670898
129.1024017 5064.7231445313
132.7543335 2564.5920410156
136.0756836 999.5755615234
175.118454 1255.3651123047
205.9361725 913.8704833984
278.1845703 1036.5621337891
278.6745605 1112.1588134766
293.6522217 892.3335571289
353.7072144 883.2067260742
394.4984131 1034.6651611328
445.3138733 1214.5048828125
513.3002319 1152.1258544922
515.284729 936.8323364258
902.8897705 982.9260253906
927.6801147 918.5772705078
END IONS
BEGIN IONS
TITLE=SH_AW_09112018_AW_04.5113.5113.3
RTINSECONDS=2038.674
PEPMASS=482.867279052734 8031.021484375
CHARGE=3+
110.0714417 5243.2153320313
117.9221573 813.6930541992
118.3458557 757.5055541992
118.730011 845.8239135742
119.0496216 2144.1057128906
129.102066 2652.1916503906
132.4987488 1208.3240966797
132.5164795 902.6524658203
132.5729065 1319.2414550781
132.5817871 1062.1481933594
136.0757599 22142.515625
137.0790558 1845.5250244141
148.0757446 1051.3718261719
158.0919189 1129.8588867188
175.1187592 4017.3542480469
193.0965576 1415.3770751953
197.1281128 1026.5828857422
221.0906982 958.1541137695
289.1602478 4437.2749023438
290.1617737 838.3254394531
367.1171875 852.3515014648
404.1874084 2232.4079589844
448.2037048 2107.8171386719
450.7125549 927.80859375
482.7203064 1349.4780273438
505.7150574 3731.6572265625
563.2341309 1676.4497070313
564.4215088 999.9317626953
613.7540283 1867.2680664063
633.258667 2860.8525390625
642.2648315 6367.0239257813
880.3393555 1315.6185302734
1254.43103 1114.1218261719
END IONS
BEGIN IONS
TITLE=SH_AW_09112018_AW_04.5117.5117.3
RTINSECONDS=2039.8011
PEPMASS=379.55960371047 6833.76318359375
CHARGE=3+
84.04491425 1631.8527832031
84.08162689 1950.4669189453
85.90597534 829.9635620117
86.09703827 7447.5126953125
110.0715027 2256.0822753906
129.1022949 1860.3179931641
132.6595917 676.4716796875
132.6746063 907.1729125977
136.0755005 1063.5404052734
150.6582794 818.6319580078
170.4422455 768.1579589844
175.1183777 2614.3447265625
180.9020233 827.212097168
197.1291809 797.3141479492
201.1346741 1618.0101318359
222.5109558 742.8991699219
251.0456543 1689.5625
290.6827698 1107.8435058594
399.2086792 2608.4846191406
451.6630859 854.1632080078
512.296936 4621.8056640625
513.2937012 1318.9091796875
513.7763062 959.6005249023
606.2816162 877.7894897461
679.0775146 1047.3211669922
693.6166382 976.947265625
746.3637085 874.2858276367
1167.352905 1056.6497802734
END IONS
BEGIN IONS
TITLE=SH_AW_09112018_AW_04.5121.5121.3
RTINSECONDS=2040.92688
PEPMASS=484.588865754897 7597.830078125
CHARGE=3+
101.0716934 1375.9573974609
102.0556259 913.7724609375
105.7210388 943.2098999023
110.0715561 4481.8647460938
112.0784607 768.9139404297
112.0872955 930.9236450195
115.9833832 803.2425537109
128.8523102 786.1212768555
129.1022949 13247.287109375
132.6606293 1849.6931152344
136.0756531 11536.783203125
136.1244202 871.7920532227
137.2640228 874.4700317383
143.1178894 6591.318359375
152.4334106 831.867980957
162.2208099 925.2874755859
197.2607574 881.4331054688
230.1126404 1079.5911865234
240.1330109 2127.4953613281
276.1545105 966.7889404297
336.1383362 922.5487060547
350.1195679 826.7957763672
371.2309875 1157.2780761719
420.681488 870.8533935547
484.2980347 1525.8361816406
593.2320557 1146.7233886719
629.6497803 937.3376464844
640.8045044 1339.1235351563
643.7695313 1556.2199707031
669.8354492 1221.5213623047
840.3400879 2981.1987304688
1163.845459 1221.6818847656
END IONS
BEGIN IONS
TITLE=SH_AW_09112018_AW_04.5122.5122.3
RTINSECONDS=2041.07712
PEPMASS=581.958251953125 7742.392578125
CHARGE=3+
120.0814514 1090.0938720703
129.1023407 48523.375
130.0859833 1510.9927978516
132.5715942 1995.1041259766
136.0761261 1214.4676513672
141.1020355 2686.7985839844
147.1123962 1722.9260253906
169.0967407 1606.2873535156
175.1187744 5044.2495117188
197.1288757 2766.0363769531
199.1808167 4092.0402832031
215.1395264 3895.6545410156
216.1346588 2061.1667480469
231.1493073 1105.0174560547
234.1451569 2965.13671875
259.1452026 959.1572265625
276.1713562 2397.9155273438
279.0997314 1148.1484375
303.177063 2897.2529296875
312.1639404 1003.2675170898
324.155426 2057.798828125
326.1725464 1032.9704589844
328.6841125 2724.439453125
347.1690979 2118.8598632813
368.6793823 1040.0452880859
395.2249756 1051.4343261719
423.2063293 1664.5111083984
462.7541809 1436.0035400391
475.264679 1729.2215576172
480.9440918 1008.8646240234
490.2372742 4574.3735351563
490.5723877 2309.2844238281
490.9077759 1193.9169921875
526.7480469 2248.4389648438
535.2631226 2661.4416503906
545.2015381 1551.1419677734
559.3066406 3304.5073242188
575.28479 1009.2066650391
575.6289673 3626.3483886719
575.9627686 2305.005859375
581.2713013 3590.2856445313
607.2941284 2023.0118408203
612.3212891 1259.7630615234
650.8087158 4627.142578125
651.3120117 1354.7935791016
656.3619385 10704.74609375
657.3617554 2130.1228027344
683.3577881 2537.9763183594
686.3234253 2725.6616210938
686.8319092 1849.9704589844
694.3514404 2337.5705566406
700.2790527 1232.2192382813
734.8501587 10927.6826171875
735.3517456 5794.1284179688
735.8571777 1387.3582763672
740.343689 1275.1580810547
749.3815308 1433.9973144531
750.8748169 2033.1607666016
758.3783569 4101.4653320313
758.8786011 3776.7895507813
770.406311 3439.1455078125
811.4086304 1912.1036376953
827.3850708 1630.1999511719
985.5304565 1488.3291015625
1170.258545 1263.9481201172
1180.898438 1463.6291503906
1300.602539 1968.6853027344
END IONS
BEGIN IONS
TITLE=SH_AW_09112018_AW_04.5123.5123.3
RTINSECONDS=2041.22598
PEPMASS=382.209891564585 9442.4375
CHARGE=3+
82.63938141 902.7646484375
84.08132935 2076.1420898438
86.0969696 5164.3115234375
91.98659515 776.7479248047
110.0714951 4575.2456054688
124.4152145 889.6947631836
129.1021271 1984.5535888672
132.5058746 1034.1405029297
132.5163269 1296.6597900391
136.0754852 1106.4370117188
147.1127472 955.6213378906
157.133316 916.0916748047
175.1186523 2099.6809082031
298.1829834 942.2389526367
360.87854 1216.7270507813
386.2094727 3099.287109375
447.7424316 1848.986328125
458.3072205 2232.0554199219
461.7443848 1885.9869384766
538.8309326 1239.4090576172
545.3156738 1112.3507080078
565.7511597 918.8839111328
613.7576904 905.0143432617
646.1763306 895.6660766602
683.3278198 1095.8284912109
727.0776978 1130.7529296875
764.9706421 985.3930664063
787.8393555 1161.6639404297
1116.926025 1080.4444580078
END IONS
BEGIN IONS
TITLE=SH_AW_09112018_AW_04.5124.5124.2
RTINSECONDS=2041.3776
PEPMASS=704.791870117188 9609.3603515625
CHARGE=2+
97.36769867 1052.6613769531
100.7519608 892.9710693359
101.0172272 18780.9140625
103.794693 943.1526489258
104.0171661 1133.56640625
124.5386353 804.4178466797
129.1023102 4089.8737792969
130.0321808 1832.6993408203
130.0864105 3092.6647949219
132.4552612 994.9422607422
140.4044189 1214.3121337891
147.0587463 3726.8474121094
147.1131439 3613.1047363281
200.0852814 70986.296875
201.087204 2169.2712402344
228.0799255 31041.279296875
229.0833588 1248.9975585938
292.0487671 1221.7878417969
297.100647 1213.6885986328
303.1474915 1591.2412109375
315.1117859 9579.0478515625
321.1594543 17116.98046875
322.1607361 1132.5173339844
388.5304871 1020.4320678711
411.1444702 1751.4157714844
420.2260437 3089.40234375
429.1557312 5300.8618164063
512.1903687 2328.1589355469
530.2051392 1531.1239013672
535.9024658 1102.6794433594
591.2875977 3883.3061523438
644.2439575 1761.8618164063
687.7683105 1158.7161865234
696.2843018 4910.7407226563
696.769104 1196.6529541016
704.7872314 3814.7944335938
705.2905884 1736.3930664063
765.3372803 6115.6357421875
766.3347168 1461.7260742188
801.2788696 1271.1297607422
818.277771 1425.9720458984
844.3277588 1304.5075683594
862.3427734 1289.1634521484
879.3758545 3786.3854980469
919.3753662 1209.8248291016
972.3339844 2245.9633789063
980.4248657 4314.3383789063
989.3458252 2874.3286132813
1018.365173 1430.2955322266
1088.41687 2793.2023925781
1094.479126 4947.4155273438
1135.54834 1378.662109375
1147.435181 1451.0637207031
1164.485596 5251.568359375
1165.479858 1378.4996337891
1181.503418 14332.935546875
1182.50415 6068.2387695313
END IONS
BEGIN IONS
TITLE=SH_AW_09112018_AW_04.5130.5130.3
RTINSECONDS=2043.20808
PEPMASS=420.862574022035 8378.962890625
CHARGE=3+
101.0710144 1011.7120361328
102.0551834 1004.1342163086
110.0716019 1126.7762451172
120.3137283 859.0860595703
129.0657043 1077.2928466797
129.1019745 2653.6323242188
130.0861359 1982.7517089844
132.7431641 1050.0505371094
136.075592 2987.7126464844
147.1130066 1763.8234863281
156.8500671 809.6145019531
175.1185913 947.594543457
316.4956055 852.7659912109
363.1814575 1141.1715087891
557.7543945 1230.4523925781
712.3053589 1145.4991455078
1125.071533 1040.3237304688
END IONS
BEGIN IONS
TITLE=SH_AW_09112018_AW_04.5151.5151.3
RTINSECONDS=2050.31736
PEPMASS=581.966674804688 12602.373046875
CHARGE=3+
120.0803375 1458.6156005859
129.0931549 1683.2818603516
129.1024017 29007.73828125
130.0862732 1155.8367919922
130.105896 1137.2376708984
132.7486115 1302.7459716797
132.7974243 914.4341430664
132.8188324 1444.87890625
146.2221527 980.7777709961
147.1122742 1167.8179931641
169.0972748 1059.0699462891
175.1188507 3140.5952148438
215.1397705 3813.8515625
216.1352234 1543.8719482422
225.5935669 929.6961669922
227.103241 1012.5479736328
234.1448517 1559.8170166016
256.1298828 1150.3723144531
276.1690979 1508.4769287109
328.6852722 2020.1177978516
329.1882629 1151.6029052734
333.2143555 1118.2116699219
475.2633972 1066.1850585938
490.2401123 1661.3763427734
535.2625732 1554.5849609375
559.3042603 1530.8813476563
575.6283569 2303.5690917969
581.2728271 1315.8941650391
612.3213501 1562.8928222656
650.8062134 3695.4213867188
656.3612671 8339.7314453125
683.3638306 1331.6988525391
686.3253174 3463.6325683594
686.8293457 1087.0068359375
725.8442383 2022.0120849609
734.8509521 8186.1293945313
735.352356 3657.2087402344
735.8543701 1320.3143310547
741.8742676 1134.6654052734
750.8804321 1892.4053955078
751.3790283 1187.5784912109
770.4100342 1539.7230224609
811.420105 1195.9184570313
1180.772339 1442.3345947266
1207.422974 1275.9097900391
1420.054688 1185.3637695313
END IONS
BEGIN IONS
TITLE=SH_AW_09112018_AW_04.5153.5153.4
RTINSECONDS=2050.76988
PEPMASS=436.475921630859 37066.12109375
CHARGE=4+
120.0810471 10644.865234375
129.1022797 20899.5625
130.0319061 1758.1246337891
132.6077118 1112.7443847656
136.0752411 1320.7939453125
141.1018524 3960.7983398438
147.0584259 2941.9851074219
147.1129913 1147.0220947266
155.0805359 1106.6564941406
169.0968323 2910.95703125
175.1189423 6236.6171875
195.112793 885.1676025391
197.1281891 1502.9384765625
201.1231842 3240.9860839844
212.101593 817.1163330078
216.1347351 1377.1536865234
234.1446381 1169.9873046875
256.1289063 911.5057373047
276.1711731 1233.1866455078
290.0809631 1056.3679199219
306.6638489 2511.3251953125
325.188446 935.541809082
342.1841431 1942.2154541016
347.1677856 3871.6423339844
397.2040405 3012.5656738281
397.6995239 3647.0544433594
398.1966858 1255.4766845703
406.2126465 1946.6296386719
462.7527161 1347.0485839844
475.2630005 5047.689453125
476.2697144 1022.7485351563
484.5655212 1024.7521972656
490.2428589 1370.5336914063
520.2668457 3011.8344726563
520.7657471 1757.7758789063
527.5908813 1206.9201660156
532.9345703 1147.7346191406
545.2086792 1388.0025634766
559.3100586 1317.6961669922
592.2888794 923.7712402344
612.3209229 3402.3894042969
650.8067627 2333.98828125
651.3010254 1136.0771484375
683.3614502 4339.4291992188
686.3225098 2834.1672363281
811.4147949 2118.6364746094
930.258728 1097.9851074219
1278.585693 1109.6087646484
END IONS
BEGIN IONS
TITLE=SH_AW_09112018_AW_04.5155.5155.3
RTINSECONDS=2051.19216
PEPMASS=475.229831838335 9153.904296875
CHARGE=3+
101.0717392 1669.8918457031
102.0556717 1433.1364746094
110.0718002 2018.263671875
120.0811157 1466.7043457031
129.1026001 3792.0739746094
136.0758362 2584.7709960938
147.1135864 1453.0125732422
218.2510223 917.6182250977
230.1526184 918.462097168
258.4354858 803.5822143555
289.5223083 951.3775634766
294.1487122 1366.7626953125
388.2217712 2424.5595703125
392.7603455 1066.501953125
452.216156 1671.1967773438
475.2674866 3754.3171386719
487.2868652 1566.6973876953
557.300293 1444.3804931641
698.8511353 999.7463378906
805.5682983 1075.6246337891
829.4691772 1055.0765380859
1462.664307 1094.2144775391
END IONS
BEGIN IONS
TITLE=SH_AW_09112018_AW_04.5160.5160.3
RTINSECONDS=2052.67044
PEPMASS=402.216156005859 12422.8994140625
CHARGE=3+
84.04505157 1436.6018066406
84.08132172 7289.0668945313
86.09690857 5324.173828125
88.03962708 1226.6353759766
96.32453918 722.3160400391
101.0711975 1529.7927246094
110.0715866 5614.1625976563
120.0811005 1029.0677490234
126.055275 1317.6844482422
127.0505219 4544.4575195313
129.1022034 9060.50390625
130.0864105 2313.5822753906
130.1059723 818.3593139648
132.749588 806.001159668
136.0753021 1263.7138671875
145.0604248 2435.7507324219
147.1132813 2320.77734375
157.1329956 1318.5758056641
158.0924225 826.2489624023
173.0558319 1544.0441894531
175.1194763 1430.9532470703
184.0719604 885.8819580078
184.637085 956.6156005859
201.1224213 1048.8259277344
241.0915833 1376.8919677734
269.0883179 1005.4248046875
285.1368103 1111.8736572266
303.868927 931.669921875
388.7041931 2531.1142578125
409.6754761 952.9536132813
418.2651672 3054.1157226563
517.3347778 1456.8830566406
560.7635498 1038.6806640625
631.3726196 3579.4384765625
END IONS
BEGIN IONS
TITLE=SH_AW_09112018_AW_04.5169.5169.2
RTINSECONDS=2055.58788
PEPMASS=523.295371331102 3490.49072265625
CHARGE=2+
82.00112915 809.4088745117
84.04492188 1372.9931640625
84.08164978 2443.5024414063
85.02925873 1468.8018798828
86.09715271 1444.111328125
90.63500214 838.658203125
91.87734222 973.698425293
92.11479187 966.0887451172
104.0533752 1409.4649658203
110.0716934 2474.4833984375
129.1022491 2764.2905273438
130.086319 1205.5274658203
132.7494965 882.9294433594
147.1125031 1182.9309082031
159.3356323 1005.4668579102
163.8439331 1022.6077880859
182.1291809 2204.7436523438
183.1126862 2548.53515625
200.1390381 4363.2353515625
210.1232452 1332.9897460938
228.1341858 1219.5598144531
254.6684875 1060.6494140625
267.3929749 857.5637207031
409.7341919 1199.4091796875
450.2432861 1298.7222900391
451.1802368 984.5036010742
514.2883911 5217.1665039063
514.7850342 5374.5766601563
515.2796021 2310.1005859375
522.7692261 1423.9460449219
574.3301392 1308.1829833984
687.4161987 1594.2359619141
719.9122314 1133.8599853516
818.4545288 5771.5815429688
893.4932861 1051.7084960938
END IONS
BEGIN IONS
TITLE=SH_AW_09112018_AW_04.5180.5180.3
RTINSECONDS=2059.1775
PEPMASS=375.197509765625 7356.2470703125
CHARGE=3+
84.04534912 968.1512451172
84.08157349 3491.1640625
86.09719849 2400.8859863281
91.08596802 786.1397705078
102.0556946 2049.9748535156
110.0717545 1384.0003662109
129.102478 2325.111328125
131.5535736 920.4958496094
132.8408966 1755.921875
136.0759583 1615.8782958984
169.3226166 717.8127441406
175.1188202 1729.5811767578
183.0969696 788.5250854492
183.1139832 761.126159668
203.835495 959.5456542969
304.1601868 870.7717285156
359.0655823 1284.0054931641
854.2914429 1036.4289550781
END IONS
BEGIN IONS
TITLE=SH_AW_09112018_AW_04.5181.5181.2
RTINSECONDS=2059.32834
PEPMASS=759.827408727119 10076.0224609375
CHARGE=2+
116.0710831 1211.7486572266
119.0490646 2287.4594726563
126.0551071 2530.7072753906
128.0240021 1033.9871826172
130.031723 2044.1813964844
132.6040497 1170.5728759766
136.0758667 41859.26171875
137.0791168 2132.0773925781
147.0586243 17090.908203125
150.1144867 927.7366333008
154.0498505 2906.8830566406
171.0764465 6410.4814453125
175.118866 7009.5751953125
189.087326 17292.638671875
204.0803986 2108.7309570313
211.7793274 1068.0062255859
217.0821228 29719.888671875
218.0861359 1481.2580566406
221.0926056 5159.865234375
228.098114 3282.3200683594
232.0747986 2417.3852539063
238.118454 1580.3248291016
265.1189575 1901.6044921875
275.1016235 2438.44921875
276.1012268 2175.6140136719
286.1503601 1208.5971679688
290.1134644 2552.8959960938
296.3894043 1171.5053710938
303.1776123 2635.1428222656
346.1051025 2182.1118164063
359.138916 1645.1833496094
362.1329041 2280.6291503906
367.1427307 3331.0825195313
373.1480408 1164.1536865234
378.1289978 2469.7758789063
380.14505 4677.3745117188
391.1598816 3610.8303222656
395.1369019 4506.4174804688
404.2247925 4239.8081054688
419.1548462 2059.8159179688
436.7145996 2382.5671386719
437.165802 3809.3137207031
454.1867371 1238.5838623047
475.177948 1080.2696533203
475.2586975 2533.6313476563
488.1733704 1458.0539550781
506.1862793 1318.8114013672
532.2841187 12171.318359375
541.7484741 1963.2414550781
581.2692261 2781.7563476563
583.2134399 1536.6993408203
590.2736816 2702.5397949219
590.7778931 1303.8516845703
619.3168335 16196.8828125
651.7923584 3041.5283203125
689.3256836 1217.2530517578
706.2314453 1809.755859375
706.3467407 23012.16015625
707.3468018 4113.8061523438
750.8207397 1389.3494873047
778.697876 1444.0491943359
789.383728 1613.0969238281
807.3954468 32824.125
808.3925171 4506.5869140625
840.7791748 1205.48828125
872.4141846 2257.3823242188
890.4213867 3078.65625
891.4178467 1555.4658203125
908.4431763 39055.203125
909.4379883 6941.2495117188
959.440979 2352.86328125
1016.46875 1705.4942626953
1081.325562 1220.3090820313
1082.48999 16344.6201171875
1083.482178 3695.6599121094
1121.484985 1444.5959472656
1139.510986 33537.8515625
1140.509644 8191.0063476563
1302.573486 10210.3427734375
1303.550415 2122.421875
1417.497314 1296.3157958984
1517.11792 1366.7496337891
END IONS
BEGIN IONS
TITLE=SH_AW_09112018_AW_04.5191.5191.3
RTINSECONDS=2062.56666
PEPMASS=378.85241882994 10576.060546875
CHARGE=3+
84.04462433 948.5336914063
84.08124542 1528.3544921875
86.09705353 4385.6323242188
88.03945923 960.7127685547
97.36832428 728.3386230469
107.5724335 899.9301147461
110.0715561 2192.6696777344
119.0929108 751.6475219727
120.0807495 1632.6075439453
122.0075836 968.0335083008
123.1826401 868.9082641602
128.7651672 772.6264648438
129.1022491 813.5908813477
132.723877 1092.1533203125
132.7769775 802.1624755859
132.7969513 940.7587280273
136.0760345 1561.9202880859
147.1129913 1192.1158447266
152.6116943 854.2448730469
159.0766296 2703.3698730469
165.4204712 862.7078857422
173.1286011 1248.8804931641
175.1186523 1538.7591552734
231.9914703 825.5455322266
237.1225586 1960.0120849609
311.4008484 909.2504882813
399.2117004 984.3226928711
512.2932129 1245.9945068359
530.369812 883.5465698242
585.3007202 1515.7227783203
900.8588257 882.3143920898
1006.923523 976.8875732422
1046.92749 992.7291870117
1084.592529 988.8735351563
END IONS
BEGIN IONS
TITLE=SH_AW_09112018_AW_04.5195.5195.2
RTINSECONDS=2063.69322
PEPMASS=468.220506520283 14522.25
CHARGE=2+
70.06589508 1728.2482910156
84.04503632 850.2783203125
84.08122253 1154.1888427734
87.05606842 1569.9683837891
94.14834595 878.6873168945
102.055336 3319.0786132813
115.0511627 970.4432373047
129.0659637 3130.4741210938
132.7391968 843.5588989258
136.0757599 1891.3751220703
145.0601807 992.2990112305
147.0764618 6989.5317382813
157.0608063 2092.80859375
166.1116333 872.9228515625
175.0716705 4001.8439941406
175.1183167 2807.2614746094
214.0820465 2108.3676757813
246.1547852 1579.6257324219
255.3541412 980.9956054688
347.2034912 3215.7119140625
394.4915771 842.8513793945
533.2793579 2496.7282714844
704.3414307 1313.4576416016
761.3660278 7527.6342773438
762.3704224 2074.9274902344
772.536499 908.0389404297
853.0562744 922.3143310547
END IONS
BEGIN IONS
TITLE=SH_AW_09112018_AW_04.5203.5203.3
RTINSECONDS=2066.229
PEPMASS=695.67822265625 6536.08642578125
CHARGE=3+
147.0587311 70526.84375
147.1122437 3025.6413574219
148.0616913 2662.5859375
149.0545044 1843.0960693359
150.0850677 1152.8651123047
155.0810547 2669.3449707031
157.0971375 3413.5087890625
161.0920258 4928.427734375
167.0813904 3389.7587890625
169.1332245 3940.4973144531
184.1085358 3130.8669433594
185.0916443 2707.7526855469
187.1075745 2781.4790039063
189.0871429 3193.8874511719
197.0919647 1415.8154296875
199.1079865 1331.6254882813
212.103241 12756.1396484375
215.1033936 1878.6899414063
226.1549683 1526.8425292969
229.2256775 967.4977416992
234.0902405 1587.5600585938
240.0977478 5040.7280273438
246.1285095 1380.5239257813
254.1137695 2472.9809570313
256.1290588 1297.4118652344
257.1616516 1951.4464111328
258.1453857 2091.6225585938
262.0867004 1591.8065185547
265.2542725 1148.9750976563
272.1260681 1904.5848388672
275.171936 2524.1833496094
284.123291 1742.7247314453
298.1772461 1867.7514648438
301.0964661 2576.6455078125
317.1290283 1148.9095458984
337.1844177 1589.5823974609
345.123291 10390.08203125
355.1600647 1253.4548339844
355.1990356 7164.2299804688
356.0025635 1105.107421875
359.1391296 3807.6530761719
363.132843 5090.4360351563
372.1487427 1359.3824462891
379.2145386 5512.7143554688
379.7142944 1870.2674560547
381.1756287 1500.876953125
385.2182007 2483.6511230469
386.203949 2910.5268554688
399.1872559 2235.5219726563
403.2330322 1237.4232177734
436.2349854 2016.6834716797
438.1970825 2430.5720214844
440.2497559 2872.3872070313
456.2080383 2914.1184082031
464.2154236 1989.3355712891
468.2479248 5509.390625
476.2470703 2722.486328125
483.2550659 1409.6787109375
484.7600403 10706.546875
485.2631531 3964.50390625
512.9389038 1822.2231445313
513.2751465 1765.7838134766
526.2858276 1424.6793212891
531.324707 2247.3579101563
535.2832642 3092.1813964844
535.7893066 1314.4353027344
551.2833862 1670.2215576172
555.279541 1447.8753662109
569.2940063 3623.44140625
611.3170166 2938.86328125
629.3274536 2426.2358398438
630.2526245 3711.8522949219
632.3151245 3681.9392089844
632.6495361 2537.9375
633.3459473 3022.1713867188
633.8532715 1976.9956054688
644.3758545 5512.4990234375
652.3310547 3780.9177246094
656.3240356 1749.0501708984
661.8574829 4891.9047851563
662.355957 1424.4556884766
677.3338013 1357.5319824219
694.8566895 1175.8447265625
704.8461304 1312.8155517578
712.3776855 1487.3143310547
735.3621216 2421.2099609375
739.4119263 2848.7329101563
740.3973999 2716.4206542969
753.3786011 3419.859375
754.3839722 1323.0024414063
757.4196777 33593.84765625
758.4266357 7585.7788085938
759.9002075 1784.1086425781
760.3999023 2603.8410644531
768.902832 20675.77734375
769.40625 11228.5126953125
769.9067993 3849.7053222656
812.4176025 4717.8510742188
812.9180298 4062.3168945313
813.4185181 1666.3917236328
822.4059448 1510.8389892578
823.3989868 1518.5150146484
826.3516846 2013.5416259766
840.4137573 1319.791015625
851.9412842 3228.1474609375
852.4376831 3202.3127441406
852.9137573 1158.4001464844
854.442749 1568.474609375
860.9472046 21021.248046875
861.4473267 17930.115234375
861.9559937 5882.0703125
862.4458008 1303.8990478516
871.4625244 3685.8928222656
872.4732666 1510.0263671875
911.2541504 1494.2509765625
947.9786987 1236.9080810547
951.4859619 3396.0454101563
964.4735718 2214.0842285156
968.5154419 24340.544921875
969.5216064 10103.84375
970.5159302 2532.1965332031
1069.154663 1396.8504638672
1069.566284 7994.796875
1070.567383 4312.115234375
1116.201782 1226.4822998047
1265.674316 5606.3022460938
1266.696167 2405.6560058594
1322.703979 5094.0590820313
1323.709351 1959.1362304688
1423.780518 1389.3624267578
1536.821533 1591.7729492188
END IONS
BEGIN IONS
TITLE=SH_AW_09112018_AW_04.5210.5210.3
RTINSECONDS=2068.41162
PEPMASS=464.89787605149 17917.62109375
CHARGE=3+
101.0712585 5670.2631835938
102.0553894 2729.6398925781
110.0716553 4984.9272460938
120.0810013 1029.7055664063
125.1315536 800.529296875
126.0911942 972.4204101563
129.1022797 17744.0625
132.8309326 902.2734985352
132.8420105 1141.9921875
132.850708 1051.5747070313
136.0753326 1392.2368164063
142.1223145 2146.6049804688
143.1177368 2449.0070800781
147.058075 1502.4304199219
169.1331024 1987.9683837891
175.1190796 5735.1245117188
187.1440125 34077.58203125
194.7623138 819.7510986328
195.1119995 1188.2982177734
197.1289368 997.8930664063
209.0921783 2583.8254394531
215.1387329 2676.3100585938
222.1233826 1066.3433837891
226.118515 5124.4829101563
244.128418 4414.9951171875
258.1078186 1487.2751464844
274.1867676 3311.6020507813
308.6574402 908.564453125
372.1353149 1041.4409179688
372.1868591 2008.3677978516
448.2325134 5120.349609375
455.743103 1041.1522216797
532.2627563 3626.6401367188
533.2559814 891.3981933594
549.2797852 7455.1362304688
550.2839966 1911.1881103516
580.7718506 1630.5825195313
581.2693481 1514.4178466797
589.7730103 2713.7292480469
590.2740479 1815.3874511719
637.3040771 1554.9118652344
646.315979 1773.853515625
646.8214722 1199.1176757813
660.3127441 1376.6281738281
678.3244629 4709.998046875
679.3235474 1187.5240478516
789.3535767 1432.5841064453
807.2317505 1050.8432617188
807.3677979 8637.849609375
808.3630981 2716.365234375
900.3856812 1697.5815429688
917.4013062 1224.9208984375
918.3944092 2291.8435058594
935.4283447 8202.166015625
936.4143066 1576.8187255859
1377.60498 1038.8736572266
END IONS
BEGIN IONS
TITLE=SH_AW_09112018_AW_04.5212.5212.2
RTINSECONDS=2068.83426
PEPMASS=375.195648193359 39937.515625
CHARGE=2+
60.04523849 4027.111328125
63.58823776 852.1685180664
64.82996368 802.4208984375
64.83564758 2857.5385742188
64.83901978 1797.5916748047
64.84184265 1042.9990234375
70.06603241 4016.9897460938
72.08138275 4316.048828125
82.46096802 729.2255249023
83.06141663 839.5526123047
84.04502869 1564.0264892578
84.08143616 17884.876953125
86.09713745 1998.8814697266
95.00320435 750.2539672852
99.05581665 812.2856445313
101.1079559 1092.6428222656
102.0557861 1108.0537109375
110.0716095 32564.8359375
114.2313919 886.4701538086
120.0810242 16873.8203125
129.1022644 13689.3466796875
130.0863037 12019.8984375
132.6650848 1074.7946777344
132.7377472 912.6251220703
136.0756989 1587.5441894531
147.1127319 9860.5966796875
156.0775909 1105.0311279297
191.0855103 871.9088745117
197.1039581 989.6520996094
219.0794678 2409.3017578125
225.0975189 6667.830078125
231.1493378 857.3200073242
237.1092377 838.8851318359
294.180603 4602.1323242188
308.1173401 1504.5424804688
318.1471863 1354.8675537109
320.1181335 1122.5124511719
338.1281738 2194.2424316406
356.1391602 5969.2202148438
359.0668335 1051.2547607422
365.6895142 1220.7147216797
374.6938782 2906.55859375
375.1933594 1252.4642333984
395.4862671 921.3955688477
399.7584839 839.9005126953
427.2131958 2027.3626708984
437.1954956 1372.6986083984
455.2058411 4724.4150390625
475.4789429 974.7641601563
593.4353027 967.4865722656
611.3237305 1365.478515625
END IONS
BEGIN IONS
TITLE=SH_AW_09112018_AW_04.5218.5218.3
RTINSECONDS=2070.69498
PEPMASS=391.878825787913 8492.025390625
CHARGE=3+
84.04524994 2331.9897460938
84.08152771 2012.7919921875
86.09707642 2660.8122558594
92.55626678 719.6175537109
96.49948883 767.2155761719
101.0714035 1067.3616943359
108.2980804 840.8126220703
110.0718536 1454.9256591797
128.2141724 740.7134399414
129.066864 909.818359375
129.1025543 3008.4482421875
132.6468658 957.4883422852
147.1130829 1236.0291748047
149.023468 26662.21875
150.0273743 956.6830444336
151.7778778 889.4066162109
167.0337372 3330.9677734375
175.119751 1540.2421875
214.0877838 812.8497924805
226.1177216 1064.0686035156
232.1403198 1150.9879150391
266.235321 950.3208618164
277.1493835 808.7267456055
341.8668823 798.4676513672
474.2655334 1412.05078125
575.8757324 1178.0977783203
1180.356567 966.4581298828
END IONS
BEGIN IONS
TITLE=SH_AW_09112018_AW_04.5225.5225.3
RTINSECONDS=2072.87736
PEPMASS=376.845711402727 17457.53125
CHARGE=3+
84.08126831 4042.4135742188
86.09711456 2187.7805175781
87.05583191 2421.4948730469
110.0715866 6335.5932617188
111.0751572 1187.5386962891
116.6426239 761.2706298828
120.0809021 2229.8952636719
129.1022644 4220.421875
130.0866547 1026.7950439453
132.743454 714.6086425781
132.8006287 1164.7319335938
136.0759125 2757.7626953125
141.102417 1042.7740478516
147.1132507 1699.1702880859
168.8531799 905.658996582
178.7897644 937.344909668
179.0462341 1315.5913085938
193.0982208 1274.9916992188
226.0815735 916.8370361328
235.118988 1202.2376708984
267.1351624 1388.0474853516
303.1458435 1193.5433349609
321.1593018 1314.8913574219
351.6723633 1738.7069091797
376.1960144 1507.6694335938
400.1987915 3957.4519042969
400.6992493 1766.5178222656
453.7407227 2628.8527832031
468.2314148 1657.6334228516
478.6845398 926.6202392578
605.2835693 1753.6405029297
702.3361206 2401.8471679688
759.6724243 1003.4486083984
END IONS
BEGIN IONS
TITLE=SH_AW_09112018_AW_04.5235.5235.3
RTINSECONDS=2076.1161
PEPMASS=450.884745604121 7668.74560546875
CHARGE=3+
95.88544464 852.5861816406
97.36849976 995.8742675781
104.016716 2230.3383789063
110.0715332 3860.9187011719
129.1022644 3117.0773925781
132.7037506 1293.6525878906
136.0758362 1994.9948730469
141.0654144 1356.9495849609
159.0760498 7026.8203125
175.118576 2651.0798339844
187.071579 4236.6953125
237.123291 2297.4624023438
240.1348572 926.0963134766
312.8745422 810.0834350586
342.1312561 883.6598510742
343.183197 958.00390625
450.2850647 897.2672729492
461.2251587 919.5471191406
482.7325745 1620.5190429688
503.2390442 902.053894043
511.7495117 2432.7009277344
524.2509766 1226.5452880859
533.2559814 6215.5537109375
533.7563477 2299.208984375
552.7724609 1101.0886230469
555.5744629 830.930847168
561.2924805 1046.7996826172
573.7825928 1362.1879882813
582.7867432 1218.3688964844
735.5577393 847.8325805664
1022.148865 1122.6203613281
1120.475342 1036.4229736328
END IONS
BEGIN IONS
TITLE=SH_AW_09112018_AW_04.5240.5240.3
RTINSECONDS=2077.59462
PEPMASS=393.871602128562 10637.705078125
CHARGE=3+
84.04510498 2136.7817382813
84.08149719 3910.4916992188
86.09706879 3677.2683105469
91.2933197 887.6480712891
102.0556259 1012.412902832
108.7534943 730.8707885742
110.0713272 1379.9279785156
110.1169968 770.6068725586
129.1025543 5172.1865234375
132.7533875 914.5186767578
132.7702942 954.7681884766
132.8035431 1044.1219482422
132.8154755 873.751953125
136.0754242 4205.8969726563
159.0767517 1008.0465087891
174.9641418 794.9794921875
175.1187897 1878.2576904297
181.0962524 1801.0324707031
223.6384888 855.7700195313
258.0106812 810.6109619141
262.1505127 3205.8701171875
262.2793274 965.6431884766
292.166626 1046.5521240234
360.5021667 914.2152099609
375.2334595 2697.7722167969
428.7224731 844.3687133789
446.2701111 2746.7451171875
END IONS
BEGIN IONS
TITLE=SH_AW_09112018_AW_04.5244.5244.4
RTINSECONDS=2078.72088
PEPMASS=417.474243164063 7312.60498046875
CHARGE=4+
120.0808792 1107.3974609375
129.1019745 4709.884765625
130.0857391 1086.4901123047
131.7627106 749.7075805664
132.7718964 859.4902954102
132.8182831 912.7473144531
132.8275604 1205.0889892578
136.0756378 1321.6617431641
140.501709 840.223449707
147.1127472 1845.3260498047
173.1278839 879.0311889648
175.1175537 993.0137939453
211.8832092 1027.4241943359
253.6101837 801.2384033203
297.303894 846.3697509766
328.8383484 973.4008178711
414.7133179 1192.5262451172
417.2457886 1124.9462890625
443.2267761 1229.5559082031
449.448822 868.16796875
492.7553406 1431.40234375
618.8677368 1010.9951782227
END IONS
BEGIN IONS
TITLE=SH_AW_09112018_AW_04.5246.5246.3
RTINSECONDS=2079.14328
PEPMASS=437.865600585938 7735.9599609375
CHARGE=3+
94.22387695 858.8782348633
98.26396179 795.3297729492
98.66339111 755.4455566406
101.0711136 918.5286865234
102.0554886 1154.3977050781
104.0166168 1038.2904052734
106.050293 2431.8210449219
109.8098831 849.3830566406
110.0715714 8277.2724609375
120.0808487 5434.1616210938
121.0848694 982.0231933594
129.1021576 7972.931640625
130.0327606 827.7631835938
132.7375641 946.4058227539
145.6223145 935.4100952148
169.0965729 1023.2736206055
175.1183624 1429.8916015625
209.1392975 1140.9205322266
244.1661835 1214.3083496094
296.1347656 1126.7425537109
409.1945496 1011.6748657227
485.7196045 1332.6604003906
684.4291382 1043.0465087891
710.1080322 936.5455932617
END IONS
BEGIN IONS
TITLE=SH_AW_09112018_AW_04.5250.5250.3
RTINSECONDS=2080.26984
PEPMASS=598.951599121094 8887.423828125
CHARGE=3+
126.0544662 3755.064453125
127.4584732 768.4641113281
129.1021881 2693.669921875
129.1119385 832.5714111328
130.0493622 2049.4069824219
132.7870483 793.5979614258
132.8472748 1003.8082275391
137.3293762 864.9475097656
141.1017761 1497.0665283203
152.9732513 845.9400634766
167.1180573 2226.3674316406
169.0603485 1636.0989990234
169.0971527 878.2638549805
187.0713959 2972.7280273438
188.1147156 1024.9445800781
195.1131287 3527.859375
201.0872345 4136.4936523438
258.1078186 2420.6520996094
270.1073303 1596.0942382813
272.124115 1257.6949462891
298.1034546 7258.375
316.1159058 1195.1884765625
318.1911621 943.6206054688
323.1356506 2128.6604003906
369.1386719 5886.3857421875
389.9143066 1192.2458496094
401.7932739 995.1321411133
413.1663818 1257.3676757813
446.5544739 1338.3074951172
490.527771 1028.6813964844
519.7584229 1370.1297607422
523.7538452 3301.5739746094
535.0505981 1091.9227294922
552.2929688 2082.4899902344
563.2749023 2017.9631347656
568.2866821 1622.4721679688
572.2802124 8809.982421875
572.78302 5279.275390625
616.8117065 2186.3684082031
620.8059082 9572.76953125
621.3074951 3542.8471679688
669.3326416 13746.4619140625
669.8337402 4144.3168945313
1039.509033 1332.1691894531
1046.500366 3039.0104980469
1047.488037 1478.1398925781
1143.551147 3626.4074707031
1220.942505 1069.7152099609
1240.613647 1477.4050292969
END IONS
BEGIN IONS
TITLE=SH_AW_09112018_AW_04.5257.5257.2
RTINSECONDS=2082.45234
PEPMASS=631.299072265625 8808.9248046875
CHARGE=2+
87.01703644 833.3236694336
96.53178406 850.899230957
101.0714569 1440.1589355469
122.596489 864.216003418
129.1022339 2226.9289550781
130.0866394 2512.2336425781
130.9856873 873.3651733398
132.7745209 1297.0034179688
132.8366089 1081.6584472656
132.8456116 1285.0952148438
136.0756226 3010.2727050781
138.7322083 918.7029418945
147.1127625 2794.46875
175.5762634 968.5369262695
187.1441193 24682.24609375
188.1480713 904.7163085938
191.5988922 971.9719238281
199.1075592 6056.9291992188
215.1395416 3925.984375
227.1019135 5520.09765625
262.1397095 3011.9223632813
341.1446228 1395.6761474609
428.7513123 1015.2473754883
507.2258911 1114.9254150391
515.225647 1934.8992919922
515.7180786 2827.0673828125
524.2327881 18621.341796875
524.7346191 4233.1513671875
707.3203735 1710.1499023438
821.3634644 8089.7182617188
822.3607788 1917.3513183594
901.3473511 1252.1783447266
950.3997803 4083.9013671875
1047.4552 10947.5908203125
1048.452271 2646.9978027344
1203.699219 1056.3516845703
END IONS
BEGIN IONS
TITLE=SH_AW_09112018_AW_04.5262.5262.2
RTINSECONDS=2083.93038
PEPMASS=533.274230957031 5064.705078125
CHARGE=2+
74.06070709 1083.3206787109
80.95346832 836.2772216797
84.08145905 6112.1606445313
86.09712982 1864.5355224609
87.05575562 944.6833496094
88.03987885 910.8704833984
101.0715485 1149.076171875
102.090889 956.4253540039
104.0166779 1174.0405273438
110.0716324 1082.0020751953
112.0870361 1061.490234375
129.1021271 5982.240234375
130.0319672 1198.5114746094
130.0861359 3477.1547851563
130.7810364 861.2138061523
136.075592 2172.6362304688
147.0589752 1720.8990478516
147.1127777 5429.6171875
175.1182709 1435.46484375
176.8930054 1024.7333984375
222.0232239 814.4516601563
237.1227112 2900.7978515625
239.0955658 1363.3271484375
261.1005249 1164.0297851563
265.1189575 1162.0753173828
266.0754089 1009.1352539063
271.5458679 845.9754638672
289.0957336 2509.8400878906
297.1559448 1345.4438476563
312.5254211 844.0939941406
389.220459 994.1394042969
402.1758118 1183.1682128906
407.2268677 3552.9934082031
416.2321777 905.6942749023
476.2507935 1139.3961181641
511.752533 3404.412109375
518.2608032 1728.7120361328
524.2420654 1034.4217529297
524.7526245 1282.8570556641
525.2484741 1101.150390625
533.2606812 8394.2646484375
533.7665405 2174.7104492188
664.3673706 1826.2537841797
777.4428101 1413.9488525391
END IONS
BEGIN IONS
TITLE=SH_AW_09112018_AW_04.5272.5272.3
RTINSECONDS=2087.16888
PEPMASS=478.919036865234 8980.1083984375
CHARGE=3+
101.0716705 1502.9401855469
102.0554047 2067.5773925781
103.5086136 895.794921875
110.0715179 2386.6335449219
120.0809097 1135.1462402344
129.1022034 6393.5390625
130.0863953 923.5376586914
132.6935883 914.4335327148
147.1126862 1589.3161621094
165.2148285 820.5390014648
187.107605 1241.5251464844
205.7539673 954.4653930664
215.1022339 908.7119750977
218.1505432 955.3000488281
221.6352234 961.6353149414
225.2721405 884.1892700195
259.4712524 906.3806152344
274.6080933 1007.0808105469
305.1823425 1367.3402099609
371.1929016 1054.5029296875
418.2658386 1138.4693603516
515.2833252 1397.1558837891
580.2706909 1224.3059082031
593.9066772 1131.8453369141
663.361145 2793.9995117188
735.5402222 983.6520385742
773.4190674 981.3428955078
774.3984375 968.379699707
END IONS
BEGIN IONS
TITLE=SH_AW_09112018_AW_04.5276.5276.4
RTINSECONDS=2088.2955
PEPMASS=463.24057911538 14656.1103515625
CHARGE=4+
129.1023712 8581.216796875
130.0865021 1884.8388671875
131.4788818 764.0888061523
132.6686859 744.7825927734
132.6811829 1038.0424804688
132.7417908 1198.3813476563
132.7503662 1023.4250488281
141.1023712 4922.7900390625
143.0810394 2006.3853759766
145.0973358 1165.3278808594
145.5692596 738.1520385742
147.1127167 2197.4519042969
164.4945526 819.367980957
169.0966187 3012.9201660156
173.0914459 780.6694946289
175.1188812 1645.7752685547
200.1407318 843.564453125
213.0874634 1483.8211669922
231.0986176 1022.4155273438
240.1337433 1010.3139038086
247.39534 883.4957885742
266.1242065 912.6038208008
272.1721802 3015.49609375
312.6956787 977.4061279297
341.1477356 1036.3372802734
357.3823853 962.7794189453
359.0273438 887.5357055664
360.027771 3951.970703125
376.7176514 1119.2425537109
400.2658997 2632.7036132813
407.5516357 1737.6096191406
430.0878906 2978.2666015625
430.2371826 1136.8012695313
449.2098999 1046.640625
458.7406616 1734.4030761719
458.9878845 3495.5341796875
462.9071655 1134.7862548828
487.7443848 1400.8171386719
524.9205322 1873.9322509766
538.2732544 2260.3237304688
573.7888184 1411.5125732422
589.0823364 1168.80859375
600.3814697 1835.4331054688
609.3088989 1730.8244628906
610.8220215 1555.6274414063
626.3679199 1327.1354980469
715.4113159 1012.2055053711
859.4576416 1516.2553710938
869.5492554 1034.8840332031
901.6604614 986.6029663086
974.4946289 2255.6655273438
END IONS
BEGIN IONS
TITLE=SH_AW_09112018_AW_04.5280.5280.3
RTINSECONDS=2089.42176
PEPMASS=405.554138183594 10970.7705078125
CHARGE=3+
84.08130646 2257.9616699219
86.09726715 1952.2775878906
105.0660477 3198.443359375
108.1860886 838.2847290039
110.0713425 2243.2966308594
132.7096252 1024.1820068359
132.7789307 1243.3814697266
157.0966492 847.2568969727
159.0767517 979.1529541016
175.1191254 2228.0656738281
181.0600891 970.1525878906
181.8328705 767.7653808594
183.1125031 1052.75390625
216.0980682 4310.921875
220.6085663 823.720703125
230.5541077 872.1346435547
243.5384674 873.4733276367
264.7919617 1086.5504150391
450.7496338 1545.9340820313
513.3494873 2332.263671875
514.3531494 950.2651977539
526.5915527 906.8628540039
630.4541016 954.1432495117
900.1471558 1024.5297851563
1036.181274 935.3091430664
1145.71106 1249.5541992188
END IONS
BEGIN IONS
TITLE=SH_AW_09112018_AW_04.5289.5289.3
RTINSECONDS=2092.30914
PEPMASS=415.864191966017 7484.134765625
CHARGE=3+
86.09703827 3149.1437988281
101.0715103 887.0735473633
101.1628647 803.5669555664
102.0555191 1744.7423095703
104.1837387 786.6466674805
110.0715179 2063.0236816406
111.7593689 845.9637451172
113.4391785 1007.3649902344
129.0662842 829.6881713867
129.1023254 3518.6247558594
132.7251282 908.9515991211
132.7954102 1368.5908203125
136.0762329 1390.9718017578
175.1190491 2615.5949707031
178.0956421 800.2427978516
220.8852234 818.5958862305
254.4897156 1119.5590820313
272.1712646 11598.861328125
273.1737976 873.0248413086
296.8620605 800.0269775391
405.1835632 1181.8801269531
502.230957 1104.0421142578
514.9851074 947.5645751953
518.2615356 1870.8306884766
END IONS
BEGIN IONS
TITLE=SH_AW_09112018_AW_04.5291.5291.3
RTINSECONDS=2092.73208
PEPMASS=481.913885053207 9747.5771484375
CHARGE=3+
104.0168762 2298.9389648438
104.4771423 884.0552978516
110.071106 1190.0834960938
110.2071991 908.5131225586
129.1021118 6100.6694335938
130.0319672 1125.6337890625
130.0863495 1824.1556396484
132.7258453 1405.7358398438
132.7356415 1244.7154541016
136.0755615 2023.6450195313
147.0586548 2003.232421875
147.1128387 2782.0756835938
160.7906799 860.8297729492
168.2321777 892.1520996094
183.1126556 1130.1511230469
195.2273712 941.5294799805
195.9814606 946.4216308594
201.1229858 2137.8647460938
218.1497498 2083.6459960938
262.0841675 1527.7780761719
282.1810303 1237.3186035156
290.079834 1190.6383056641
373.3174744 1001.2668457031
393.0819702 857.3686523438
428.2857056 2783.8559570313
481.7642517 1034.9680175781
575.2578125 920.1285400391
665.8237915 1264.6285400391
799.4622192 1214.3190917969
END IONS
BEGIN IONS
TITLE=SH_AW_09112018_AW_04.5292.5292.3
RTINSECONDS=2092.88076
PEPMASS=436.89013671875 9426.859375
CHARGE=3+
98.98429108 1043.3527832031
99.68192291 899.616027832
100.1131821 924.2186889648
102.0552368 3185.1899414063
110.0716705 3540.6784667969
120.0809479 1810.4565429688
129.1021576 8434.1708984375
132.5152435 1013.7855224609
136.0754547 3554.4951171875
151.2898102 847.6525268555
175.1184387 3741.3186035156
209.0919189 1858.6541748047
244.1660309 1438.7701416016
253.1685028 1355.40234375
265.117157 1150.1281738281
321.1900024 2267.0407714844
402.2016602 1970.9925537109
417.2556458 3596.796875
423.0957947 843.3536987305
436.6885071 840.047668457
457.1963806 860.871887207
485.5333862 991.5653076172
533.7590332 3024.5009765625
610.3239746 1170.8356933594
774.4064941 1083.9157714844
1165.980957 957.0700683594
1238.442383 1102.0466308594
END IONS
BEGIN IONS
TITLE=SH_AW_09112018_AW_04.5297.5297.3
RTINSECONDS=2094.35952
PEPMASS=412.219938766389 9912.978515625
CHARGE=3+
86.09687805 1824.33203125
101.2971191 792.7279663086
104.0168839 1473.6284179688
104.1031113 795.0189208984
110.0716019 6645.9360351563
120.0809479 1478.7960205078
129.1020813 4950.5522460938
130.032196 1552.2370605469
136.0760803 1584.9479980469
138.7832031 854.5148925781
147.0581665 1546.3471679688
147.1132507 1052.4064941406
171.4780273 957.5676269531
175.118927 1811.1938476563
181.6213684 795.5437011719
196.9555511 916.3552246094
258.1442261 1119.1674804688
270.0917053 950.7755126953
475.2853088 1570.666015625
574.357666 1215.9370117188
597.1869507 1008.7299804688
670.9544067 1086.1779785156
692.5032959 1113.1027832031
900.1196899 990.8556518555
1033.931519 922.6840209961
1097.861938 1035.7452392578
END IONS
BEGIN IONS
TITLE=SH_AW_09112018_AW_04.5299.5299.4
RTINSECONDS=2094.78186
PEPMASS=388.696519184146 6856.47802734375
CHARGE=4+
110.071228 2667.9011230469
120.0805359 3605.9060058594
123.3984604 761.6622314453
129.1025085 8340.455078125
130.0861511 1211.9113769531
132.6963654 833.1516113281
132.7075958 1955.8254394531
136.0756378 3873.7424316406
147.1126251 1442.9125976563
175.118927 2233.8068847656
210.0837402 821.7958374023
223.1086731 1310.5775146484
285.0106506 3645.1000976563
355.0700073 8299.9150390625
356.0731812 1281.9173583984
369.9093628 868.8584594727
373.0821228 1033.1087646484
388.2322388 1375.1495361328
425.5314026 1037.7756347656
582.2619019 1837.6437988281
596.5602417 879.044128418
1055.463013 1037.3477783203
END IONS
BEGIN IONS
TITLE=SH_AW_09112018_AW_04.5300.5300.2
RTINSECONDS=2094.9321
PEPMASS=618.267456054688 6899.86181640625
CHARGE=2+
101.0713348 1214.9486083984
120.0809326 29748.16796875
129.0658264 1723.8159179688
129.1022949 9536.5029296875
130.0863342 1223.6733398438
132.6134491 2160.3034667969
135.8612671 1043.5943603516
136.0756378 2876.9426269531
147.1132355 1528.2122802734
157.0610962 2509.9252929688
162.0912781 2772.2719726563
175.0705109 2777.7707519531
175.1187592 1939.1182861328
186.124115 2246.4440917969
189.1028595 1923.5319824219
201.7831116 879.0902099609
207.1129913 10576.2060546875
217.0970612 4055.9270019531
218.0997772 1137.5174560547
222.661438 863.4705810547
226.0830994 1236.6286621094
235.1079102 6038.2060546875
244.0925446 2029.1492919922
244.1295166 1288.888671875
304.1304016 5351.421875
306.2778015 929.0986938477
376.2210999 1725.248046875
405.1793823 1810.9077148438
463.2270813 4383.2739257813
475.2853699 963.1981811523
483.2010803 1977.6076660156
520.2469482 13140.2939453125
521.2476196 2290.3332519531
617.7687988 1650.5551757813
664.2470703 1137.78125
683.3105469 6134.3325195313
729.4103394 1021.4111328125
740.3325195 13504.2958984375
741.3335571 1769.2087402344
745.9419556 1073.4017333984
809.3380127 1161.7872314453
827.3619385 11376.53515625
828.3605347 2868.2687988281
878.3406982 1118.3707275391
914.3942871 7236.8701171875
1001.430786 11715.1669921875
1002.410583 1874.1413574219
1049.525269 1283.6943359375
1088.446899 5002.197265625
1089.452515 1325.4649658203
END IONS
BEGIN IONS
TITLE=SH_AW_09112018_AW_04.5301.5301.2
RTINSECONDS=2095.08186
PEPMASS=541.2314453125 7622.49755859375
CHARGE=2+
84.08145142 895.8463134766
85.30793762 957.1830444336
86.04615784 934.9009399414
100.9104233 786.7271118164
110.07164 18661.54296875
110.8850327 741.3121948242
129.1023254 1322.1988525391
132.5505829 983.5564575195
132.5620575 1158.6795654297
138.0663147 1008.1490478516
141.1025238 2045.8680419922
167.0932617 1861.7374267578
168.4319611 839.9561767578
169.0964813 1191.4390869141
175.1196594 2035.3728027344
195.0876617 4213.0278320313
265.5285339 845.655090332
268.4421387 866.1162719727
294.1032104 858.0047607422
309.1867981 882.0369262695
505.2506104 1149.6984863281
520.2304077 1741.3548583984
532.2258301 2596.5458984375
532.725769 1114.7412109375
540.7467041 3373.1071777344
541.2313843 25363.958984375
541.7347412 7257.5825195313
628.3187256 1043.9956054688
768.0369873 1108.7974853516
812.3936157 1266.7803955078
887.3726196 1709.4428710938
912.4255981 1451.9798583984
944.394165 8061.4838867188
945.3914185 1455.5760498047
END IONS
BEGIN IONS
TITLE=SH_AW_09112018_AW_04.5302.5302.3
RTINSECONDS=2095.23072
PEPMASS=379.22046602163 9119.46484375
CHARGE=3+
84.08155823 2449.1403808594
86.09725952 2489.0673828125
99.72338104 793.3527832031
99.99858093 706.212890625
103.3060532 835.3787231445
110.0714798 1846.3415527344
115.086853 3086.5881347656
115.812027 822.5694580078
117.7372208 775.209777832
129.1022034 2098.2189941406
130.0867004 927.0921630859
132.4170685 1016.1415405273
136.0765076 1146.7664794922
143.0818024 1478.484375
159.077179 1105.1756591797
169.133667 1596.8586425781
175.1195831 831.373840332
192.4909515 903.4625244141
197.1287079 1547.7292480469
231.8745728 767.8125610352
284.118042 832.9508666992
291.1283875 918.0223999023
319.7408447 846.8168945313
341.2184143 1831.8980712891
378.7038574 2070.6296386719
404.2578735 1796.1248779297
404.7565308 1019.0031738281
611.3901978 1292.490234375
719.7532349 832.9080810547
858.9125366 1027.2487792969
END IONS
BEGIN IONS
TITLE=SH_AW_09112018_AW_04.5306.5306.3
RTINSECONDS=2096.3571
PEPMASS=421.567144618808 9064.4921875
CHARGE=3+
101.0714035 3852.9848632813
110.0715485 4834.255859375
115.0864029 1239.5980224609
120.0810089 972.2305908203
129.1021423 1925.0444335938
136.0758514 3555.8559570313
147.112915 1033.9539794922
191.7814331 818.3457641602
226.1192627 2726.1728515625
237.1227264 7796.6557617188
238.1263123 797.1890258789
314.0858459 832.102355957
422.1582031 1060.7800292969
499.7908936 2090.7580566406
569.3278809 1230.2904052734
680.3144531 1261.5107421875
773.4639893 1778.1130371094
END IONS
BEGIN IONS
TITLE=SH_AW_09112018_AW_04.5308.5308.4
RTINSECONDS=2096.7798
PEPMASS=416.216703456158 12459.8369140625
CHARGE=4+
116.0701599 1073.4268798828
119.5700836 710.7002563477
129.1023407 5142.3696289063
130.0861053 1444.2980957031
132.6900482 829.0911865234
141.0653839 1218.5625
147.1126862 1204.6617431641
148.7679901 766.0739135742
159.0764313 1014.0826416016
166.2595215 844.8204345703
175.118988 7813.8408203125
182.696991 871.3435058594
212.1387177 1229.5670166016
213.6392059 859.9442138672
227.1024933 1538.0695800781
240.3013458 869.1973876953
255.1439819 1172.6693115234
272.1262207 1173.7965087891
272.1714783 29643.615234375
273.1740723 2604.3037109375
276.1381531 1624.9829101563
312.1770935 1246.55859375
323.1678162 856.4799804688
341.1812744 1326.4047851563
397.9161987 996.4774780273
405.1799622 3775.1169433594
416.1787415 1900.7624511719
425.2626343 1717.5676269531
437.2406006 984.5207519531
439.1472168 946.7240600586
454.2626038 1128.5013427734
457.1565857 2972.3344726563
502.2313232 1897.7049560547
518.2636108 2859.9694824219
519.2642822 1172.8968505859
563.2629395 1085.3537597656
631.2728882 1172.7840576172
722.4888306 959.6890258789
1330.171143 1213.5895996094
1539.273682 1060.3182373047
1631.595215 1000.6348876953
1674.083252 1058.0043945313
END IONS
BEGIN IONS
TITLE=SH_AW_09112018_AW_04.5314.5314.3
RTINSECONDS=2098.60998
PEPMASS=518.260620117188 7928.05810546875
CHARGE=3+
110.0717468 1740.1455078125
120.0810623 10608.35546875
120.6638794 830.795715332
127.0383682 1213.373046875
129.102356 13233.791015625
130.1070099 914.3878173828
132.7623901 1530.6114501953
136.0759583 799.9364624023
153.6323395 871.0862426758
167.0549316 1016.4030761719
175.1189728 4640.1997070313
217.0820923 1424.9289550781
224.0409393 985.7042236328
227.4937439 976.004699707
233.1641846 5926.9423828125
244.1292725 1100.5682373047
245.0765686 1898.6771240234
245.1430511 1605.0655517578
272.1254578 1251.7144775391
276.1708069 1189.1296386719
299.0583496 1123.4694824219
300.6584778 1973.6567382813
361.1844177 3639.5615234375
418.2303162 3068.9992675781
418.7161865 1379.4162597656
431.2070007 1420.5087890625
480.2304688 2729.7763671875
480.5655518 1194.3480224609
484.3364563 883.5317993164
489.2788696 1673.6015625
517.9260864 1132.1433105469
518.2615356 1217.2137451172
524.7463989 1090.7482910156
545.2615967 1388.1203613281
582.2601318 3148.3234863281
582.7668457 1940.7857666016
618.3240356 1933.3240966797
637.7994385 2237.5632324219
641.7196655 957.7889404297
646.310791 7698.8115234375
747.354126 2172.7861328125
848.414856 2028.6341552734
872.4026489 1764.8630371094
919.4376831 1459.1812744141
1114.500732 1291.9855957031
1163.517212 2706.1298828125
1188.348389 1081.5092773438
END IONS
BEGIN IONS
TITLE=SH_AW_09112018_AW_04.5316.5316.3
RTINSECONDS=2099.03232
PEPMASS=402.532979873185 13049.41015625
CHARGE=3+
84.08154297 5216.7109375
86.09694672 5445.458984375
90.31833649 725.8955078125
102.8324356 847.787902832
104.0535736 1376.6271972656
110.0715179 1783.2504882813
120.081398 943.8068237305
127.0497971 1101.8250732422
129.1023102 8094.0766601563
132.6352539 1166.0991210938
132.6950073 1041.9479980469
136.0755615 1486.8298339844
147.1125488 1622.4881591797
168.3065948 967.0645141602
175.1191406 1565.3845214844
267.8041077 862.6215209961
281.1971741 927.6795654297
284.5410767 882.9675292969
299.208374 951.9700317383
361.1461182 861.2826538086
374.4449463 815.7764892578
396.2610474 1405.068359375
402.2328491 1253.1409912109
409.6711426 1848.8977050781
409.7234802 1034.6540527344
461.2185059 1508.7897949219
493.196167 1016.3790893555
604.6548462 966.9977416992
631.3716431 1132.4310302734
731.9663696 1091.9461669922
787.3928223 824.4272460938
818.3331299 1150.7762451172
881.0891724 821.2595825195
END IONS
BEGIN IONS
TITLE=SH_AW_09112018_AW_04.5320.5320.4
RTINSECONDS=2100.1596
PEPMASS=467.451212287541 9726.919921875
CHARGE=4+
129.102356 1986.5638427734
132.7291107 1077.8850097656
132.7436218 1035.0026855469
132.8005371 825.3892822266
138.2049255 865.8087768555
151.5671539 829.9448242188
152.8856049 734.0795898438
157.1332245 1021.3708496094
158.0929718 908.2810058594
175.118988 3111.6120605469
185.5407715 898.4029541016
207.4859314 800.6147460938
221.1029968 896.3207397461
231.111908 1618.3004150391
265.537323 856.7271728516
306.2825012 831.9307250977
353.1925049 1371.6966552734
354.6734619 962.3635253906
362.1304321 1425.9306640625
375.1990356 1018.8094482422
375.7119751 1072.2076416016
385.6313477 1187.5261230469
396.1649475 2454.416015625
410.214447 5829.1186523438
431.898468 822.3515014648
435.2346191 1975.7956542969
454.4455872 841.741394043
467.729126 3720.2458496094
468.2236328 1260.0749511719
523.2427979 2725.1633300781
530.8945313 955.1770019531
532.2496948 1306.4572753906
543.2002563 1699.4765625
589.7662964 1508.1885986328
685.3937988 1023.7254638672
1032.631592 1115.0704345703
END IONS
BEGIN IONS
TITLE=SH_AW_09112018_AW_04.5322.5322.3
RTINSECONDS=2100.6165
PEPMASS=387.523314411783 10642.0107421875
CHARGE=3+
81.20339966 778.4925537109
84.0451355 1036.9415283203
84.08142853 1931.7385253906
86.09710693 4390.1401367188
88.03978729 1361.373046875
97.36768341 833.5565185547
104.0528259 922.4505615234
110.0714417 3042.7048339844
129.1023254 3082.5104980469
130.0863647 1776.7420654297
132.5332184 1213.8210449219
136.0756226 1066.8288574219
147.1132813 1787.1439208984
153.5332336 770.6109008789
159.2891083 831.1860351563
160.3409882 912.2317504883
175.1190948 2246.1755371094
239.1155396 948.3406982422
252.6548157 1082.3065185547
271.622345 1388.2006835938
275.1592712 978.6058349609
304.7183838 856.4641113281
321.1915283 1278.1735839844
332.1928711 1941.1527099609
346.219574 834.1611938477
355.067749 1996.2338867188
367.2082825 1089.7961425781
387.2698975 1222.2397460938
387.7104797 1101.5372314453
395.2032776 4631.7045898438
395.2537537 908.1319580078
417.2571106 958.9301147461
520.2548828 2429.9943847656
530.3431396 1422.1242675781
759.9891968 1055.6102294922
END IONS
BEGIN IONS
TITLE=SH_AW_09112018_AW_04.5326.5326.2
RTINSECONDS=2101.7439
PEPMASS=814.845031738281 9086.095703125
CHARGE=2+
113.0705795 3408.0959472656
113.1074142 1629.0373535156
129.1018982 3111.1193847656
130.0319977 2520.9243164063
130.0860138 4059.1345214844
131.0812225 5248.1787109375
132.7587585 1184.2967529297
132.7709351 1086.1993408203
132.83078 1067.4676513672
141.102005 5029.369140625
147.0587006 7625.533203125
147.1128845 6349.4038085938
153.0656433 1384.3785400391
159.0761871 6597.3369140625
169.4958344 924.6027832031
173.0732727 1968.6234130859
179.0303192 3299.1557617188
198.0339508 2217.9250488281
200.0011444 1068.8825683594
201.0706787 1049.8658447266
210.0873566 22855.255859375
216.0988312 1211.2758789063
216.1348877 1818.1547851563
228.0981598 7384.9311523438
232.0737152 1042.1424560547
246.1272125 1543.2960205078
248.1058044 2099.1032714844
256.1300354 1382.4377441406
260.0693054 1805.5
278.0970154 1302.8040771484
279.105072 1140.2677001953
280.199585 1117.0562744141
281.1604919 4086.2126464844
282.143219 2834.6052246094
297.1203918 1291.8408203125
299.1724548 5285.4936523438
304.1314392 1486.0642089844
306.0950317 1072.2767333984
309.15625 2971.7060546875
315.1112061 2862.2822265625
321.1592407 24975.765625
322.1626892 1349.1976318359
327.1663208 9105.5126953125
333.1227112 1362.9645996094
347.0835266 1311.8721923828
359.1403503 1713.1818847656
365.0940247 1746.9376220703
390.1440125 1325.3165283203
396.1888123 1691.5877685547
414.1925354 1846.0263671875
420.2277527 4354.6928710938
428.1637268 2069.794921875
445.1828918 1230.8754882813
493.2052917 1485.4185791016
511.2171936 1301.5823974609
525.1716919 1322.6148681641
534.2689209 2463.7429199219
591.2947388 8538.3095703125
592.2965088 1895.0823974609
660.3013916 1316.5181884766
692.2835693 1483.2449951172
761.3148193 1394.5642089844
765.3370972 9288.5693359375
774.3428345 1635.3507080078
810.4866943 1435.3135986328
862.355835 1501.0634765625
875.4033813 1803.9088134766
879.3793335 9640.4453125
980.4304199 9847.34765625
981.4251099 1515.5578613281
1059.431274 1700.7010498047
1076.473145 7410.947265625
1077.455688 3450.2365722656
1094.466919 8838.5029296875
1095.483765 2367.41796875
1163.490601 3179.0012207031
1164.482178 4289.2509765625
1181.503174 21825.552734375
1182.498901 5935.8505859375
1280.573364 4634.12109375
1349.590698 3217.6994628906
END IONS
BEGIN IONS
TITLE=SH_AW_09112018_AW_04.5328.5328.4
RTINSECONDS=2102.16678
PEPMASS=376.709940691045 18364.091796875
CHARGE=4+
110.0717392 8582.203125
111.0747986 888.3208007813
114.0554504 1040.9191894531
115.086937 1730.9865722656
120.080719 1814.9868164063
127.5490112 861.6704711914
129.1024323 12527.5419921875
130.0864105 1018.2286987305
132.7501831 1588.1196289063
132.7597046 1486.3923339844
136.0757904 3098.5791015625
147.1130829 1712.4840087891
185.1286469 1818.0692138672
186.124588 1318.9595947266
193.0968018 2159.9645996094
197.0910492 977.0043334961
213.6997223 827.9992675781
225.1174011 816.4554443359
281.95224 1046.2916259766
332.6967163 981.9125976563
339.7034912 1099.0729980469
346.6961975 1428.1519775391
350.1827698 1797.5968017578
400.1998596 1520.8734130859
400.6995544 984.016418457
404.7548523 1954.9139404297
405.2575989 1657.6123046875
417.848053 903.981262207
453.2358093 2414.263671875
453.7332458 1383.5515136719
453.7903137 1343.5872802734
470.780426 1024.75
492.2501831 1007.577331543
520.2475586 944.9291381836
567.0637817 891.2451171875
596.3878174 1592.5126953125
699.3587036 1932.1798095703
1304.286377 1042.3592529297
END IONS
BEGIN IONS
TITLE=SH_AW_09112018_AW_04.5329.5329.3
RTINSECONDS=2102.31738
PEPMASS=405.863494873047 9149.8681640625
CHARGE=3+
84.04509735 2096.7673339844
84.08146667 3429.8388671875
86.09715271 3155.4357910156
88.03952026 884.9114379883
89.01065826 748.7965087891
102.0550537 1345.2647705078
105.0663071 5324.9340820313
110.0716858 2089.73046875
115.0506592 1047.6496582031
120.0810165 9350.4052734375
129.102417 3377.2392578125
130.085968 918.9213256836
157.098053 974.6304321289
158.9044189 810.8044433594
159.0768127 1116.166015625
165.1023407 2011.9141845703
169.8072357 862.1582641602
175.1192322 2319.7375488281
181.0615387 1053.2066650391
183.1126251 1265.0068359375
216.0979767 3228.3325195313
242.8146667 997.4150390625
257.1806335 1279.3200683594
259.1059265 1029.0244140625
260.1261292 804.440246582
297.4648132 819.5268554688
303.2153625 918.3799438477
346.9393311 940.4403076172
393.7302551 1858.2105712891
441.7428589 856.5294799805
513.3497314 2946.6176757813
614.3887329 1044.9197998047
1029.828979 1101.3031005859
1084.297485 1070.2828369141
END IONS
BEGIN IONS
TITLE=SH_AW_09112018_AW_04.5336.5336.3
RTINSECONDS=2104.49964
PEPMASS=462.572021484375 7207.60888671875
CHARGE=3+
104.0165253 843.0293579102
110.07164 1593.1116943359
115.0867157 1524.8374023438
129.1022034 3080.9924316406
130.0862274 1252.2344970703
132.7742462 855.9052124023
132.8459015 1254.1883544922
132.8547821 1106.8391113281
141.102066 4035.2465820313
143.0809479 955.0285644531
167.055191 3195.208984375
167.519043 815.8818969727
169.0972748 3028.6330566406
170.4266815 842.0846557617
175.1190643 1573.2020263672
206.1931 841.247253418
240.1344299 1571.6754150391
272.1723328 1883.40234375
306.9443054 922.9047851563
359.0282288 13367.71484375
360.0280762 1313.3679199219
429.0880737 3776.7514648438
430.2347107 1552.0186767578
449.695343 887.272644043
487.7476501 1310.9587402344
538.272644 1263.4864501953
564.7850952 1082.19921875
778.2744751 993.1978149414
935.3671875 997.7572021484
1212.688477 1134.6624755859
END IONS
BEGIN IONS
TITLE=SH_AW_09112018_AW_04.5341.5341.3
RTINSECONDS=2105.97762
PEPMASS=394.86572265625 12895.4833984375
CHARGE=3+
84.04494476 2211.9086914063
84.08130646 5879.708984375
86.0969696 3685.41796875
102.0550842 2203.0759277344
110.0716248 1877.1818847656
129.1021576 7194.7612304688
130.0864258 1628.6148681641
132.650528 814.8232421875
132.7125244 909.383605957
132.7222748 1013.8999633789
136.075882 7748.5532226563
147.1125793 2787.2919921875
158.3308563 936.3165893555
169.0972137 823.6500244141
186.1237335 1897.3011474609
199.2919922 786.9813232422
204.1344299 6561.8486328125
235.1427612 1917.6123046875
278.5850525 850.7564697266
278.9506836 887.6198730469
303.2015991 2129.7487792969
433.138092 1297.9296875
466.2610474 1391.3583984375
467.9623718 947.1091308594
618.2542114 1301.2752685547
724.4431152 920.8419799805
740.7626343 954.6475219727
END IONS
BEGIN IONS
TITLE=SH_AW_09112018_AW_04.5347.5347.4
RTINSECONDS=2107.809
PEPMASS=408.980194091797 10950.3125
CHARGE=4+
120.0808716 2824.9189453125
129.1023712 4468.5659179688
132.7459564 970.5690307617
132.7722626 860.7901611328
132.826355 1269.4038085938
136.0752106 1789.6108398438
321.1595154 1010.1513671875
324.1858826 1288.1489257813
332.6982117 1196.37109375
414.7237549 1303.0935058594
446.2359924 1451.1276855469
616.2289429 863.8275756836
948.2809448 923.4455566406
1240.093872 1158.2303466797
END IONS
BEGIN IONS
TITLE=SH_AW_09112018_AW_04.5349.5349.2
RTINSECONDS=2108.2314
PEPMASS=535.814819335938 6103.09130859375
CHARGE=2+
84.08139038 11341.1435546875
86.09713745 1443.2288818359
101.1075974 1488.8231201172
110.0716476 1457.8371582031
120.0812988 1083.7215576172
129.1023712 11386.775390625
130.0860443 936.1588134766
132.6345062 968.7489013672
132.7085419 944.9231567383
132.7177124 995.4721069336
132.7259064 1161.4075927734
147.1129913 1157.0863037109
197.1647491 1373.6123046875
225.0413818 857.6610717773
226.1183014 2451.4125976563
299.0599365 2763.6259765625
355.7480164 928.828125
372.2253418 6859.3569335938
409.0259705 992.3285522461
535.8136597 1323.7073974609
536.3143921 1025.08984375
632.7741089 1101.521484375
641.7823486 1186.4102783203
652.5213623 1143.8402099609
699.4031372 2399.603515625
716.3555908 2830.8557128906
727.8981323 934.9365844727
829.4346313 3631.7092285156
942.5178833 2471.8225097656
END IONS
BEGIN IONS
TITLE=SH_AW_09112018_AW_04.5354.5354.3
RTINSECONDS=2109.70926
PEPMASS=388.187885750153 13339.345703125
CHARGE=3+
83.06111145 1064.4670410156
83.58896637 873.6282958984
84.0453186 2254.7800292969
84.08142853 5745.3510742188
86.09715271 10151.02734375
88.0401001 3080.5166015625
91.05805969 1053.9052734375
101.0714874 1394.7556152344
102.0559235 1811.0548095703
110.0717773 11029.0986328125
113.071167 2479.1220703125
116.0714111 893.9206542969
120.081543 1452.8077392578
124.3702621 798.3016967773
129.1021423 6875.7456054688
130.0863953 1212.4816894531
132.7266083 1147.9565429688
132.7509766 869.8974609375
132.7858582 1198.005859375
132.7945099 1095.3460693359
132.8028717 987.6064453125
136.075943 3385.3271484375
141.0657654 1387.8220214844
143.1179657 930.6689453125
147.1132507 2412.7692871094
153.810318 916.8967895508
159.0766449 6786.0068359375
165.9836884 1064.7183837891
168.0243073 846.6598510742
172.9497528 845.5380859375
175.1186829 5327.4794921875
179.8538361 852.5537109375
181.060379 1266.6572265625
184.1083527 1732.5797119141
186.0873413 860.3929443359
187.0713806 2045.7111816406
189.0693207 1710.7047119141
217.0819092 3744.8332519531
237.1230011 4441.9077148438
239.1139221 2849.7312011719
240.1352692 1300.4350585938
245.0767975 3634.3203125
258.1438904 1119.2233886719
263.5457153 1121.2072753906
265.6741333 1162.0350341797
271.6235657 2734.6872558594
275.1695862 1221.9331054688
285.009613 1068.2890625
312.1774597 1200.7532958984
315.1595154 1089.3656005859
330.1960754 1084.5467529297
332.1931152 3318.3781738281
355.0700684 7465.1684570313
356.5475464 1016.1979370117
366.1858215 947.6475830078
377.1938782 966.876159668
379.1954651 1167.9150390625
383.2139587 1170.2711181641
387.7089233 2533.2209472656
388.687439 1266.3114013672
395.2037354 12767.4521484375
417.2555847 5079.8637695313
425.2606506 3325.3117675781
438.172699 1411.828125
463.2348022 1644.6989746094
516.8320923 1010.0776367188
520.2556763 2195.6362304688
521.2601929 1084.7346191406
530.3396606 3438.9760742188
542.2438354 2103.330078125
613.3060303 4374.02734375
619.3223267 2116.6735839844
623.2546997 1296.5924072266
652.3916016 1292.3138427734
776.3597412 1755.8459472656
END IONS
BEGIN IONS
TITLE=SH_AW_09112018_AW_04.5356.5356.3
RTINSECONDS=2110.13172
PEPMASS=622.932556152344 8004.46875
CHARGE=3+
175.1191559 4232.0112304688
217.9030304 1017.1541137695
221.1041107 2198.8022460938
231.1123047 2550.1213378906
249.1236572 2952.5261230469
272.1714172 1856.1551513672
285.1342468 1142.2596435547
367.7133484 1003.1781616211
368.172699 1959.9273681641
380.199585 1007.0223388672
396.1682129 5423.0561523438
410.214447 11034.8037109375
410.7134705 1955.2763671875
414.1765137 3439.7644042969
430.4914856 992.2282104492
435.2356262 3379.9311523438
467.7287903 2729.775390625
503.89328 2179.7551269531
509.5628357 10652.181640625
509.8980103 10007.4736328125
510.2303467 2337.5283203125
524.8907471 1004.943359375
530.8983765 6925.8095703125
531.2319336 4061.0798339844
531.5588379 1248.1340332031
532.2504883 8617.02734375
532.7498779 1862.4866943359
579.9169312 1503.884765625
580.2540894 1556.9411621094
589.7637329 4008.3237304688
589.9232178 2414.5485839844
595.5982056 12572.1669921875
595.9298096 7678.75
596.2617798 2139.5634765625
601.598938 4450.9086914063
616.9249878 5527.197265625
617.2646484 3370.7399902344
622.2536621 1119.1247558594
623.2641602 3100.7229003906
644.7886353 1626.3752441406
645.2794189 2877.0595703125
645.7870483 1353.9266357422
653.7940063 8146.3188476563
654.293335 2874.0830078125
681.7894287 1408.6112060547
686.7924194 1705.1684570313
695.3109131 17976.99609375
695.8131104 7106.9873046875
727.3122559 4768.1259765625
763.8414307 2883.8562011719
764.3446045 2128.359375
841.8383179 1229.8395996094
1000.26709 1242.0539550781
END IONS
BEGIN IONS
TITLE=SH_AW_09112018_AW_04.5358.5358.3
RTINSECONDS=2110.58502
PEPMASS=522.592873182217 8693.9990234375
CHARGE=3+
109.0287781 1473.7514648438
110.0712814 3506.4536132813
127.0389481 2207.427734375
129.1015472 2047.8129882813
136.0758209 904.5049438477
145.0492401 1746.1484375
147.1127777 1300.8349609375
149.4432373 731.973815918
216.475235 967.7615356445
229.1227875 853.1818237305
244.1656189 2178.044921875
260.1973267 1025.3162841797
400.2650146 1163.1917724609
481.2691956 2266.3239746094
481.7552795 1030.8682861328
490.2732849 3746.8662109375
513.2667236 975.4376220703
513.3504639 1634.4819335938
522.2503662 1855.8447265625
522.3285522 1719.8896484375
523.2501831 1190.1857910156
580.7788086 1116.4710693359
684.8392944 2396.7292480469
693.3498535 2771.6745605469
693.8484497 3339.4438476563
694.3450317 1550.0673828125
702.3583984 6832.5561523438
702.8563232 4992.96484375
703.3590698 1168.9172363281
748.4813843 1104.0638427734
842.4822388 2229.3947753906
867.1883545 1123.7224121094
1182.68103 1396.4786376953
END IONS
BEGIN IONS
TITLE=SH_AW_09112018_AW_04.5360.5360.2
RTINSECONDS=2111.00772
PEPMASS=591.795165521708 9496.4365234375
CHARGE=2+
84.08146667 8073.0249023438
91.79891968 961.4978637695
96.74021912 860.3872680664
104.0167465 2000.3286132813
110.0718613 2097.0817871094
113.0716553 914.3572998047
128.2540436 907.23046875
129.1023254 29379.884765625
130.0861053 3044.5812988281
132.649292 1069.1324462891
132.6642914 1283.9696044922
136.0756378 3236.2529296875
139.8862915 816.1770019531
141.102417 1478.18359375
147.0585785 3032.095703125
147.1126251 3272.5732421875
169.0968628 1021.9139404297
186.1235504 10287.2431640625
204.1344452 10808.9365234375
218.4211273 914.6345214844
237.1346588 1927.4530029297
263.1352539 959.4389648438
303.20224 3195.9204101563
304.0958862 1250.5311279297
321.1578064 1073.9001464844
360.1683655 2617.4655761719
371.0068665 1124.0635986328
433.1361389 2760.2829589844
466.265625 2986.4167480469
475.7270813 935.3297119141
532.2027588 1334.2105712891
591.2908325 2094.1984863281
591.7977295 6811.056640625
592.2893677 2290.4526367188
694.3762817 1503.0632324219
695.2695923 1284.7528076172
717.3209229 1222.3039550781
823.413208 2727.6013183594
880.3793335 1984.123046875
979.4440308 1466.5601806641
997.4655762 7338.8330078125
998.4667358 2117.4375
END IONS
BEGIN IONS
TITLE=SH_AW_09112018_AW_04.5361.5361.3
RTINSECONDS=2111.1564
PEPMASS=384.236083984375 8816.9921875
CHARGE=3+
79.92974854 773.4810791016
84.08144379 3595.9328613281
86.09689331 5610.3168945313
110.0716171 2491.1276855469
129.1024017 3638.9108886719
135.1685638 868.0092163086
169.132782 1938.3228759766
175.1187286 1202.98828125
265.3295898 969.0021972656
273.1363525 904.7255249023
340.9968567 961.3690795898
386.237915 1294.0238037109
421.2514954 1769.6015625
505.5379028 795.239074707
530.4908447 874.7450561523
579.3612671 927.5264892578
789.1409302 1094.7084960938
END IONS
BEGIN IONS
TITLE=SH_AW_09112018_AW_04.5368.5368.4
RTINSECONDS=2113.3386
PEPMASS=475.738739013672 8289.50390625
CHARGE=4+
132.7364044 779.6908569336
132.7947083 1006.6165771484
136.0752869 1484.4932861328
145.097168 4550.5791015625
155.0812988 1021.2700805664
173.09198 4800.7099609375
175.1183167 1368.6717529297
177.0024872 861.6773681641
181.0603943 1329.7447509766
181.0966797 949.8599243164
199.0710907 1227.9542236328
217.1337585 1454.2386474609
226.7178192 827.9235839844
227.0653381 892.3150024414
228.1353302 1203.4050292969
245.1286316 1057.5743408203
262.151123 4090.0615234375
377.177002 2005.7746582031
402.2049866 8917.7021484375
410.2185364 1376.4503173828
452.2206116 926.0743408203
475.7353821 1497.7076416016
476.2397766 974.2850952148
487.3312378 991.1674194336
504.2565613 1276.4030761719
504.8193665 1056.9071044922
561.2943115 1238.6730957031
605.3013306 1890.4779052734
648.3319092 3651.3063964844
706.3455811 4545.404296875
777.3700562 3416.8759765625
1134.622192 1142.9913330078
END IONS
BEGIN IONS
TITLE=SH_AW_09112018_AW_04.5372.5372.4
RTINSECONDS=2114.46516
PEPMASS=480.492736816406 7413.58642578125
CHARGE=4+
132.749176 1491.6506347656
132.8189697 1054.5980224609
175.1188049 2594.90625
213.1353302 1040.5168457031
253.7857971 815.6748046875
312.1789246 1140.2155761719
423.6830139 897.9378051758
425.2635803 2288.0197753906
480.284729 1251.6951904297
496.8993225 970.9420776367
580.7557983 939.5132446289
END IONS
BEGIN IONS
TITLE=SH_AW_09112018_AW_04.5374.5374.2
RTINSECONDS=2114.8875
PEPMASS=515.276732851775 5055.7021484375
CHARGE=2+
72.08165741 1724.9672851563
76.86849976 861.2706298828
84.04510498 1275.1951904297
84.08144379 3559.2253417969
85.14479828 950.3178100586
86.09711456 2825.8410644531
102.0557709 1148.2700195313
110.0719452 1854.8404541016
112.0873184 981.9569702148
125.0718689 810.0690307617
129.102478 3995.6228027344
132.6514435 1023.1722412109
136.0757446 2442.9294433594
158.0921021 1216.2683105469
175.1193542 2651.9973144531
176.1013489 1076.7376708984
215.1128998 1303.9997558594
248.988678 901.4931030273
306.0092468 933.4184570313
500.2437439 1753.9661865234
506.7604675 2392.8288574219
507.2601318 958.1976318359
515.2755127 21785.74609375
515.7781372 6923.087890625
530.3045044 1924.1281738281
727.37677 1288.412109375
873.4320679 1349.7890625
END IONS
BEGIN IONS
TITLE=SH_AW_09112018_AW_04.5380.5380.2
RTINSECONDS=2116.71792
PEPMASS=581.778596591823 7812.52734375
CHARGE=2+
84.08136749 2049.9663085938
99.01184845 911.0720825195
103.7422943 815.772644043
110.0716248 5707.71484375
129.1023254 4351.4731445313
130.0860596 936.3479003906
132.8694153 1600.4031982422
136.0759735 1280.2825927734
147.1134186 1352.9641113281
159.0763245 4141.2333984375
173.7698517 1189.1890869141
175.1185913 1839.0200195313
187.0709991 7244.7553710938
189.8093567 841.4426269531
201.1221161 918.9567871094
226.1521301 857.1752319336
231.6067505 868.5088500977
237.1235504 1926.8189697266
286.1412354 1320.9229736328
369.1729431 2047.1483154297
383.2145081 2985.8991699219
387.1880188 1511.0301513672
388.6835327 1734.0109863281
433.1763916 1032.3531494141
512.2588501 1970.2453613281
549.2846069 971.4849243164
613.3086548 4846.8999023438
776.3640747 3820.5375976563
877.4169312 9753.5654296875
878.4115601 2544.8967285156
END IONS
BEGIN IONS
TITLE=SH_AW_09112018_AW_04.5381.5381.3
RTINSECONDS=2116.8669
PEPMASS=378.872059080466 20252.9609375
CHARGE=3+
84.04501343 1796.5465087891
84.08136749 2205.9836425781
86.09702301 1889.1630859375
91.85114288 711.9959106445
101.0715027 2131.6611328125
101.9829407 804.1865234375
110.0714417 1629.6614990234
115.086792 3515.9313964844
120.0810471 1022.6577148438
123.5171204 1007.5969848633
129.1026154 1784.3377685547
131.8902588 792.6549682617
132.7165222 809.576965332
132.7328033 1800.9768066406
136.0756531 2944.6491699219
143.0812073 1078.4760742188
159.0764618 1174.3757324219
169.1338806 2248.9926757813
175.1182709 1035.0830078125
197.1289825 1196.9652099609
237.1235962 4043.9128417969
246.7073975 948.8079833984
258.1077271 1150.6839599609
341.2184448 1440.3071289063
371.7184448 3273.53515625
372.2222595 1260.7292480469
385.8176575 1118.5483398438
426.7422485 1108.4577636719
427.2371216 2479.75390625
445.0471191 997.7132568359
517.2761841 1340.6678466797
611.3887939 1218.2843017578
952.3035889 901.5091552734
END IONS
BEGIN IONS
TITLE=SH_AW_09112018_AW_04.5382.5382.2
RTINSECONDS=2117.01678
PEPMASS=501.285459090547 10723.9111328125
CHARGE=2+
70.06599426 3408.5998535156
84.04501343 936.3430786133
84.08152771 3373.0415039063
86.0971756 3280.5026855469
97.3671875 869.4991455078
101.071312 1426.6656494141
102.3071442 792.0084838867
108.0182495 767.712890625
110.0715408 2823.3696289063
129.1021729 4760.6748046875
132.6346436 1337.5239257813
136.0761719 1490.9742431641
147.1128693 1489.8944091797
160.4584961 809.6486206055
175.1188354 1242.0130615234
188.8444672 936.4782104492
188.9205475 1100.158203125
201.1231995 19032.947265625
229.1177216 4961.525390625
235.3602753 893.9223632813
264.0766296 937.2319335938
275.2075195 2460.8647460938
369.7121277 1419.4031982422
387.2292786 1347.0659179688
438.0226135 880.2610473633
501.2837524 1382.9915771484
702.4141846 1527.6706542969
773.4525146 4550.7778320313
END IONS
BEGIN IONS
TITLE=SH_AW_09112018_AW_04.5383.5383.3
RTINSECONDS=2117.16648
PEPMASS=513.568969726563 10026.271484375
CHARGE=3+
110.0717545 3362.1315917969
120.0808411 1572.3385009766
129.1026306 1762.7839355469
132.4615936 948.7657470703
153.0670624 880.1193237305
158.0922546 906.319152832
165.5216522 866.3502807617
167.428772 842.290222168
175.1186981 2413.4279785156
201.1239319 847.2630004883
249.0980072 1815.3920898438
287.3853455 941.0238647461
319.1686401 1558.6307373047
353.6783142 1283.228515625
377.1525879 882.4208374023
378.1396484 1164.4158935547
439.2318115 1165.8648681641
477.2131042 1825.6970214844
513.3500977 1048.2780761719
540.276001 2120.9030761719
545.2444458 1578.5617675781
546.2340698 1047.5452880859
619.3226318 1303.25
632.276123 1029.9630126953
637.3309937 6904.0024414063
638.3317871 1368.0196533203
650.2805176 1622.8522949219
692.3546753 946.0173339844
699.5338135 959.6386108398
724.361084 2085.4626464844
762.3825073 1148.1577148438
1074.748169 1369.4006347656
1197.885132 985.5641479492
1329.552612 1108.1669921875
1562.370361 1065.5950927734
END IONS
BEGIN IONS
TITLE=SH_AW_09112018_AW_04.5387.5387.2
RTINSECONDS=2118.29328
PEPMASS=619.317749023438 6464.3984375
CHARGE=2+
89.53568268 840.2524414063
112.0870667 1197.0810546875
115.0865326 1118.365234375
120.0808945 23579.19140625
121.0843964 4357.8393554688
129.0655365 1295.9674072266
129.102417 910.4899291992
131.0808716 916.1105957031
132.851593 1788.0950927734
132.8599854 1726.0732421875
133.5157776 864.7055053711
136.0756378 2494.4111328125
147.0762329 4558.5493164063
153.4819489 958.2738647461
157.0603027 2194.9099121094
159.0768738 1350.8499755859
159.1118927 2373.5817871094
162.0911255 2704.41796875
169.0973511 4336.2724609375
175.0716858 2340.0087890625
175.1190033 2573.4768066406
182.7246399 880.4483642578
187.1079102 3313.1145019531
207.1131287 8635.3232421875
208.1163788 1772.7497558594
217.0982361 4610.2280273438
227.100769 992.8572998047
230.1131897 1691.8721923828
235.1078491 4235.2880859375
240.1342621 6214.3432617188
244.0926971 1269.8758544922
244.1291809 17772.208984375
245.1316833 1510.1136474609
248.6734161 1022.0861816406
258.1451111 2025.5247802734
301.1884766 1178.8784179688
304.1288452 1661.4665527344
309.1566467 1657.7550048828
335.2322388 1047.4627685547
372.2570801 1203.9744873047
463.2247925 1883.4836425781
483.7115784 1147.9351806641
500.2564697 1122.1905517578
520.2516479 6025.8559570313
521.2494507 4252.7348632813
552.2778931 4131.5620117188
619.3010254 1321.5587158203
684.3134766 2239.0051269531
686.3531494 2286.6691894531
708.3774414 1765.16796875
740.3269043 3284.5632324219
741.3374634 5203.5288085938
795.4052124 3003.5625
827.3605957 2531.1928710938
828.3630371 5340.255859375
895.4442749 1358.4685058594
909.4562988 7195.73046875
914.3933716 1667.0859375
915.392395 4338.1977539063
954.6495361 1135.8332519531
966.5045166 2066.4328613281
980.4815674 3796.8776855469
994.4996948 4180.7626953125
1001.419495 1445.2725830078
1002.429932 7715.5625
1003.428955 1473.0678710938
1051.504272 1957.8464355469
1089.452271 3428.505859375
1138.570679 1482.0133056641
1141.387451 1133.4600830078
END IONS
BEGIN IONS
TITLE=SH_AW_09112018_AW_04.5388.5388.2
RTINSECONDS=2118.4434
PEPMASS=600.790405273438 9409.623046875
CHARGE=2+
84.0450592 1652.4420166016
84.0814743 2871.6691894531
86.06062317 2619.1262207031
88.03999329 2519.8000488281
102.055397 4915.5346679688
110.0712891 2077.525390625
114.0553665 6604.943359375
118.8014526 849.8687133789
129.102478 3532.6604003906
130.0503235 1140.7923583984
131.3670197 928.2777709961
132.6213074 1004.2693481445
132.6926117 1241.1890869141
147.1128082 1838.7056884766
181.0588684 1040.7730712891
197.1292114 1100.3640136719
217.0813599 3833.9562988281
229.0823364 9977.689453125
239.1497345 1820.4030761719
240.1331787 919.5081176758
244.0933685 1326.263671875
245.0769348 13965.2685546875
245.1002655 1559.7834472656
259.0917969 1989.1127929688
275.2094421 978.8128662109
282.5847473 974.0443115234
329.1807251 947.4321899414
356.107666 2286.7768554688
357.7103271 3377.6862792969
358.1265869 6563.9697265625
358.2153015 1158.1474609375
374.1176758 2497.2866210938
386.2376709 1195.3988037109
387.6471863 1101.8002929688
403.265564 2099.3544921875
413.2256775 1923.7805175781
440.2127686 1607.8720703125
460.1318359 1041.9998779297
477.7515869 1236.1528320313
487.1672668 1085.5922851563
518.2941284 4438.6401367188
600.7883911 2824.7448730469
714.4158325 18890.228515625
715.4135742 3947.0595703125
801.8400879 1047.3779296875
843.4302979 1363.9321289063
960.472229 1237.5747070313
972.507019 1542.6663818359
END IONS
BEGIN IONS
TITLE=SH_AW_09112018_AW_04.5392.5392.4
RTINSECONDS=2119.56978
PEPMASS=474.251037597656 5994.36083984375
CHARGE=4+
132.8363342 2004.7186279297
136.0757446 2254.267578125
146.1560059 785.1371459961
175.1189728 1258.8986816406
240.134903 2061.4733886719
255.1469879 1522.4312744141
268.8516541 847.2554931641
270.1809998 899.3746948242
284.1958618 993.2133178711
327.1302795 1069.2258300781
380.8754272 912.2869873047
418.215271 1092.5948486328
460.2518005 927.8137817383
474.2676086 1916.4794921875
481.3163757 1096.271484375
499.3351135 1022.6376953125
561.300415 2627.8022460938
592.7692261 2773.1076660156
641.2944946 3957.1984863281
641.7979736 2034.3327636719
662.3397827 1062.3321533203
826.3971558 1016.733215332
1477.285645 1189.1182861328
END IONS
BEGIN IONS
TITLE=SH_AW_09112018_AW_04.5393.5393.3
RTINSECONDS=2119.71852
PEPMASS=430.241304647356 10258.5146484375
CHARGE=3+
98.98464966 6076.2939453125
101.0714569 1238.0467529297
102.0556641 1790.3696289063
103.0547333 1761.5511474609
110.0722656 1259.1676025391
120.080986 15472.4580078125
129.1023865 14217.689453125
130.0866394 1412.5328369141
132.6959076 1964.2877197266
136.075882 1507.91015625
138.1858368 900.5694580078
147.1129761 3104.4194335938
184.4483185 1009.0426025391
230.1498566 1062.3155517578
240.1351318 1531.8966064453
260.1952515 1295.7138671875
267.150238 1234.0080566406
369.6851501 1126.7926025391
426.0037537 959.5833129883
432.2202148 1739.3175048828
561.2620239 2341.224609375
735.3179932 1169.703125
864.3612671 1415.2059326172
END IONS
BEGIN IONS
TITLE=SH_AW_09112018_AW_04.5394.5394.4
RTINSECONDS=2119.86738
PEPMASS=392.19610010258 9200.80859375
CHARGE=4+
110.0712738 2751.8361816406
120.0817184 845.1594238281
129.0657196 1300.8829345703
129.1022491 2587.4357910156
132.5552521 1187.1968994141
132.5641174 914.5381469727
147.1133118 969.4008789063
149.0231781 5825.013671875
150.026886 2060.59765625
167.0336914 967.4534912109
168.0372925 854.7423706055
185.6493073 907.4434204102
232.1409454 1947.6055908203
345.2247009 2230.7966308594
453.7372131 941.8740844727
462.9055481 876.5621948242
474.2668762 1669.8955078125
504.729126 1054.6361083984
830.4445801 1092.9669189453
END IONS
BEGIN IONS
TITLE=SH_AW_09112018_AW_04.5398.5398.4
RTINSECONDS=2120.99376
PEPMASS=405.214202631247 11460.89453125
CHARGE=4+
112.0860748 790.2603759766
120.0806046 1627.6396484375
129.1025543 4191.3227539063
130.0860443 934.2366333008
136.0758057 1317.4984130859
147.1122131 1208.5400390625
175.1193848 1854.4702148438
184.2490234 832.4854736328
253.1657257 4074.6633300781
270.1942444 1182.7202148438
338.1814575 2160.2067871094
400.9611816 1121.7805175781
405.2145386 1547.0316162109
444.8147278 902.5166625977
451.2674255 1572.7637939453
502.2554626 1399.1411132813
520.2758179 840.888671875
614.6965942 887.1718139648
750.3599854 848.7343139648
963.1896362 960.2910766602
1291.825073 977.7404174805
1445.258057 1140.9603271484
END IONS
BEGIN IONS
TITLE=SH_AW_09112018_AW_04.5400.5400.3
RTINSECONDS=2121.41634
PEPMASS=382.187868072545 11552.1884765625
CHARGE=3+
84.08148956 2092.1018066406
84.37863159 694.1135253906
86.09716797 3024.8767089844
110.0718002 2545.5524902344
113.42379 724.7565307617
115.050415 1668.6020507813
122.8026733 757.5394287109
127.6399689 781.2009887695
129.1022797 2064.7321777344
130.065506 990.2279663086
131.818512 801.7263793945
132.0809631 2339.9294433594
132.6182709 1180.7678222656
132.680069 1013.0402832031
159.091507 931.6981811523
175.1182861 1889.0739746094
185.0421753 771.4268798828
187.0867157 2209.16015625
246.1232605 2435.6923828125
274.1188354 963.6098632813
316.0438843 856.8677368164
366.7585144 1004.0321655273
374.9744873 859.4912719727
400.7041016 3754.5773925781
436.2224426 8589.19140625
436.7242126 1401.1597900391
449.6543579 934.4767456055
490.4978027 886.6688842773
896.7791138 951.1065063477
END IONS
BEGIN IONS
TITLE=SH_AW_09112018_AW_04.5402.5402.2
RTINSECONDS=2121.83868
PEPMASS=530.253967285156 4542.2685546875
CHARGE=2+
75.05665588 870.3616333008
76.52334595 815.3615112305
84.0450592 958.4012451172
84.08153534 2309.2045898438
89.46672058 961.5671386719
102.0553818 2318.7392578125
104.0530396 844.3958129883
110.0714645 1245.6613769531
112.0873489 1021.9859008789
129.1023254 1150.9825439453
132.7384338 1678.1505126953
132.7493591 1692.7165527344
136.0757446 1511.6760253906
142.0695648 865.9218139648
146.0634918 1656.6175537109
161.1970978 853.0607299805
174.0582428 1493.5439453125
174.5292511 1068.4093017578
175.1190948 2420.6865234375
183.7713623 979.4589233398
238.9653625 990.4909057617
266.3887329 778.1332397461
303.1015625 2306.4802246094
359.2026367 1572.3508300781
360.0294495 907.1101074219
379.2069702 2677.4240722656
521.2446899 1750.3968505859
529.7791138 1128.3327636719
530.2546997 26715.15234375
530.3341675 1437.9138183594
530.7558594 9986.1083984375
669.3433838 1689.2642822266
723.5435181 1009.4849243164
740.3755493 1703.4506835938
869.4204102 1321.3236083984
1017.090698 993.2314453125
END IONS
BEGIN IONS
TITLE=SH_AW_09112018_AW_04.5403.5403.3
RTINSECONDS=2121.9885
PEPMASS=514.592346191406 7498.23779296875
CHARGE=3+
108.3189316 836.4657592773
110.07164 2885.3544921875
116.718277 913.4283447266
117.9026108 793.4208984375
118.0690613 896.5538330078
129.1022797 6418.1020507813
130.0863953 936.806640625
132.6315765 1362.5172119141
136.0758514 6788.2041015625
147.1130524 1485.8319091797
153.0659027 1938.7082519531
175.1188507 3420.9689941406
220.1187439 950.4357910156
221.1054382 1147.0072021484
233.6239777 1441.4318847656
248.1138763 2733.9663085938
249.0974884 2845.7724609375
250.1005859 1117.466796875
266.1240234 1058.8227539063
275.2089844 1388.5854492188
319.1668396 1858.7369384766
319.6694336 1592.1052246094
378.1412659 2502.1022949219
388.2884521 1088.5126953125
395.1658325 1145.0961914063
437.4763184 898.5783691406
439.230896 1031.4357910156
476.2057495 1083.5456542969
477.2118225 2055.7685546875
487.249939 1022.4219970703
487.3610535 1642.5179443359
493.2589111 2141.9409179688
515.2747192 7167.7451171875
540.2783813 2401.4616699219
541.2815552 2040.3077392578
578.272583 1060.646484375
615.2572632 998.4661865234
616.4022217 1879.3433837891
632.2763672 2267.2973632813
633.2723389 1870.8919677734
637.3303223 5594.359375
638.3361206 4371.474609375
650.4541016 898.5857543945
651.2783813 1260.6223144531
688.0745239 1025.0571289063
706.3519287 926.6232299805
724.361084 3233.0798339844
725.367981 1919.4927978516
763.3007202 1884.6611328125
880.0406494 1091.4836425781
END IONS
BEGIN IONS
TITLE=SH_AW_09112018_AW_04.5407.5407.2
RTINSECONDS=2123.11524
PEPMASS=589.265873556548 15914.2919921875
CHARGE=2+
84.04485321 2187.4543457031
84.08158875 1088.7412109375
84.15332794 1067.2529296875
86.09689331 8747.134765625
89.07143402 5770.0366210938
101.071312 4107.6943359375
110.0714493 1291.8658447266
129.1020508 1418.7568359375
132.7480927 964.2680053711
143.1178894 17779.23828125
147.0592346 1266.3720703125
159.0756683 970.6858520508
166.0498657 1170.8389892578
171.1127014 18023.150390625
175.1177979 4837.080078125
183.0763702 2177.4860839844
197.1281281 1942.9222412109
200.1032104 8133.87890625
242.149353 3819.0681152344
246.1548309 2542.6491699219
259.1756592 2249.4904785156
317.1926575 8123.1420898438
432.2200928 2444.4245605469
459.6907349 6840.34375
486.6952515 2691.0876464844
606.2664185 7102.4174804688
721.2950439 6510.6020507813
774.5797729 986.591796875
790.3074341 1173.3458251953
799.2641602 1074.0667724609
808.3240356 21830.73046875
809.319458 2975.6547851563
919.3590088 4541.8837890625
936.3800659 4168.0639648438
937.392395 1466.7266845703
1001.127136 1116.3776855469
1007.419434 5076.158203125
1008.40509 1728.3199462891
1034.634033 1164.7016601563
1060.280884 1099.1895751953
END IONS
BEGIN IONS
TITLE=SH_AW_09112018_AW_04.5413.5413.4
RTINSECONDS=2124.94548
PEPMASS=386.195953369141 13655.650390625
CHARGE=4+
110.0714645 2020.8649902344
112.0671463 747.0951538086
114.525444 823.3284301758
120.0807037 1813.9617919922
129.1022797 8892.322265625
130.0860138 2194.2062988281
132.7816772 2057.34375
136.0758514 8861.7158203125
147.1126099 3825.5573730469
154.0492249 992.0470581055
174.9468231 935.9380493164
175.1188202 1450.4808349609
180.1020508 1352.2683105469
193.0973663 1223.1408691406
214.6401215 1605.3941650391
220.3785858 970.2113647461
242.1875763 1060.2739257813
275.2078247 1815.9996337891
292.5294189 837.2359008789
313.6891174 938.166809082
341.848114 812.6666870117
353.7003174 1401.4827880859
483.931366 1199.2229003906
620.6494751 982.7406616211
763.3034668 1074.1359863281
776.177002 1039.0190429688
1458.699219 1128.9317626953
END IONS
BEGIN IONS
TITLE=SH_AW_09112018_AW_04.5414.5414.3
RTINSECONDS=2125.104
PEPMASS=575.310791015625 6937.65966796875
CHARGE=3+
129.1023865 11826.9296875
130.0864868 858.4345092773
132.5244446 871.3493041992
132.5411072 778.7645263672
132.6005554 970.750793457
132.6094971 1080.0788574219
147.1127319 1029.6422119141
175.1190033 1310.3123779297
183.1130371 972.2125244141
200.1397858 1731.796875
209.9595184 852.5085449219
252.7017517 962.8665161133
322.1620789 2886.6804199219
358.1790466 973.1571655273
370.6438293 749.2297363281
370.6882629 19298.673828125
371.1891479 4316.1606445313
431.2348633 4327.3051757813
478.2832336 2242.8315429688
526.8164063 1276.6225585938
643.3169556 12730.2275390625
678.420166 986.48828125
740.3685913 12150.328125
741.3726196 3085.0563964844
853.4575195 1335.5343017578
870.4477539 1007.9703979492
983.5369873 1404.767578125
1051.71814 1325.1434326172
1136.540405 1090.69921875
1236.026611 1398.9835205078
1646.746582 1319.44921875
END IONS
BEGIN IONS
TITLE=SH_AW_09112018_AW_04.5422.5422.3
RTINSECONDS=2127.63864
PEPMASS=471.93212890625 8923.673828125
CHARGE=3+
100.8088379 840.787902832
101.0709763 1489.5377197266
102.0558624 1048.8853759766
110.0717316 1722.5013427734
120.0813293 1476.2707519531
129.1023407 7219.7084960938
130.0863495 1069.9896240234
132.8185425 1212.0562744141
132.826767 1385.1271972656
141.0775146 851.977355957
147.1128082 2065.8266601563
165.6050568 786.0444335938
174.3884583 1044.0191650391
209.0937805 1169.6907958984
216.7084351 828.2503662109
226.1183167 1152.44140625
237.8488464 839.7874145508
335.6842957 2038.3819580078
392.2274475 1328.4984130859
441.0112 1137.8627929688
448.7676392 3107.4389648438
471.9326172 5965.8212890625
472.2650757 2876.0627441406
512.7965698 1329.3348388672
513.3010254 1179.7384033203
563.3154297 2267.3654785156
577.3191528 3137.5239257813
577.8217773 1464.9117431641
634.3439941 1563.580078125
634.8272095 2563.0378417969
643.348877 1102.6926269531
652.7429199 882.8576049805
674.0637817 1002.4021606445
1387.464478 1163.8125
END IONS
BEGIN IONS
TITLE=SH_AW_09112018_AW_04.5423.5423.3
RTINSECONDS=2127.79254
PEPMASS=485.922827827996 5804.59912109375
CHARGE=3+
110.0717087 2200.9936523438
115.0866241 2748.2092285156
120.0808487 1877.0660400391
129.1021423 3798.3100585938
132.5714417 931.3549804688
141.102356 8755.7216796875
143.0817719 2910.4565429688
147.1124115 1023.1115112305
150.7989349 781.8736572266
169.0970306 9261.4208984375
173.0925598 1316.7926025391
175.1188507 2548.3056640625
185.1471252 805.0822143555
220.916748 858.6494750977
229.0828247 1088.3851318359
240.1336517 3905.5959472656
245.0768738 1581.9168701172
272.1712646 3369.2985839844
283.1759949 1178.3433837891
288.1333923 988.8847045898
311.1679077 1567.6225585938
337.1903687 1079.6787109375
400.2651062 2299.4306640625
430.2327881 1001.7044677734
449.0806274 858.7302246094
462.2423706 3097.80078125
481.5385132 897.130065918
487.2571106 1442.2984619141
513.3515015 1146.3859863281
529.2666016 1053.6352539063
537.7778931 2731.4787597656
573.2991333 1084.7708740234
600.3790283 2795.1604003906
608.8114624 1370.9016113281
609.3136597 1393.5688476563
644.3347778 2235.5969238281
715.4063721 2792.3269042969
802.4417114 1324.5080566406
859.4567871 3110.5659179688
973.4938965 2724.8154296875
1239.65625 1089.4978027344
END IONS
BEGIN IONS
TITLE=SH_AW_09112018_AW_04.5429.5429.2
RTINSECONDS=2129.62332
PEPMASS=425.191925048828 6393.3642578125
CHARGE=2+
64.85566711 2870.1318359375
64.85931396 1829.6800537109
69.04122925 761.6873168945
70.06570435 1265.4036865234
84.08142853 1524.4494628906
86.09694672 10116.0322265625
110.071373 1145.6361083984
129.1025543 1312.4007568359
132.8434753 1658.7679443359
169.1486511 818.7816162109
175.118988 1344.2169189453
361.1843872 1191.3806152344
492.219696 998.3872680664
505.8391724 1079.3494873047
621.2626343 1714.6794433594
736.2857666 1512.0944824219
END IONS
BEGIN IONS
TITLE=SH_AW_09112018_AW_04.5430.5430.2
RTINSECONDS=2129.77212
PEPMASS=414.732320922589 13642.8359375
CHARGE=2+
62.24779129 830.723449707
64.50821686 4220.5375976563
65.06209564 831.8842773438
68.77185822 879.4644775391
70.06581116 8772.8828125
70.20597839 750.4702148438
71.0689621 958.8731689453
72.08131409 1368.6965332031
74.06059265 1950.4064941406
79.87032318 688.6173706055
84.04477692 958.5828857422
84.08130646 2987.6821289063
86.09687042 1506.3575439453
101.0710449 1409.2747802734
102.6882935 790.0308837891
110.0713882 1527.7482910156
120.080307 949.891784668
129.1023712 1945.6036376953
131.0712128 808.6123657227
132.7076721 1974.4084472656
136.0758362 2043.4793701172
145.0973663 6957.9428710938
158.0921326 935.3279418945
173.0918274 3899.3435058594
175.118515 1485.2761230469
185.4993286 869.6028442383
233.2669525 839.6247558594
244.1284332 1288.1423339844
245.6832581 850.7341308594
257.6536865 1045.9420166016
270.8761902 1016.7759399414
278.23703 835.7380371094
497.2735596 1466.8571777344
514.293335 2251.3676757813
585.3395996 1341.9827880859
656.3700562 2256.7856445313
END IONS
BEGIN IONS
TITLE=SH_AW_09112018_AW_04.5431.5431.3
RTINSECONDS=2129.92188
PEPMASS=557.916442871094 4994.88330078125
CHARGE=3+
129.1019745 3036.5026855469
130.08638 1223.5207519531
132.6102142 1336.3784179688
136.0759583 6067.71484375
147.0584259 2236.2404785156
171.1122894 1358.2734375
175.1185455 984.5034179688
199.106781 3309.9865722656
212.1020966 997.4255371094
223.1558533 1127.4343261719
227.102005 1747.0017089844
232.6146545 896.3182983398
240.0981445 2819.9509277344
321.1607666 1347.0208740234
451.270752 1035.0405273438
462.7095032 1284.1016845703
480.2203674 3348.962890625
480.7147217 1239.2292480469
497.1987 1880.4737548828
570.2727661 3593.61328125
677.288269 1987.748046875
716.3233643 1067.4849853516
733.3374634 2616.4274902344
734.3404541 1479.1707763672
959.4271851 3529.3845214844
1116.208496 1105.9991455078
END IONS
BEGIN IONS
TITLE=SH_AW_09112018_AW_04.5432.5432.3
RTINSECONDS=2130.0708
PEPMASS=377.533487831747 9420.64453125
CHARGE=3+
81.03588867 733.5875244141
84.04499054 1955.3895263672
84.0813446 7378.4614257813
85.83686066 855.2774047852
86.09698486 5937.2778320313
86.62011719 801.3209228516
87.05590057 1736.3487548828
88.04029846 1109.8674316406
99.05566406 902.2515258789
102.055336 830.9038696289
104.0533676 1116.009765625
110.0714951 6590.203125
112.0875626 848.5308837891
120.0812912 2485.6472167969
120.7698822 956.5912475586
129.102066 4872.2084960938
130.0656281 2386.2573242188
130.0863647 1308.3572998047
136.075882 7626.8208007813
137.0795898 1186.7152099609
147.1133881 1113.4073486328
154.7789764 807.0707397461
155.0937958 946.9066772461
159.0917358 2645.3388671875
175.1190186 4055.9787597656
203.8250885 882.5944824219
231.1235809 901.7274169922
239.1299591 792.4052734375
242.6555023 1338.2932128906
249.1339722 1334.5535888672
254.1658478 861.7802124023
272.1706848 1296.7946777344
274.1869202 976.7822265625
338.184906 1044.8642578125
350.1818542 1376.3302001953
352.1797485 2635.2338867188
477.2649231 1092.1862792969
664.9004517 1039.9836425781
703.3555298 1083.2095947266
940.4588623 900.7962646484
996.8068237 1127.76171875
END IONS
BEGIN IONS
TITLE=SH_AW_09112018_AW_04.5436.5436.3
RTINSECONDS=2131.19742
PEPMASS=428.839233398438 5490.55126953125
CHARGE=3+
98.98461151 6029.7006835938
110.0718384 1941.4304199219
120.0812531 1919.4633789063
129.1025391 1690.6614990234
132.698349 1096.9974365234
132.7692871 1285.1730957031
136.0754852 900.5895385742
147.1129608 1116.4666748047
175.1174774 1189.4915771484
208.9529419 2227.9526367188
243.134903 1043.0634765625
252.1368408 823.8050537109
306.0017395 2234.6435546875
359.0272827 2854.3898925781
369.6853333 3868.1442871094
418.210144 4125.9951171875
428.2851563 1435.1195068359
428.7510376 1487.5352783203
483.2415771 1018.3870239258
504.8590698 968.2934570313
515.2910156 1155.3226318359
612.260498 1039.2137451172
738.3598633 1615.40234375
938.3355103 983.8433837891
1096.703491 1067.9639892578
END IONS
BEGIN IONS
TITLE=SH_AW_09112018_AW_04.5440.5440.4
RTINSECONDS=2132.32452
PEPMASS=449.744456932659 5141.43994140625
CHARGE=4+
129.1023254 11779.1083984375
130.0858459 1477.7667236328
132.7076111 1142.6943359375
136.0758667 6456.3681640625
147.1123962 1330.2176513672
159.0913544 1137.4501953125
159.2814484 872.2036132813
166.0621643 821.2739257813
174.7530365 869.6588134766
175.118988 2114.029296875
186.1238251 1478.5653076172
195.0883331 1488.7581787109
214.1176453 1053.3675537109
235.118866 3622.4304199219
276.1673584 1255.9445800781
341.1940918 1251.8510742188
389.2507629 2281.9172363281
418.3488159 1020.5936889648
427.214325 986.657409668
449.2469788 1280.3681640625
522.9494629 1198.3587646484
561.2381592 1871.1403808594
601.7758179 980.7072753906
749.3768921 1680.9445800781
1217.382568 1096.7713623047
1730.564331 1250.4348144531
END IONS
BEGIN IONS
TITLE=SH_AW_09112018_AW_04.5446.5446.4
RTINSECONDS=2134.15428
PEPMASS=439.953679808652 8087.59326171875
CHARGE=4+
129.1018524 2561.2888183594
132.8175659 1666.7774658203
136.0753021 2371.1020507813
147.0585175 1632.7933349609
175.1190033 1481.4803466797
195.1125641 1588.3443603516
212.1392822 1123.2349853516
223.1075592 2952.7863769531
225.0977783 1158.9771728516
401.6746216 1046.6591796875
444.6824036 873.1789550781
445.7169495 1399.2508544922
448.2357483 1187.3352050781
456.1867065 908.9610595703
489.2327576 931.7526245117
535.265625 2886.6496582031
682.3338013 3042.6447753906
753.3688965 2761.7956542969
754.371521 1183.6990966797
END IONS
BEGIN IONS
TITLE=SH_AW_09112018_AW_04.5447.5447.3
RTINSECONDS=2134.30338
PEPMASS=395.895782470703 9159.2763671875
CHARGE=3+
84.04496765 2752.3337402344
84.08140564 10929.322265625
85.08450317 1032.7973632813
86.09706879 1696.4468994141
90.80859375 860.5616455078
102.0552292 1919.7923583984
110.0714264 2398.9384765625
120.080719 1418.1121826172
129.1020966 9861.486328125
130.0862579 2325.0432128906
132.6257324 819.4370727539
132.6450348 962.0262451172
136.0755768 5667.2783203125
143.1177521 5251.0615234375
147.1125031 1783.6491699219
175.0873566 956.4956054688
175.1185913 1340.3967285156
186.1233978 2322.0375976563
204.1339264 7231.8579101563
208.2959137 831.716003418
235.1428833 2569.9311523438
271.9291382 1210.5078125
303.2025146 1561.5021972656
375.5189209 958.9207763672
467.2663879 1357.7166748047
472.9284058 1067.0189208984
625.3756104 2235.6193847656
717.6115112 968.787902832
1022.556641 929.6245117188
END IONS
BEGIN IONS
TITLE=SH_AW_09112018_AW_04.5454.5454.2
RTINSECONDS=2136.486
PEPMASS=431.219627966661 46642.10546875
CHARGE=2+
64.83694458 2405.7021484375
64.84046936 1805.4498291016
64.84352112 1063.6611328125
69.07061005 3113.3864746094
70.06591034 6425.9248046875
71.06899261 965.4716796875
72.08149719 816.7694702148
84.04522705 1771.5517578125
84.08132172 4647.4155273438
86.09701538 73573.9921875
87.09999847 1296.4526367188
91.05749512 1194.8896484375
93.77953339 880.4334716797
98.98459625 9716.7314453125
120.0808411 1038.1278076172
127.4188538 872.7495727539
129.1020355 6380.982421875
130.0861816 796.7598266602
132.7599182 782.3874511719
147.1131287 1333.5489501953
175.1187744 4896.52734375
182.0957184 970.3115844727
184.8874054 981.240234375
199.1804199 21028.37109375
203.0661316 1049.1384277344
208.9526672 2969.1921386719
210.9501648 1497.8950195313
227.1752625 4232.2934570313
278.3642273 1005.5053710938
304.1607666 3725.5190429688
433.2013855 3586.8422851563
548.2306519 1945.2019042969
601.7080078 1016.8577880859
635.263916 26824.173828125
636.2630005 2854.7719726563
748.3490601 7295.5581054688
END IONS
BEGIN IONS
TITLE=SH_AW_09112018_AW_04.5462.5462.3
RTINSECONDS=2139.0213
PEPMASS=477.553950420843 18876.287109375
CHARGE=3+
105.4862671 925.0068359375
110.0715714 1261.7634277344
129.1025391 8141.7495117188
130.0861511 2577.435546875
132.6383362 913.3197021484
132.8619537 1455.6560058594
132.8704987 1654.2646484375
136.075882 8099.0498046875
147.1130371 3017.927734375
153.6448364 873.0677490234
166.7788086 980.6450195313
171.2756958 988.8248901367
216.1334839 1646.6569824219
226.1171112 1033.5987548828
248.1608276 4391.0874023438
316.1147766 1225.9343261719
316.6483459 1013.8146972656
361.2459412 1352.2149658203
393.1416931 987.9052124023
450.8808899 1331.3902587891
456.2199707 1539.5202636719
487.247467 1032.8647460938
524.3074341 1006.3933105469
531.2463989 1490.0334472656
579.8444214 1014.8571166992
614.2824097 1139.88671875
633.2662964 1315.9106445313
639.3380737 1085.0966796875
904.2594604 990.5209350586
1070.352661 1012.3796386719
END IONS
BEGIN IONS
TITLE=SH_AW_09112018_AW_04.5463.5463.3
RTINSECONDS=2139.1779
PEPMASS=586.269407529356 11562.1025390625
CHARGE=3+
129.1024475 7017.3657226563
132.6103058 842.0944824219
132.6852875 1107.6187744141
132.6942596 988.6188964844
147.0580444 1681.3208007813
175.1185303 2827.3967285156
177.1023407 900.2106323242
179.0914917 887.8480834961
189.0857239 1199.7823486328
191.1171722 1312.5103759766
212.1391144 1508.5659179688
217.0831299 1032.4519042969
414.2442932 1452.6962890625
445.7203369 2233.1755371094
456.7218018 1490.0549316406
470.7149048 1140.6889648438
488.7216797 2376.9538574219
535.2640991 3750.4572753906
538.2381592 1432.7708740234
542.3051147 6942.0673828125
559.258728 1048.0394287109
564.9346924 2811.0798339844
565.274353 2126.2639160156
581.2592163 1062.0886230469
586.2665405 4917.3125
586.6019897 2747.6843261719
641.3706665 2315.1489257813
682.3358154 6180.4614257813
683.3327637 1604.1966552734
712.4110718 2430.0634765625
741.3329468 1621.1507568359
753.3692627 8209.1787109375
754.3724976 1891.5417480469
769.8384399 1004.6524047852
782.854248 1563.8156738281
783.3479614 1373.6518554688
890.4359131 1918.4874267578
954.5166626 1159.7111816406
977.4689331 1701.0363769531
1179.553833 1381.4417724609
END IONS
BEGIN IONS
TITLE=SH_AW_09112018_AW_04.5471.5471.2
RTINSECONDS=2141.71212
PEPMASS=421.703918457031 9731.8037109375
CHARGE=2+
59.8755455 779.8206787109
60.04521561 6481.1137695313
64.83436584 1540.0222167969
64.83895111 1797.6303710938
64.84186554 1483.6566162109
70.06590271 2091.0400390625
72.08145905 6156.6240234375
84.08125305 1487.2785644531
86.09688568 1732.4204101563
95.17562103 850.8298339844
101.0710144 793.0191650391
110.0717392 2567.2663574219
110.1717987 735.6568603516
113.0901947 761.1272583008
129.1025696 1840.7219238281
132.8616791 931.9022827148
132.8771667 865.6439208984
132.9365845 1457.3010253906
132.9455872 1064.0906982422
136.0755157 1567.576171875
147.1124878 1225.0715332031
159.0755615 1268.3891601563
171.220993 819.9942016602
177.0871124 4610.2724609375
374.4161987 853.6484375
375.0424805 784.8805541992
549.2410278 1934.2309570313
567.2514038 1854.4246826172
614.9407349 949.7686767578
END IONS
BEGIN IONS
TITLE=SH_AW_09112018_AW_04.5473.5473.2
RTINSECONDS=2142.13494
PEPMASS=520.262023925781 7496.509765625
CHARGE=2+
72.08156586 915.877746582
74.06047821 1219.1437988281
84.08123016 2372.1486816406
86.09690857 8518.7470703125
95.06105042 791.3732299805
98.45733643 762.8514404297
100.4182892 852.2357177734
129.1022491 1128.4488525391
132.3641205 777.4358520508
132.7880707 972.1481933594
146.807663 945.4283447266
175.1186981 1284.9946289063
187.0713501 3340.5285644531
254.1493378 1008.8716430664
297.4033813 1042.6745605469
299.0604858 1339.7983398438
300.0597839 1643.3095703125
322.1617737 3671.5788574219
370.6876221 16258.1728515625
371.1873169 2543.7756347656
408.4420471 983.6142578125
431.2393188 1747.7445068359
500.2842407 2025.5485839844
584.911499 1190.3890380859
643.3143921 5746.3598632813
726.1978149 1161.8514404297
740.364563 6737.2397460938
859.1096191 1020.6024780273
END IONS
BEGIN IONS
TITLE=SH_AW_09112018_AW_04.5478.5478.4
RTINSECONDS=2143.61352
PEPMASS=418.944645147197 4274.3232421875
CHARGE=4+
119.0497818 1072.3739013672
120.0806656 1745.1433105469
129.102417 2199.5529785156
131.1595612 772.7775268555
132.9920349 2164.0886230469
136.0758209 10021.8857421875
147.0442657 1404.3118896484
149.0237427 1786.0350341797
151.9862213 1009.8909301758
169.7614746 919.0023193359
175.1188354 2539.0732421875
255.1456909 846.2833862305
272.1706543 4238.705078125
327.4769592 783.3298339844
350.3812256 961.8550415039
418.7128906 1454.2707519531
419.2106323 1038.7930908203
624.3766479 912.8446044922
1206.70874 1044.328125
END IONS
BEGIN IONS
TITLE=SH_AW_09112018_AW_04.5479.5479.2
RTINSECONDS=2143.76424
PEPMASS=629.2660915641 9480.8515625
CHARGE=2+
91.05485535 852.1641845703
102.0553055 1477.80078125
104.0146561 875.1007080078
110.112854 916.2870483398
121.6214142 924.658203125
129.1020355 2105.298828125
132.8482971 1310.2882080078
132.8600616 1540.2574462891
133.0616913 1013.7059936523
134.3646088 929.4608154297
136.075592 10663.3955078125
141.3716125 881.0814208984
147.1131592 1430.130859375
158.0927277 926.9685668945
158.7166138 881.3270263672
169.0610352 2511.7973632813
175.1196899 1851.6889648438
187.0727539 1307.9677734375
193.0969391 2828.2465820313
198.0873871 1958.8273925781
221.0917358 1799.4135742188
226.082428 1163.5456542969
229.0942841 1490.9880371094
232.1408539 1639.0989990234
238.0823212 2310.919921875
238.4718628 951.5476074219
255.1091461 2496.6989746094
256.0931702 1083.3208007813
283.1040039 5227.5668945313
305.1142883 1087.2845458984
307.1402283 989.9791259766
312.1306763 3371.2670898438
316.3245239 947.2481079102
322.1627502 1256.1701660156
340.1257324 13511.9306640625
341.126709 1239.9691162109
364.1628418 2307.6105957031
370.6885071 4242.6137695313
392.156189 1285.5189208984
395.2000732 1142.1097412109
421.1853638 1312.9615478516
452.2251892 1540.4147949219
475.1917114 3546.3471679688
493.2020264 1831.0809326172
509.2476807 1734.5051269531
517.2844849 1408.9962158203
566.2653809 3377.9909667969
611.2588501 1543.4140625
617.2314453 1177.5073242188
623.2906494 4580.2006835938
680.3143311 10689.6279296875
737.3323975 29885.486328125
738.331604 4810.2270507813
740.3704224 5051.9360351563
900.3972778 4382.68359375
901.385376 2020.9704589844
947.394043 1006.4791259766
957.4076538 3065.962890625
1146.340576 1108.8698730469
END IONS
BEGIN IONS
TITLE=SH_AW_09112018_AW_04.5480.5480.2
RTINSECONDS=2143.91418
PEPMASS=497.253448486328 11033.244140625
CHARGE=2+
69.41279602 844.994140625
70.06595612 4567.5825195313
72.081604 5203.5341796875
84.0812912 1755.0269775391
86.09700775 7863.400390625
87.05608368 1481.0593261719
88.04007721 4545.0288085938
97.37397003 1075.337890625
103.6805496 818.2016601563
110.0718079 2282.2856445313
115.050621 1076.2875976563
116.7348251 838.3073120117
126.0547104 1131.5825195313
129.1022186 2014.4154052734
130.0500488 1081.5540771484
132.663681 993.9102172852
136.0757294 8773.7275390625
146.0602112 2538.14453125
147.0766296 1092.3001708984
152.4024963 819.4562988281
173.1284943 4506.4912109375
175.1201324 923.997253418
191.0821075 1013.0458374023
201.1234589 14071.4072265625
202.0818939 5515.1372070313
203.085907 1189.28515625
212.1034241 2142.7336425781
229.1182709 1063.2264404297
233.0917053 3103.4641113281
235.1442719 1582.5147705078
241.9648285 950.7667236328
250.1188049 14394.740234375
251.1482086 1037.8034667969
278.1139221 3804.5769042969
283.1403198 1425.9287109375
297.6710205 1896.8380126953
298.1717224 2531.9453125
346.1983948 1157.96484375
346.6993713 3243.4978027344
397.2177429 1595.8276367188
429.2468262 6443.33203125
461.3763428 932.6973876953
497.284668 1634.5190429688
498.2797241 1771.9323730469
505.2129822 1297.859375
516.2788696 2039.0841064453
590.3118896 1008.2471923828
594.3441162 1006.8327636719
595.3409424 1184.1176757813
617.3255005 5823.2055664063
618.3015137 1237.849609375
691.3933105 1463.5532226563
692.3878174 3099.5419921875
716.394104 5343.4584960938
793.4038696 2314.9069824219
END IONS
BEGIN IONS
TITLE=SH_AW_09112018_AW_04.5485.5485.3
RTINSECONDS=2145.42342
PEPMASS=384.223785400391 15256.6591796875
CHARGE=3+
84.04515839 1117.0562744141
84.0813446 2803.5666503906
86.09701538 7724.2724609375
90.30307007 828.3423461914
107.9853516 855.2619018555
110.0716095 3605.4729003906
114.5003891 785.7055053711
129.1022644 2932.0046386719
133.0614929 863.077331543
136.0757294 1438.5629882813
141.1018066 1933.6320800781
143.1178589 976.0302124023
147.112442 1339.1661376953
159.7660217 911.2551879883
169.0972443 1426.0413818359
171.1487579 9517.21875
172.6666718 917.3909301758
173.1284332 2856.5168457031
175.1186218 2408.0720214844
187.1435394 928.5224609375
197.1275024 1017.4151000977
199.1436768 4762.1420898438
249.637085 4051.4638671875
298.6716003 1235.4509277344
340.7626953 1218.4022216797
359.2042847 1752.7786865234
401.2125549 2905.2280273438
456.2555237 1734.5375976563
461.7796021 831.9381103516
498.2666626 4987.3359375
543.4581909 851.7105712891
569.303833 8522.7822265625
668.3677979 1170.4494628906
755.1972656 1123.5124511719
END IONS
BEGIN IONS
TITLE=SH_AW_09112018_AW_04.5489.5489.3
RTINSECONDS=2146.54968
PEPMASS=524.254272460938 8111.9765625
CHARGE=3+
110.071373 2582.7097167969
124.3408432 943.9423828125
129.1021423 3411.1259765625
130.0859833 910.2920532227
132.9708252 2143.2548828125
136.0761719 7552.3891601563
147.0580444 965.4860839844
147.112381 1481.8834228516
159.0765839 1220.2325439453
159.11203 992.2340698242
175.1187592 1142.1286621094
193.3114624 797.2852783203
236.8489075 905.6846313477
248.1615143 1579.5623779297
432.7128906 3382.9365234375
524.3104248 1953.2629394531
690.3129883 1650.2322998047
767.3657227 1594.8314208984
864.4203491 2176.3569335938
1200.398804 1204.5899658203
END IONS
BEGIN IONS
TITLE=SH_AW_09112018_AW_04.5490.5490.2
RTINSECONDS=2146.70142
PEPMASS=715.826049804688 13053.078125
CHARGE=2+
101.1078186 2219.2426757813
110.0717392 1226.1846923828
114.1206818 1012.0043945313
129.1023102 63002.65234375
130.0862274 5503.6245117188
130.1059723 1756.0897216797
132.8467712 1641.1530761719
136.0761414 6357.3588867188
139.0866699 1161.4362792969
147.1128693 10051.056640625
165.0084076 987.2532348633
167.117981 1081.3388671875
168.6032104 1045.8754882813
171.1122131 1586.3662109375
188.2139587 1000.5759277344
194.2087708 1120.5989990234
198.1237183 4919.9775390625
199.1071777 2744.7160644531
206.9838867 1256.3355712891
212.138031 1076.9979248047
216.134552 14351.8203125
230.0792542 1087.0299072266
230.1495819 4032.7180175781
248.1603088 22121.1953125
248.2137604 1240.7211914063
255.7131348 1041.1837158203
272.1248474 1271.0867919922
313.1498108 1722.6518554688
316.1110229 1110.1722412109
331.1604004 4987.6015625
361.2431335 5408.08203125
377.1110229 1339.396484375
401.1663208 2329.6042480469
418.2112732 2004.8413085938
436.4884338 1225.4665527344
442.041687 1072.8265380859
454.1791382 1299.0786132813
460.2044373 2394.4758300781
521.7072754 1168.3137207031
524.3056641 5585.9741210938
525.312439 1170.4146728516
531.2428589 1043.4405517578
611.744873 1024.3349609375
614.2752686 2000.2279052734
639.3309326 1748.4538574219
640.3123779 1348.9477539063
672.3064575 3328.8684082031
674.2078857 1418.8992919922
674.819458 1799.03125
675.9973755 1081.4500732422
683.829834 7643.71875
684.3205566 1733.2430419922
707.3096924 1679.3656005859
715.706543 1538.7257080078
715.8253174 19641.16796875
716.3297119 5915.2758789063
717.8317871 1047.6082763672
728.956665 1101.0272216797
753.3709717 3779.9182128906
836.4075317 3077.3229980469
855.2850952 1485.4409179688
900.3996582 3033.3469238281
907.3123779 1319.2058105469
907.4614868 2427.2138671875
971.4501953 5501.6220703125
1005.257507 1219.6118164063
1036.486206 1977.5811767578
1054.374512 1330.5346679688
1070.393066 4008.9848632813
1100.474854 3115.7087402344
1101.486206 1787.3892822266
1151.52002 8742.4814453125
1152.506348 2823.4880371094
1183.471802 2173.0275878906
1198.48645 1486.3134765625
1215.519897 9680.767578125
1216.512939 2588.5903320313
1284.518677 1537.0473632813
1393.454834 1370.5972900391
END IONS
BEGIN IONS
TITLE=SH_AW_09112018_AW_04.5491.5491.3
RTINSECONDS=2146.85028
PEPMASS=417.544921875 9615.18359375
CHARGE=3+
99.19308472 959.4943237305
102.055603 865.9424438477
110.0715485 12677.0791015625
110.3058014 776.4149780273
111.1982117 945.696105957
120.081192 3300.0659179688
129.1022186 5461.1123046875
129.6252899 984.5889282227
130.0860443 1362.4102783203
131.4602966 893.0569458008
136.0765686 1097.7631835938
156.0766144 1074.3861083984
175.1190948 2266.9157714844
191.1177673 1254.9948730469
218.7380219 892.75
232.6262512 783.1598510742
247.9658661 982.5957641602
257.0856018 968.3646240234
288.2026367 1627.6756591797
395.8531799 954.8356933594
417.2299805 3484.0339355469
417.5535889 958.7283935547
556.8092651 2459.3129882813
571.0454102 946.8436889648
734.5725708 1091.8758544922
1011.115967 1001.8701171875
1048.066406 1180.1896972656
END IONS
BEGIN IONS
TITLE=SH_AW_09112018_AW_04.5495.5495.2
RTINSECONDS=2147.97654
PEPMASS=657.77734375 11131.7646484375
CHARGE=2+
91.05486298 1421.8458251953
99.17528534 1071.9610595703
115.0506821 1629.1811523438
118.2277908 1034.7915039063
132.8818512 813.022277832
136.0756989 28860.884765625
169.0610199 4379.7470703125
187.0715027 1877.2171630859
193.0969849 6192.2734375
198.0879974 5695.0649414063
203.3306122 1092.2757568359
226.0816803 2204.1662597656
229.0927887 1272.0672607422
232.1408997 1148.0446777344
233.0920868 939.5211791992
243.9316254 966.3600463867
244.070816 1062.0496826172
244.0917053 5304.5874023438
278.1119385 1249.5506591797
289.1627502 2327.5446777344
346.1847839 5105.3696289063
361.1513062 5619.6376953125
364.1583252 1026.0771484375
379.1608582 3268.685546875
389.1425476 1781.4714355469
392.1540222 1092.6845703125
418.1721497 1244.2385253906
446.1654968 3418.5749511719
509.2428894 2343.3935546875
545.2075195 1637.3092041016
566.2687378 1857.0180664063
623.2865601 4719.7231445313
680.3103638 5145.2509765625
737.3327637 7394.994140625
794.3560791 9766.06640625
851.3755493 14217.16796875
852.3695679 2801.259765625
908.3966064 24746.83203125
909.3950806 6355.455078125
END IONS
BEGIN IONS
TITLE=SH_AW_09112018_AW_04.5499.5499.3
RTINSECONDS=2149.10292
PEPMASS=376.531987957815 29376.1640625
CHARGE=3+
84.04485321 908.1036987305
84.0814209 3697.5168457031
84.84656525 861.87109375
86.06082916 2498.9580078125
86.09709167 2264.0227050781
87.05570221 1048.1179199219
98.09676361 822.3463745117
99.05574036 2602.1845703125
104.3229599 718.2936401367
110.0716248 6132.2578125
117.0661316 2611.8037109375
120.0813217 1031.2203369141
124.4680862 853.2077026367
129.1025696 6052.544921875
129.4733429 734.9436035156
132.968338 2105.9501953125
136.0760803 1835.1057128906
145.0605011 1512.1206054688
153.9940796 793.0166015625
174.2112274 795.2753295898
175.1186981 5983.9663085938
199.107605 1117.4505615234
212.103241 1208.2177734375
212.3098145 829.2963867188
212.63414 956.0342407227
221.4714508 847.8385009766
272.1713257 14151.70703125
273.1735229 1067.7392578125
328.5143738 1587.4605712891
356.6854248 3235.8408203125
376.2192383 3677.5764160156
377.1791382 889.7298583984
486.2723083 914.0344848633
615.307312 2509.9194335938
654.0255737 853.6690063477
654.1539307 909.9629516602
712.3635864 5660.13671875
END IONS
BEGIN IONS
TITLE=SH_AW_09112018_AW_04.5500.5500.2
RTINSECONDS=2149.25166
PEPMASS=379.690765620727 8996.98046875
CHARGE=2+
55.05517197 809.1176147461
55.05843353 759.4087524414
55.6436348 831.6790161133
63.78718185 795.1491699219
64.77619934 3934.3979492188
70.06585693 2806.6071777344
72.08149719 9957.4453125
84.08126068 2503.1467285156
86.09671021 2120.390625
129.1024017 2510.931640625
132.8282776 926.9337158203
132.8369141 1727.119140625
136.0757599 4859.7470703125
137.9947052 839.8311767578
147.1121216 1689.3764648438
153.1212921 878.522644043
235.1428833 1077.7932128906
242.428833 948.1338500977
251.0452576 1240.1193847656
251.1051941 981.8602905273
452.2924194 768.9499511719
651.2695313 916.8255004883
END IONS
BEGIN IONS
TITLE=SH_AW_09112018_AW_04.5501.5501.2
RTINSECONDS=2149.40052
PEPMASS=437.243042068472 10554.8134765625
CHARGE=2+
64.83254242 1110.9040527344
64.8368454 2426.884765625
64.83982086 1803.9240722656
70.06595612 4048.4033203125
70.0710907 876.4588012695
72.08148956 2613.7258300781
84.08123016 3085.8486328125
86.09694672 4390.4770507813
87.05574036 2695.8134765625
88.03984833 3573.7197265625
102.0553741 921.9969482422
110.0717926 4640.7465820313
120.0811539 924.0307006836
129.102356 4881.1904296875
132.630127 828.25
136.0763397 1944.5578613281
175.1190643 2333.49609375
195.0870514 1110.7891845703
212.067749 1002.2817382813
259.2168884 798.672668457
301.3268127 849.9893188477
323.1317444 1103.6180419922
351.122345 914.4550170898
376.220459 1533.7977294922
437.2485046 2036.1618652344
489.302002 2388.0104980469
645.3881226 1314.8308105469
END IONS
BEGIN IONS
TITLE=SH_AW_09112018_AW_04.5506.5506.3
RTINSECONDS=2150.87916
PEPMASS=489.25142422346 8556.515625
CHARGE=3+
101.0713425 1258.9963378906
102.0553894 859.2608642578
110.0715256 3432.9404296875
116.1601105 741.4306640625
117.0662842 958.5701904297
120.0812378 9200.3251953125
121.0845032 1778.1044921875
127.0500336 1693.5775146484
129.1022186 3109.5561523438
130.0866699 1210.1312255859
132.7502899 982.6763305664
136.0758514 1896.947265625
145.0606384 2980.86328125
147.1126251 1221.2873535156
158.0930023 1363.5238037109
173.0559082 1435.8023681641
175.1191254 1609.0712890625
187.1446686 1510.369140625
258.1404724 969.783203125
270.6399841 970.5117797852
272.1708374 1421.5888671875
299.1812134 1090.015625
301.1630554 1789.7559814453
307.6686401 1382.7532958984
310.167511 1367.3229980469
310.674469 1118.8560791016
332.4608765 856.2915039063
372.1938171 1099.9073486328
372.6983337 845.6683959961
414.2720337 1870.7972412109
436.7150574 1277.1928710938
438.5561523 911.7476806641
454.2580872 1111.9393310547
480.2307739 2757.9831542969
480.7325439 5051.6313476563
481.2318115 1620.2952880859
500.2558899 1717.5084228516
566.2524414 2326.6096191406
566.7581787 4069.8125
597.3109131 1102.1887207031
619.3365479 1284.8635253906
624.2717285 1042.2174072266
652.2714233 1386.8383789063
652.7729492 1554.0906982422
662.2428589 1077.4224853516
726.3560181 1158.5671386719
794.4100342 1971.7019042969
1288.88562 1100.4460449219
1495.379639 1302.7369384766
END IONS
BEGIN IONS
TITLE=SH_AW_09112018_AW_04.5510.5510.4
RTINSECONDS=2152.00578
PEPMASS=460.495422363281 4469.78271484375
CHARGE=4+
129.1019135 6255.3100585938
132.8706512 932.9455566406
132.9273529 1157.4284667969
136.0753632 2107.5014648438
147.1130981 1204.2789306641
173.0562897 895.9657592773
193.0240021 797.0673828125
275.2094116 1288.4984130859
460.1971741 1038.9139404297
460.7399292 1588.3319091797
546.2002563 962.856262207
575.9633179 1352.5004882813
616.8227539 1489.9759521484
845.3581543 1088.9438476563
END IONS
BEGIN IONS
TITLE=SH_AW_09112018_AW_04.5516.5516.2
RTINSECONDS=2153.83692
PEPMASS=653.805908203125 12514.1171875
CHARGE=2+
122.8204575 899.1295166016
129.1022949 996.478515625
130.0500793 1437.0329589844
132.9048462 802.0365600586
132.9199677 1016.0864868164
132.9862366 1066.1567382813
147.0765686 9385.474609375
157.096817 4870.5825195313
159.1129913 4620.9204101563
161.7267609 906.350402832
167.0815887 1109.8343505859
185.0919952 7537.2783203125
187.1078339 4046.9194335938
260.1600037 1246.9484863281
268.1282654 2010.5264892578
286.1382446 1551.4759521484
386.6530151 1901.962890625
401.164917 4784.3872070313
416.2607422 1563.0570068359
462.0354919 1043.9649658203
482.2381592 3066.1706542969
498.2235718 1690.650390625
500.2468567 17469.71484375
500.7462769 3163.4819335938
507.2280884 1534.2994384766
507.7223206 1183.7290039063
516.2330322 11824.716796875
516.734436 3472.2561035156
530.3045044 2782.4050292969
543.7634888 1791.0269775391
559.7470703 3007.7138671875
599.3259277 7203.5703125
631.2946167 2710.9621582031
714.3491211 3651.9873046875
746.319458 1194.2430419922
772.3007813 1308.3656005859
815.3951416 4120.7529296875
847.3666382 3287.5849609375
885.3847656 2180.62109375
902.4358521 5889.4423828125
934.399231 2047.3985595703
952.421875 1190.2917480469
999.4892578 6010.90625
1031.441528 1735.7016601563
END IONS
BEGIN IONS
TITLE=SH_AW_09112018_AW_04.5521.5521.4
RTINSECONDS=2155.3158
PEPMASS=431.484039306641 9776.73046875
CHARGE=4+
120.0809326 1488.8114013672
129.1025696 6231.1826171875
133.0129852 1830.5249023438
133.0220947 1052.8940429688
136.0758209 1133.880859375
143.1182556 1005.5063476563
175.1185455 3975.2902832031
177.8076782 734.2211303711
199.1809235 9380.775390625
200.1399994 1304.5345458984
208.9532318 5427.6459960938
210.9505463 3867.1418457031
224.8625183 859.7978515625
227.1753235 2226.3391113281
244.165802 1269.9370117188
286.1867981 1097.1253662109
289.3997192 882.4546508789
304.161377 2883.5671386719
320.9170837 1183.1707763672
344.9752502 1200.8577880859
361.0282593 1366.7600097656
382.1500244 1878.9757080078
403.8682861 856.1774291992
431.2383728 2687.5029296875
433.2055054 1428.7178955078
478.28302 2076.2827148438
545.3346558 995.2694091797
635.2630615 15799.146484375
643.3175049 2380.4631347656
700.7719116 1066.4415283203
730.3347168 1968.9909667969
748.3474731 4133.7768554688
749.3494873 1399.2565917969
1705.479858 1379.6303710938
END IONS
BEGIN IONS
TITLE=SH_AW_09112018_AW_04.5522.5522.3
RTINSECONDS=2155.46478
PEPMASS=473.577392578125 10779.0927734375
CHARGE=3+
99.09191132 1221.5637207031
110.0712738 1131.6971435547
120.0810471 12864.986328125
129.1022949 12307.029296875
130.0865631 1039.1932373047
132.7628479 1099.1361083984
132.8114929 943.0036010742
132.833786 1344.171875
132.8424377 1153.3370361328
144.9901428 839.6096191406
147.1130524 954.8627319336
161.6495056 1012.5560913086
171.1119537 1175.0184326172
175.1187439 1801.7292480469
183.1512756 950.4609375
191.1179199 8126.287109375
199.1078339 840.4782104492
210.7156982 1066.7895507813
219.1127625 1046.0355224609
224.0406952 3866.634765625
226.1551514 1703.8292236328
244.1110229 1025.7406005859
270.1853943 802.9815063477
313.131958 833.96875
321.1599121 1800.3023681641
341.1799927 1071.7690429688
346.3658752 991.5087280273
359.1531067 1188.3449707031
372.7047424 2425.1733398438
373.2062683 1563.3076171875
400.5406799 2891.6108398438
418.2131653 4733.9526367188
450.9167786 947.7208862305
456.2069397 3327.1296386719
457.2089539 1173.5948486328
487.7284546 1035.8109130859
600.3047485 3658.4816894531
600.8103027 1365.3140869141
744.4053955 2335.3068847656
974.4368286 1341.517578125
END IONS
BEGIN IONS
TITLE=SH_AW_09112018_AW_04.5531.5531.2
RTINSECONDS=2158.3509
PEPMASS=444.760768754901 24820.22265625
CHARGE=2+
64.91079712 3180.033203125
64.91443634 1329.5718994141
69.83694458 724.8011474609
70.06597137 2506.5495605469
72.0814743 1972.0792236328
84.04505157 3139.9655761719
84.08127594 2094.1999511719
86.09706116 20983.736328125
87.9668808 772.5735473633
91.05780029 3125.0341796875
101.0714493 6917.3256835938
104.4953995 949.4295043945
110.0718842 1684.3385009766
115.0874863 980.3721313477
129.1023712 3769.1169433594
129.8937378 745.6391601563
130.0862427 2146.3991699219
133.0098419 1929.3395996094
133.0184937 1173.9587402344
133.8043671 902.8669433594
136.0755768 1152.5484619141
147.1127014 3666.9633789063
157.1336212 17593.455078125
167.0548553 1999.4587402344
170.817276 1003.3850097656
175.1199036 985.6062011719
185.1291656 5027.0083007813
218.6240387 882.7829589844
240.0967255 1343.5388183594
242.1521912 1052.7877197266
260.1978149 2268.2709960938
272.1725464 1101.6027832031
304.499176 937.6209716797
308.6862793 945.3708496094
319.1440735 883.3610229492
335.183136 960.1395874023
343.6942749 2669.9294433594
359.0280151 7182.9067382813
361.2432861 1418.1314697266
392.1588135 1046.6781005859
410.1690979 1557.8817138672
448.2769165 2970.6218261719
475.2860107 915.9456176758
576.333374 3397.53515625
686.3793945 1849.9389648438
687.3659058 4491.78515625
704.397644 5481.4580078125
770.208313 948.2275390625
819.4970703 1122.7718505859
END IONS
BEGIN IONS
TITLE=SH_AW_09112018_AW_04.5532.5532.3
RTINSECONDS=2158.49976
PEPMASS=399.887451171875 8578.1630859375
CHARGE=3+
84.04512787 948.7166137695
84.08146667 2813.9035644531
86.09700012 5852.517578125
100.8019485 730.6331787109
102.0552139 823.8919677734
110.0716705 7219.3862304688
129.1023407 2211.5944824219
132.765213 1098.9093017578
132.8275757 759.9263916016
132.8463135 1168.8872070313
136.0761261 1582.7340087891
147.1130676 1304.0447998047
175.0157928 2869.0522460938
175.1192169 2272.5913085938
185.1648865 2088.1374511719
211.9626923 877.4295654297
251.1504211 1123.1746826172
253.092926 3702.9895019531
272.1717529 2558.2138671875
329.1695251 1469.4114990234
367.2065735 1392.7005615234
409.2284851 1050.4744873047
441.9856567 1051.2520751953
513.2727051 965.6619262695
556.7196045 870.5617675781
628.0525513 1104.2291259766
733.4121704 1596.5270996094
904.3145142 981.9633178711
END IONS
BEGIN IONS
TITLE=SH_AW_09112018_AW_04.5536.5536.3
RTINSECONDS=2159.62602
PEPMASS=379.576397753788 58023.96875
CHARGE=3+
80.61410522 731.3963623047
83.54829407 795.4260864258
84.08137512 14078.9599609375
85.56655884 831.2477416992
86.0970459 12361.4287109375
97.0548172 895.6356201172
101.1074753 894.6304931641
110.0713425 1819.6756591797
110.1387253 778.4072265625
120.0809326 929.7296142578
120.2172165 797.4924316406
129.1023254 30815.435546875
130.1053925 1400.0227050781
136.0759125 6203.865234375
147.1128998 1767.7264404297
171.1127777 1532.5246582031
171.1486816 5208.8627929688
175.1184082 1073.9919433594
176.4498444 925.0484008789
183.1491547 1257.6833496094
199.1441956 5279.9790039063
206.6679688 895.5121459961
218.1495056 2020.0063476563
219.6757813 1544.9664306641
235.1429749 1252.3100585938
242.1857758 2494.7529296875
251.0466309 1454.1850585938
265.1586914 1530.8297119141
290.7116699 818.9817504883
303.2125244 1792.4029541016
313.6842957 13321.150390625
314.1868896 4458.4243164063
327.2043152 1021.658996582
349.20401 1853.6510009766
381.2101746 1545.2470703125
398.2747803 2028.8896484375
401.2140808 4783.7172851563
412.2877808 1260.3951416016
426.2705383 2346.9465332031
432.258606 1194.9818115234
496.2409363 1450.4965820313
498.2665405 2013.0227050781
511.3637085 1756.1750488281
529.3082886 14110.6025390625
530.3064575 1875.7071533203
588.3944092 971.1865234375
626.3639526 6795.6293945313
649.7182007 1035.5368652344
659.2993774 2078.0095214844
697.4025269 4228.6396484375
796.4658813 1352.0063476563
1034.004761 1008.921081543
1102.990967 926.8329467773
END IONS
BEGIN IONS
TITLE=SH_AW_09112018_AW_04.5538.5538.3
RTINSECONDS=2160.04854
PEPMASS=482.223937988281 5752.8330078125
CHARGE=3+
102.0553513 2093.0480957031
105.1937408 764.038269043
110.0713806 3330.98046875
112.0869064 1266.2277832031
112.5251465 944.6239013672
116.069931 885.995300293
128.3408813 809.4655761719
129.1017761 1787.1604003906
130.0646515 1770.7136230469
132.7601624 1299.3492431641
132.832428 1068.0946044922
136.0748444 1803.4293212891
158.09198 1371.6984863281
159.0914307 5624.1538085938
175.1194153 1800.591796875
193.5329895 822.0496826172
199.0710144 925.4836425781
244.1650848 1532.5571289063
246.1231842 1891.9438476563
266.1238708 967.3535766602
280.1317139 1494.3070068359
280.6342468 835.7427978516
316.5874329 1185.3912353516
390.2090759 8856.0068359375
482.2381592 1275.4162597656
490.4411316 1205.2554931641
549.2706299 3038.1596679688
576.2870483 2946.3884277344
595.8013916 1159.8739013672
648.3417358 1330.7299804688
663.3137207 2024.9783935547
671.324585 1506.9881591797
969.28302 1034.513671875
1032.238525 1051.1441650391
1079.700928 1071.7260742188
1092.163818 969.6533203125
1293.981445 1035.4161376953
END IONS
BEGIN IONS
TITLE=SH_AW_09112018_AW_04.5542.5542.2
RTINSECONDS=2161.17462
PEPMASS=536.269689292213 7760.0263671875
CHARGE=2+
79.49599457 787.4901123047
84.04515839 2038.5893554688
84.08153534 3629.7836914063
90.1800766 893.5911254883
101.0712662 1515.9578857422
102.7667084 1034.4337158203
104.2914276 849.8421630859
105.5814896 844.7347412109
110.0716553 1821.1319580078
120.065918 2604.4025878906
129.102356 9586.267578125
132.842865 1204.6185302734
132.9152679 1239.1123046875
132.9238281 1044.9783935547
132.9746094 794.8511962891
136.0757294 6388.669921875
167.0549316 1554.0989990234
193.0967407 1215.1726074219
209.0930481 1987.9632568359
226.1182098 4254.7368164063
230.1130524 2460.90234375
244.1289978 2691.7626953125
248.1247406 1133.6011962891
278.3941345 1199.4244384766
296.1610718 1489.5012207031
299.0615234 4758.7387695313
388.1842346 1848.9252929688
415.0370789 1193.4185791016
533.2575073 1358.1424560547
680.307373 1741.1530761719
737.336731 4115.2529296875
828.4055176 2293.1271972656
1024.175293 1166.5025634766
1037.408936 1139.4670410156
END IONS
BEGIN IONS
TITLE=SH_AW_09112018_AW_04.5551.5551.2
RTINSECONDS=2164.06068
PEPMASS=383.222442626953 29527.86328125
CHARGE=2+
64.83304596 1877.6851806641
64.83750916 1941.4133300781
64.84033966 1216.8492431641
70.06594849 6668.1616210938
72.08167267 2667.4438476563
75.59227753 783.3669433594
84.08119202 911.2821655273
86.09710693 3280.3142089844
101.4929657 866.3492431641
102.0554657 1028.7631835938
110.0716324 11692.58203125
111.0751114 1538.5961914063
121.0478287 935.2942504883
129.1023865 1977.107421875
132.8275604 1050.2703857422
132.8999634 1277.8029785156
138.0653687 1124.8551025391
142.788269 792.6041870117
143.117691 4818.8950195313
147.7758331 941.2870483398
175.1188354 2672.28515625
209.1406097 4009.55078125
237.1338959 2814.2150878906
283.5827332 841.0322875977
286.9039612 844.455871582
290.1614685 1916.8044433594
298.1697083 6771.3852539063
298.668396 1111.7901611328
308.1728516 3180.7824707031
327.6593018 834.1182250977
341.1926575 837.8923339844
342.1757507 1038.3002929688
343.1082764 845.1172485352
359.2035217 8427.9912109375
360.2060852 929.5607910156
365.7023315 1069.0404052734
383.2221985 2043.9378662109
458.2707825 6566.7612304688
595.3322144 2202.3615722656
END IONS
BEGIN IONS
TITLE=SH_AW_09112018_AW_04.5556.5556.4
RTINSECONDS=2165.57028
PEPMASS=494.961395263672 11340.1953125
CHARGE=4+
136.0758514 3401.1960449219
141.0656281 988.2409667969
147.0582581 1288.7239990234
147.0753784 1341.0260009766
157.0614319 1131.5598144531
159.0761261 1122.0422363281
175.1192169 2186.9575195313
223.1073608 1398.1624755859
225.0988464 1433.5825195313
234.0934601 863.3977661133
251.1480713 977.9467773438
253.4572754 878.7904052734
398.170929 1688.3435058594
494.2822266 938.8822021484
530.34375 4281.2280273438
547.2436523 1395.1265869141
577.9174194 1162.9345703125
589.7924805 1671.8468017578
741.3174438 1618.1868896484
841.3071899 1176.1276855469
928.3739014 1199.9827880859
1198.354492 1032.361328125
1433.420654 1006.5020751953
1721.065552 1318.4873046875
END IONS
BEGIN IONS
TITLE=SH_AW_09112018_AW_04.5557.5557.3
RTINSECONDS=2165.71914
PEPMASS=402.532928466797 11553.87109375
CHARGE=3+
84.04520416 934.6353149414
84.08139038 2396.015625
86.09694672 1742.7025146484
93.0736618 820.8215942383
104.0534134 1064.2940673828
110.071434 843.4108276367
115.0502243 1425.7205810547
116.1424942 812.4389648438
120.0809708 1032.2230224609
129.1026917 5546.0825195313
132.0815125 1885.9365234375
132.5533752 1130.7996826172
132.6341248 1126.5926513672
136.0757446 1542.2891845703
147.1138 1209.1436767578
150.499176 777.5081176758
162.0510712 754.7828979492
175.1190491 1452.5252685547
187.0868683 1249.8038330078
200.1407623 1515.7375488281
238.9769287 857.0349731445
246.0043335 916.6864624023
294.6625061 863.692199707
396.2596436 1138.4835205078
400.7054138 1133.0731201172
401.20401 1114.9296875
461.2168274 958.0819702148
END IONS
BEGIN IONS
TITLE=SH_AW_09112018_AW_04.5561.5561.4
RTINSECONDS=2166.84528
PEPMASS=485.518890380859 9616.4384765625
CHARGE=4+
136.0759888 1297.8142089844
147.1120148 2202.5617675781
163.5418243 799.8473510742
169.0971069 1154.8685302734
183.1484528 892.8552246094
186.5209656 788.1099243164
187.108017 2868.8610839844
187.8375092 818.2594604492
211.6723328 844.6959838867
218.1493378 1670.2595214844
306.157959 1350.0772705078
336.8652039 1033.3605957031
340.5567322 965.9889526367
405.2233276 1057.0797119141
443.5713806 2387.7749023438
443.9092407 1022.7980957031
478.2700806 1268.349609375
485.2533264 4081.2014160156
486.2637939 1215.0847167969
499.6002808 3013.9855957031
499.9332275 1170.0401611328
500.269165 1402.9053955078
520.2648926 1085.6240234375
530.4189453 895.7146606445
542.2954102 972.0366821289
546.7856445 1168.2352294922
613.6721191 1656.8204345703
621.3259888 1083.1958007813
664.8519897 1377.5441894531
793.4462891 1194.7994384766
900.4711304 1094.39453125
964.4818115 1315.2255859375
1352.068481 1162.15234375
END IONS
BEGIN IONS
TITLE=SH_AW_09112018_AW_04.5563.5563.3
RTINSECONDS=2167.26762
PEPMASS=428.217590332031 12528.6083984375
CHARGE=3+
98.98455048 2022.3532714844
110.0718384 1638.4638671875
111.999733 802.090637207
112.4343033 831.7909545898
129.1023102 3886.6166992188
132.6803589 753.3440551758
132.695755 986.4550170898
132.7564545 863.0326538086
132.7660217 1111.7529296875
133.0607605 1395.6351318359
136.0756989 1725.7691650391
141.0056458 861.913269043
143.117981 6321.6435546875
157.1336823 2511.966796875
171.1128387 1664.4094238281
175.1191864 1269.6441650391
223.4542847 747.2139282227
232.1407318 1130.5593261719
239.1300659 869.385925293
268.4760742 930.8990478516
384.6699219 1345.3549804688
427.7209778 1199.4201660156
429.2472534 2079.8452148438
434.2007446 1082.0390625
507.2348328 980.7403564453
670.3377075 1660.0502929688
END IONS
BEGIN IONS
TITLE=SH_AW_09112018_AW_04.5565.5565.2
RTINSECONDS=2167.69002
PEPMASS=564.293701171875 12789.130859375
CHARGE=2+
84.04497528 871.9221801758
84.08128357 2501.02734375
100.6493073 856.1329345703
103.8684387 879.3383178711
110.0712357 1101.3845214844
113.275589 962.1617431641
122.6668854 896.7993164063
129.1025238 2458.4123535156
132.6998138 1010.358215332
175.119278 5405.0629882813
215.5580444 1083.5643310547
254.1609344 1635.2264404297
255.1451416 1207.5329589844
272.1715698 41522.828125
273.1750488 1880.53125
555.1293335 929.0260009766
741.3855591 1168.7313232422
784.4335938 4797.51953125
856.4154053 20883.876953125
857.421814 5377.2353515625
984.0715942 1078.6470947266
END IONS
BEGIN IONS
TITLE=SH_AW_09112018_AW_04.5567.5567.3
RTINSECONDS=2168.1129
PEPMASS=432.543635958271 9543.408203125
CHARGE=3+
98.98454285 8914.947265625
101.0715103 1145.3215332031
104.0172577 914.6544799805
110.0716019 1609.8939208984
120.0809097 11806.6259765625
129.1022491 14642.7568359375
130.0865326 936.860168457
132.8282013 1095.2177734375
132.8387299 1105.6787109375
136.075531 1401.0411376953
147.1121368 1215.7698974609
157.0974579 764.4181518555
158.0921478 1260.3692626953
165.013504 1030.6026611328
168.0769196 1652.8009033203
175.1187286 5149.1708984375
186.1245575 2657.1572265625
200.1390228 1392.1090087891
210.9501648 1296.3662109375
212.8096161 827.6329956055
315.1451721 837.0093383789
316.1294556 1484.3596191406
331.2084656 3905.1123046875
360.2419128 967.9779663086
366.6815796 984.8782348633
389.4805298 2013.5925292969
396.2003479 1035.3533935547
403.1984558 1014.3627319336
419.5556946 913.581237793
426.5415649 2095.505859375
426.8173828 1232.6485595703
426.8739319 1501.3084716797
427.7823181 1044.1958007813
431.2372131 1363.5870361328
432.2531738 1619.8256835938
446.2348938 1501.6964111328
446.7182007 3104.09765625
447.2184143 1164.3176269531
457.6226807 1078.0505371094
478.284668 1121.0885009766
478.7857361 1183.2923583984
482.2384949 2272.4155273438
546.2584229 1979.4034423828
552.2843018 1053.2967529297
620.2815552 3671.5126953125
636.2733765 1453.3243408203
643.3146973 1465.0759277344
644.3291016 1039.7685546875
712.3682251 1055.1490478516
1129.262573 975.0458374023
END IONS
BEGIN IONS
TITLE=SH_AW_09112018_AW_04.5568.5568.3
RTINSECONDS=2168.26164
PEPMASS=486.895751953125 8826.4150390625
CHARGE=3+
101.0712357 1703.5854492188
106.2490997 775.3774414063
108.4988403 968.5823974609
110.0715027 3517.6616210938
112.0868454 1170.3679199219
115.0335312 793.0124511719
115.8441086 834.0300292969
120.0809402 19037.724609375
129.1022644 7538.6025390625
130.086319 998.3083496094
132.6336975 781.6839599609
132.7073364 834.0158081055
132.7173462 1209.7153320313
136.0757751 988.4418945313
140.0822449 1404.0109863281
141.0660858 1087.4611816406
147.0588837 1059.1356201172
147.112793 1947.5286865234
158.0923157 1986.2326660156
159.0773773 932.5786743164
159.0913696 1031.3137207031
168.0765076 4132.2709960938
169.0607758 1811.7078857422
175.1189575 4790.9013671875
191.1181335 1345.4816894531
200.8756714 791.742980957
229.7819824 867.5817871094
288.1332703 3015.1259765625
315.1454773 1269.0548095703
316.1296082 2415.6848144531
331.2075195 7172.6118164063
365.1706543 1236.2838134766
386.1830444 1315.8599853516
427.5396423 1139.9432373047
442.2063293 3540.8684082031
446.2346802 1465.9659423828
448.2084351 1678.6384277344
452.5436707 6222.5234375
452.8757324 2759.7160644531
456.543335 1487.2142333984
457.2139587 1928.7189941406
462.5466309 2542.7424316406
485.7221069 3650.6027832031
486.2901306 1880.3485107422
491.7208557 2388.7653808594
492.2251587 2241.9116210938
500.7291565 5479.8032226563
501.2293701 1672.3386230469
512.2337036 1430.3743896484
521.2429199 6027.1821289063
521.7423096 1727.6020507813
527.2422485 2704.6372070313
536.2462769 2016.5708007813
620.2807617 6055.4497070313
END IONS
BEGIN IONS
TITLE=SH_AW_09112018_AW_04.5575.5575.3
RTINSECONDS=2170.4745
PEPMASS=399.574978504658 20471.892578125
CHARGE=3+
84.08143616 7286.4360351563
86.09697723 18602.984375
88.03973389 1045.0595703125
105.8236694 760.7860107422
110.0715256 2351.2248535156
129.1023254 6341.126953125
130.0865326 2175.2673339844
132.7153625 844.5216064453
145.685318 904.7827758789
147.1125031 3244.5544433594
153.7521057 912.6462402344
175.015274 1577.2381591797
183.1135712 1045.8101806641
201.1235352 2666.0949707031
226.1177368 967.1259765625
274.1552734 1089.4627685547
484.802124 1886.4180908203
524.8004761 1103.2152099609
527.5350342 816.985168457
542.3175049 3304.4377441406
542.8182983 2053.8928222656
598.3344727 1044.6013183594
614.7723999 1120.1016845703
END IONS
BEGIN IONS
TITLE=SH_AW_09112018_AW_04.5581.5581.3
RTINSECONDS=2172.3048
PEPMASS=488.914184570313 6738.642578125
CHARGE=3+
103.0550919 927.6912841797
105.5762787 849.6801757813
110.0715027 2827.1723632813
111.0555038 897.2335205078
120.080925 5045.0258789063
129.1022644 3700.244140625
130.0865784 2531.4663085938
132.7880554 1063.2010498047
136.0759735 2715.4755859375
147.1129303 3209.72265625
171.1121979 941.8355102539
203.0855103 983.646484375
209.1030579 1821.0832519531
214.0879364 1134.8397216797
231.1120605 1204.875
244.2430267 850.3956298828
246.4852905 1017.0946655273
248.1064911 1917.9749755859
250.1187286 929.1107788086
328.1529236 969.9919433594
387.1899719 1101.2203369141
429.2453918 1247.0849609375
445.2262268 1086.5
533.2896729 1181.0980224609
550.2518311 1004.3630981445
559.557312 1057.8172607422
617.3197632 1249.3416748047
844.4720459 1392.7033691406
END IONS
BEGIN IONS
TITLE=SH_AW_09112018_AW_04.5583.5583.2
RTINSECONDS=2172.72804
PEPMASS=734.802891976763 13099.818359375
CHARGE=2+
102.7579956 992.4535522461
113.0709686 1178.6291503906
129.1021729 5023.5537109375
130.0317535 1030.5528564453
130.0861664 6592.4916992188
131.0814667 3507.6098632813
132.7949219 1594.8211669922
138.2346802 982.3623657227
147.0585022 4041.8244628906
147.1128082 12302.1865234375
155.9706573 970.3986816406
157.0608673 990.196472168
159.0761566 2251.0551757813
161.6658325 1021.8084106445
162.9453735 984.919921875
164.8215332 923.3148193359
183.1130219 1044.9523925781
202.0821381 2746.7136230469
210.0870514 4142.3979492188
210.45578 1012.582824707
216.0983582 2115.6416015625
228.0974274 3546.44921875
242.0594788 1217.8991699219
260.0707397 2217.1723632813
276.1368713 1164.9154052734
303.1470337 1262.6334228516
304.1321411 1127.6791992188
321.1591797 30825.896484375
322.1602783 2509.1164550781
420.2260437 4881.0952148438
534.2678833 2366.2644042969
575.7218628 1323.5714111328
579.7174683 1387.5056152344
591.2942505 10182.02734375
615.2417603 1304.8295898438
646.7564087 1443.0958251953
667.7529907 1515.0209960938
692.9760742 1184.4150390625
708.7692261 1316.6608886719
711.7966309 1923.0004882813
716.789978 1821.0197753906
717.7816162 1544.6138916016
725.7893677 1482.4141845703
726.2733154 3625.5197753906
808.3399658 1290.345703125
840.3137207 2365.4875488281
899.2949829 1116.4422607422
941.3566895 1828.1617431641
966.6604004 1217.2691650391
1003.383423 1126.03515625
1142.421875 3435.9851074219
1183.903198 1432.2177734375
1310.516724 2269.9250488281
1502.06189 1318.4312744141
END IONS
BEGIN IONS
TITLE=SH_AW_09112018_AW_04.5584.5584.3
RTINSECONDS=2172.8769
PEPMASS=413.207089271825 11033.4189453125
CHARGE=3+
86.09712219 7494.3603515625
86.89079285 799.8922119141
102.0544205 855.4541625977
110.0716476 3953.2153320313
129.1023102 3035.9812011719
129.1542664 871.6146240234
132.6665039 1048.0135498047
136.0754089 1367.9077148438
157.1338196 5598.5556640625
158.0939789 834.8939208984
171.1128693 1808.869140625
181.4887695 849.732421875
185.1276855 1180.9182128906
199.1075745 1082.6888427734
231.0968628 1140.9558105469
244.1649017 2731.0180664063
324.5853577 921.9949951172
527.7529297 1018.1483764648
726.3424072 1639.6352539063
737.6221924 872.3041992188
956.4223633 1445.3435058594
1214.057861 1019.8132324219
END IONS
BEGIN IONS
TITLE=SH_AW_09112018_AW_04.5588.5588.3
RTINSECONDS=2174.00364
PEPMASS=401.523223876953 12775.966796875
CHARGE=3+
84.0452652 928.4669189453
84.08161926 2962.6337890625
85.34448242 795.7983398438
86.09722137 4581.9047851563
88.04049683 857.0903930664
110.0718765 1863.2341308594
115.050499 4280.0141601563
129.1025238 2058.9619140625
130.0654907 1654.6020507813
132.0812378 2661.2160644531
132.8722076 1450.73046875
132.880722 1010.9258422852
136.0759277 1655.9797363281
147.1131134 1306.1697998047
159.0921936 1089.7062988281
175.1190338 3937.78125
175.4607086 896.4495849609
187.0869904 1738.7778320313
204.7235107 940.2540893555
246.1233368 4783.5161132813
274.1193848 1852.4442138672
294.6644592 2719.6657714844
392.1915283 1332.5144042969
400.7042236 9914.5146484375
401.2069702 2885.064453125
401.2897644 968.4838256836
456.2205505 4734.82421875
465.2247009 4975.7905273438
465.7259827 1318.2534179688
476.0528259 873.0761108398
558.263916 1560.4130859375
558.7581787 1170.7873535156
757.3054199 1200.1201171875
1089.676514 993.1989746094
END IONS
BEGIN IONS
TITLE=SH_AW_09112018_AW_04.5589.5589.4
RTINSECONDS=2174.15292
PEPMASS=481.998107910156 10556.869140625
CHARGE=4+
132.6124878 1082.150390625
132.6855316 1000.6748046875
136.0753326 3074.185546875
141.0655975 929.2048339844
141.4138336 960.6926269531
147.112442 3170.1860351563
154.0500793 1438.0246582031
159.0916138 2916.5205078125
171.0760651 1281.8854980469
186.0879364 1246.8336181641
189.0867004 3614.6909179688
201.1228027 1170.5731201172
217.0822601 1875.7564697266
226.119812 932.244934082
240.1344299 2289.6481933594
245.0770111 1585.9885253906
257.1618042 1286.4998779297
258.1445618 2084.2392578125
320.3106995 1043.0267333984
369.691864 1249.4224853516
388.2539978 869.6905517578
390.2102356 4153.5102539063
433.188446 1357.3704833984
481.7468567 2803.8310546875
482.2305603 1615.9215087891
492.7259827 1029.1079101563
500.0820007 1142.3178710938
502.2982788 1065.2855224609
525.2693481 1190.0672607422
539.2907715 1031.9833984375
573.338623 1203.3150634766
663.3198853 1188.7927246094
745.8770142 1033.2924804688
894.5947266 1016.3754882813
969.3730469 1024.9039306641
1081.95752 1078.9080810547
1436.1521 1169.8333740234
1880.165894 1291.9465332031
END IONS
BEGIN IONS
TITLE=SH_AW_09112018_AW_04.5603.5603.2
RTINSECONDS=2178.79932
PEPMASS=603.281924732225 6978.17431640625
CHARGE=2+
84.04495239 1372.4562988281
84.08143616 1211.7663574219
101.0715714 1267.4512939453
110.0720673 1622.8837890625
129.1021423 3332.9465332031
132.767334 1077.6077880859
132.8266602 1183.1512451172
132.8362885 1380.2034912109
136.0762329 1287.3276367188
154.0969391 1217.693359375
155.0813446 4297.357421875
172.1079559 2839.345703125
173.1287994 1516.3067626953
175.1194611 2546.7458496094
182.0922852 3514.6501464844
183.0764618 1699.3062744141
200.1027069 1561.5590820313
208.1811218 946.6469116211
256.1682129 944.0540771484
265.1313171 1092.2008056641
283.1392822 1947.8450927734
284.1233826 1300.5924072266
301.1521912 1322.3695068359
337.1878662 2437.8540039063
363.1976929 2309.0458984375
375.165802 3309.6291503906
403.6748047 2114.6298828125
451.4465332 948.0264892578
585.2692871 2358.0651855469
594.2783203 6016.1162109375
602.7843018 10671.0703125
603.2873535 2369.5559082031
652.2658691 1232.6727294922
749.3202515 3000.8205566406
806.3477173 12929.0966796875
807.3432007 2202.8552246094
905.4116821 3121.64453125
907.3809814 1145.0389404297
1006.458618 5831.1508789063
END IONS
BEGIN IONS
TITLE=SH_AW_09112018_AW_04.5608.5608.3
RTINSECONDS=2180.27826
PEPMASS=642.327392578125 9855.853515625
CHARGE=3+
132.7463684 774.6799316406
133.0605011 1847.9462890625
136.0754089 3238.6572265625
143.1176453 4547.9658203125
147.1129913 6587.5864257813
154.0499878 1327.4758300781
171.0760803 1742.4547119141
171.1128082 4342.9155273438
186.0871124 2088.123046875
189.0868378 7682.9482421875
195.1126251 1290.0614013672
200.1394043 1133.8293457031
217.0821381 4277.1049804688
226.1177826 1391.6800537109
239.1508636 1321.5638427734
240.1333771 5173.4506835938
240.588623 978.1233520508
242.1503754 1033.2941894531
244.1308136 2102.1821289063
245.0791626 1099.2055664063
245.106308 1077.7139892578
257.1610413 2837.5847167969
257.1966858 1208.0300292969
258.1456299 5184.5346679688
275.1712036 3341.4731445313
288.4134827 980.1481323242
342.706665 1146.5456542969
351.2187805 1280.4897460938
351.7206726 947.2369384766
388.2566223 1498.1881103516
390.1280823 1485.3845214844
408.1398621 1255.4549560547
440.7076416 1418.5695800781
458.2643738 1867.2789306641
473.2726746 1561.0836181641
490.74823 1125.4270019531
498.7189636 1206.8505859375
502.2966003 2757.1569824219
505.2275391 1345.7784423828
507.2330017 1060.5695800781
522.7885132 2436.3330078125
541.2730103 1612.0041503906
542.2903442 1659.4327392578
544.935791 1263.1765136719
548.2644653 1815.9572753906
557.2748413 1256.6448974609
564.295105 1617.1987304688
569.9681396 4075.0246582031
570.3007813 1523.3731689453
573.3342896 4146.7236328125
602.3174438 1581.5952148438
606.9812622 1471.2922363281
612.2750244 2156.0234375
635.9899902 1261.4916992188
636.3174438 1439.4866943359
641.3459473 1235.4291992188
641.8227539 2293.5537109375
641.9927979 14612.7109375
642.3273926 10820.0654296875
642.6628418 3643.1420898438
643.3104858 1659.3260498047
661.8394165 2027.0804443359
701.432312 2083.9912109375
711.8465576 1364.7244873047
726.3572388 2961.2072753906
760.3473511 1169.4561767578
765.3797607 1646.6953125
768.8605347 2869.4270019531
769.3710938 1535.5865478516
781.3916626 1550.4344482422
790.3981323 6717.0717773438
790.8981323 2805.2709960938
793.3752441 1327.8352050781
797.4042358 1478.5310058594
799.4500122 1360.8143310547
811.4007568 1394.0123291016
816.4541016 7025.3041992188
825.4015503 2533.9338378906
825.9075317 1347.6545410156
854.4469604 3383.2712402344
880.4053345 3412.9104003906
929.3637085 1238.5557861328
967.9981079 1144.8298339844
996.4190674 1495.5354003906
1009.436035 2707.0222167969
1013.470215 2511.1000976563
1112.520264 1527.3455810547
1223.535156 1231.7945556641
1338.62146 1485.4732666016
1859.826782 1257.1722412109
END IONS
BEGIN IONS
TITLE=SH_AW_09112018_AW_04.5610.5610.2
RTINSECONDS=2180.73078
PEPMASS=386.713590197284 10615.8798828125
CHARGE=2+
55.05512619 904.41015625
64.7411499 2122.9780273438
64.74485016 2501.9116210938
70.06573486 1469.5954589844
72.08150482 3529.3017578125
84.08145142 2107.3759765625
86.09719849 3062.3520507813
87.05568695 1320.7713623047
92.33708191 777.1989135742
97.36601257 878.4579467773
100.0623016 874.8261108398
129.1022339 2905.1469726563
130.0864105 977.7367553711
132.634552 1330.3798828125
132.6444397 1352.8514404297
175.1183472 1245.2530517578
262.1403198 944.3134155273
280.4015198 825.7919921875
472.275116 2814.4018554688
END IONS
BEGIN IONS
TITLE=SH_AW_09112018_AW_04.5611.5611.3
RTINSECONDS=2180.87952
PEPMASS=449.209625592786 8590.923828125
CHARGE=3+
96.19255829 889.1134643555
102.0554047 1203.0456542969
104.0172043 950.5326538086
110.0718384 2455.9284667969
112.0879211 988.2196044922
129.1022491 1781.4133300781
132.4514618 819.5701293945
136.0756378 8127.8974609375
159.0751038 1071.134765625
175.1184082 1564.1009521484
187.0724335 1031.6005859375
236.2396545 888.256652832
237.7229462 776.9905395508
249.0980225 987.6102905273
258.3487549 828.1702270508
267.1085815 2015.4925537109
276.1152344 951.7807617188
337.3363953 905.5804443359
381.0513 902.443359375
448.7426758 1085.056640625
475.2299805 4508.623046875
522.2655029 2370.3764648438
661.2858887 1842.8801269531
956.4558716 1279.4057617188
END IONS
BEGIN IONS
TITLE=SH_AW_09112018_AW_04.5616.5616.3
RTINSECONDS=2182.3584
PEPMASS=492.588054014304 9857.1435546875
CHARGE=3+
107.0491486 2138.1752929688
109.495018 937.4931030273
110.0715561 10099.9130859375
112.0869293 1705.2993164063
115.0870438 849.3973999023
121.5779266 886.5038452148
129.0659485 2294.1760253906
129.1022339 4909.771484375
132.7456512 1187.9835205078
132.7604675 808.9197998047
158.092392 1441.4230957031
175.1186066 12603.798828125
186.0858612 1009.9287109375
188.5647125 919.9486694336
235.0822296 958.8436279297
251.1517487 943.7546386719
252.1087646 1830.9890136719
254.1607208 2385.5183105469
255.1449738 1342.4700927734
272.1713867 39157.48828125
273.1736755 3236.7736816406
275.6211853 1421.3548583984
290.138031 1109.1374511719
304.1331177 2488.0100097656
312.1767273 1201.4968261719
326.6968079 1875.2607421875
327.1979065 1266.330078125
341.1860352 975.4907226563
362.2166443 1337.9554443359
377.1635132 1440.0384521484
425.2611389 2568.7680664063
467.6587524 1107.6091308594
492.2803955 1498.220703125
589.24823 1429.5367431641
595.3654175 1688.2358398438
625.2662964 3250.5107421875
640.3734131 4828.6186523438
652.3919678 7592.4775390625
712.3609009 23205.0625
713.3640747 4284.9672851563
723.4242554 2081.2482910156
753.324646 2167.9462890625
757.7171021 1227.8272705078
780.4417725 3107.0463867188
1114.385986 1278.2474365234
1426.342529 998.7436523438
END IONS
BEGIN IONS
TITLE=SH_AW_09112018_AW_04.5620.5620.2
RTINSECONDS=2183.48568
PEPMASS=601.780334472656 8841.6337890625
CHARGE=2+
84.04503632 893.1713256836
84.0815506 1499.4836425781
90.51589966 786.6322021484
102.0553436 1172.3051757813
104.0171509 1831.6644287109
110.0718536 2661.9501953125
110.8231964 830.9224243164
112.087059 1117.0617675781
115.050621 1504.5991210938
120.0812225 2902.4567871094
129.1021576 1639.7528076172
130.0322876 1057.4692382813
130.065506 1486.3775634766
132.0814819 1211.4838867188
132.7675781 1055.72265625
135.418869 801.1876831055
136.0757904 1313.1638183594
147.0588837 2163.5668945313
147.1127472 947.7250976563
175.1191101 8127.8969726563
176.1072388 2409.2526855469
181.5258789 882.4587402344
181.7284393 830.2503051758
221.128891 2930.7861328125
245.0766296 1695.4608154297
246.1236572 6195.458984375
247.1273346 1051.7596435547
274.1184998 7118.8251953125
286.6451721 958.8958740234
294.6646423 7893.7934570313
297.7094421 1074.3452148438
344.2769165 964.6406860352
387.2177734 1122.1943359375
392.1913757 1199.6389160156
400.7045593 7093.2084960938
401.2053223 1303.0131835938
435.2059021 1898.4444580078
586.7806396 1360.4978027344
593.2665405 1235.8173828125
601.7814941 47319.50390625
602.2828369 18398.56640625
708.2994385 1424.8018798828
779.3375244 1985.8651123047
783.3730469 6257.6118164063
851.901123 998.4696044922
912.4142456 1586.9964599609
1028.440552 1956.3403320313
1046.43335 1306.7567138672
END IONS
BEGIN IONS
TITLE=SH_AW_09112018_AW_04.5624.5624.2
RTINSECONDS=2184.61242
PEPMASS=519.29052734375 36618.10546875
CHARGE=2+
72.08158875 1645.8420410156
74.56542969 887.7554931641
84.04509735 2147.1213378906
84.08136749 5176.4501953125
86.09706116 65796.6875
91.05805969 959.9224853516
102.0554733 2834.859375
110.0717697 3868.7023925781
110.4085846 1092.8615722656
115.086235 1026.5102539063
129.1022186 7486.9438476563
130.0863495 3019.3171386719
132.7776642 1031.8748779297
132.8503723 1292.6541748047
132.8592377 1183.0346679688
147.112915 4151.7983398438
167.0550995 3256.3210449219
175.1194611 958.4916992188
187.0709229 2492.767578125
188.8036041 872.543762207
215.1390533 19148.884765625
239.0954285 1024.2059326172
243.1334229 6779.4033203125
251.1502075 1263.9645996094
252.1075439 1803.6202392578
257.1611023 1701.6239013672
258.1450195 2722.6274414063
269.7174377 927.3446655273
275.1712646 1154.7438964844
299.0614624 5427.8349609375
300.1542969 3135.1977539063
322.159729 1499.2283935547
344.9768066 1626.5435791016
365.1930542 2000.1729736328
370.6886292 5090.73046875
371.2297668 1006.2568969727
380.2037964 1508.4704589844
388.2581177 2098.3210449219
398.2267456 3053.9619140625
408.1991272 2404.2644042969
432.1453857 928.265625
453.7432251 3932.509765625
462.7490845 1930.7535400391
474.8617859 1189.2482910156
491.2320251 1103.3942871094
493.289093 2521.6145019531
521.2861328 4288.08984375
525.3147583 1783.0892333984
537.2409058 1293.8107910156
566.914978 995.9966430664
622.3262939 1495.1663818359
632.3133545 1792.4094238281
639.3527832 3521.5073242188
643.3169556 2000.7268066406
649.3412476 3081.0632324219
650.3234253 3416.1591796875
740.3677979 2673.2778320313
755.4198608 908.4868164063
760.3720093 992.0744018555
778.4012451 1398.5853271484
779.3965454 1240.8334960938
795.4473267 12707.3037109375
796.4419556 2041.7257080078
892.4782104 1242.3714599609
906.4800415 1780.2921142578
907.4685059 1163.8325195313
924.4856567 6961.076171875
925.4786377 2132.8579101563
END IONS
BEGIN IONS
TITLE=SH_AW_09112018_AW_04.5629.5629.3
RTINSECONDS=2186.09082
PEPMASS=452.86280085236 13603.431640625
CHARGE=3+
101.0714417 2306.6584472656
102.0553436 810.8355102539
104.0164261 1022.7907104492
106.3333664 871.3673095703
110.0715485 2307.3383789063
120.0809174 1549.6195068359
127.0503769 10521.71875
129.102066 4956.1284179688
130.0865021 2553.8515625
131.2681122 837.4166259766
132.8572083 1939.3903808594
132.8658295 1460.3662109375
141.0649872 1165.5970458984
145.0608673 3565.69921875
147.1126709 3554.5375976563
152.5619354 922.3406982422
159.0763092 3529.4333496094
171.0769043 1002.0287475586
173.0554199 6010.037109375
175.1186981 1542.4750976563
185.0569458 909.6862182617
185.5296326 810.6899414063
187.0717773 1716.9431152344
189.0870972 1647.0103759766
217.0819092 1279.6848144531
218.1499481 1097.7062988281
277.2192688 808.9935913086
288.0837708 1726.6043701172
323.709259 929.9898681641
391.695282 1138.1007080078
447.2134094 1606.0460205078
456.223175 1269.3347167969
493.3154907 896.8411865234
499.731842 2652.1625976563
500.236145 1655.3533935547
507.8742371 890.6341552734
565.2423096 1007.5262451172
589.4728394 1050.1535644531
592.7645874 1091.1394042969
610.0453491 1150.6704101563
610.1413574 948.9196777344
649.163269 941.9596557617
782.3812866 2354.5053710938
788.649353 1065.1970214844
911.421814 969.9040527344
END IONS
BEGIN IONS
TITLE=SH_AW_09112018_AW_04.5630.5630.3
RTINSECONDS=2186.24178
PEPMASS=446.238352485219 6964.14306640625
CHARGE=3+
98.98448181 1588.1363525391
110.071846 1818.0478515625
129.1020966 5860.9482421875
132.7383728 1643.9986572266
132.7473602 1066.2176513672
136.0753479 1282.7734375
168.0549164 1413.8494873047
175.1185913 2510.240234375
200.1382751 991.0600585938
208.9535217 951.9353027344
213.0866547 1496.4354248047
318.9199219 1209.2873535156
331.2080383 1085.2397460938
359.0271912 2615.3796386719
360.0287476 7219.5356445313
408.543457 5721.8999023438
408.8709412 964.3867797852
421.0180664 859.8544311523
425.2605286 1973.8255615234
446.2349548 1568.2147216797
497.2750549 958.3218994141
506.2698669 1415.5262451172
506.771759 1248.8100585938
555.2797852 1465.5380859375
563.781189 3328.7019042969
564.2813721 1305.5064697266
612.3084106 1124.0455322266
612.8085938 962.8309326172
711.3504028 2649.3828125
839.4442749 1724.5710449219
887.1057739 1108.1925048828
1185.523804 962.0654296875
END IONS
BEGIN IONS
TITLE=SH_AW_09112018_AW_04.5631.5631.3
RTINSECONDS=2186.39064
PEPMASS=376.197615332112 260355.328125
CHARGE=3+
84.08126831 2002.0634765625
86.0969162 6205.3383789063
87.05593109 2114.1081542969
98.8298111 1055.5305175781
99.05579376 8708.994140625
102.0372543 988.6624755859
104.016983 21299.9453125
108.8082809 816.1319580078
110.0715866 15958.3525390625
111.0754242 1200.1062011719
112.0870056 2763.787109375
113.0056 817.4487304688
115.0868073 1774.759765625
116.0707321 2300.6428222656
117.0661163 11193.4697265625
117.102562 3500.4370117188
126.0916519 1143.3054199219
127.0501709 6141.5776367188
129.047821 1264.1745605469
129.1021271 1592.8288574219
130.0322418 8957.3818359375
145.061142 7405.5517578125
147.0586243 15451.998046875
155.0456696 1248.6661376953
157.108139 1569.2435302734
158.0920715 3346.392578125
169.0970001 1071.6470947266
172.0718842 3724.9558105469
175.0896454 1326.3029785156
175.1188354 25675.447265625
179.09198 956.3717041016
184.0787506 3353.1870117188
187.0522461 1051.5450439453
195.0878601 1403.3707275391
197.1032257 1946.3115234375
199.1078491 2342.8273925781
201.1057739 4292.0546875
203.0492249 1284.9547119141
204.080246 1721.884765625
215.0494385 1022.4497680664
225.0976715 1846.7419433594
228.1163483 1495.9887695313
229.1000214 3712.4541015625
231.0894012 1107.9730224609
232.0748596 2980.2143554688
246.1264343 7131.7114257813
254.1611938 1438.5322265625
255.1446381 2714.6276855469
259.1028137 1060.5755615234
271.1760254 2658.7875976563
272.1715698 51036.1875
273.1745911 2728.9807128906
274.121521 1609.1494140625
285.1194153 950.4805297852
288.2023315 2939.7297363281
298.1869202 11576.4580078125
298.6867371 1237.1105957031
314.0519714 1004.9677124023
323.6885986 1408.9916992188
328.1502075 1366.6556396484
328.5125732 5883.7407226563
328.8467102 1861.7769775391
332.6969604 2055.6318359375
337.6871643 1234.1259765625
341.7043762 7989.830078125
346.1179504 3764.62890625
351.1386414 2246.4045410156
356.6854248 7397.4877929688
357.1881104 1407.1722412109
368.1685791 1943.7559814453
381.7001648 1320.2298583984
390.2102661 1983.9654541016
396.1622314 1482.3159179688
398.7224426 3357.8198242188
399.2221375 1011.014465332
401.287323 2186.1860351563
404.2068787 1345.91015625
409.716217 3047.8173828125
418.7217407 3489.9890136719
427.236084 11371.2333984375
427.7363281 2737.5412597656
445.7253418 1428.9313964844
454.2407837 9085.9541015625
454.7400818 2867.9172363281
458.3083496 27464.2421875
459.3095093 3840.5344238281
461.7507019 1552.1942138672
478.7397156 2204.3461914063
486.2669067 3402.7204589844
488.2289734 1456.5977783203
496.740448 2914.4309082031
497.2339783 3895.1953125
505.2496338 1341.0777587891
505.746521 16161.697265625
506.2461548 5281.4208984375
506.7445984 1665.9580078125
508.4181213 1073.2458496094
514.258728 16300.9365234375
514.7595215 4773.6982421875
539.5275879 1083.4954833984
542.2080078 1912.2581787109
543.3181763 1407.9470214844
552.1957397 1346.0192871094
595.3665161 10755.3349609375
596.3676758 2834.470703125
610.2055664 1250.6870117188
615.3077393 6199.7446289063
616.3076172 1879.9282226563
640.378418 4678.5571289063
682.4024048 6906.5400390625
712.3643188 13199.5615234375
713.3633423 4006.9704589844
796.4364624 2667.0837402344
853.4584351 3970.7741699219
864.4345093 1726.6314697266
907.4672241 3728.9338378906
END IONS
BEGIN IONS
TITLE=SH_AW_09112018_AW_04.5636.5636.2
RTINSECONDS=2187.86964
PEPMASS=563.793175407001 21844.4140625
CHARGE=2+
83.93341827 834.2398681641
84.08130646 2097.0544433594
86.0969162 1788.7213134766
104.016777 3293.4848632813
104.3644791 838.6895141602
110.0715179 2217.0632324219
116.9644241 956.3625488281
117.1025467 1699.6365966797
129.1026917 1215.2891845703
130.0319519 2408.9965820313
131.8822632 943.0662231445
132.7918549 879.1798095703
132.8718414 1320.4790039063
147.0589447 5304.0590820313
169.0967865 1540.7917480469
175.118988 7521.6879882813
184.0781403 1183.7465820313
201.1053772 2692.0561523438
203.049942 1109.0146484375
219.5405273 978.8062133789
226.1178436 2724.0476074219
229.0996094 3019.7319335938
246.1268158 10668.40625
272.171875 11096.6708984375
274.1220398 3843.9216308594
288.2017822 2002.1916503906
298.1862183 1534.7546386719
346.1177368 1904.4818115234
359.4081421 994.6725463867
386.4389954 1008.7255249023
398.7228088 1447.5010986328
401.2850952 1999.0196533203
406.6931458 1113.5327148438
427.2355042 3352.1376953125
458.3074036 7969.4106445313
505.2524719 1779.5877685547
505.7452087 8406.046875
506.2447815 1898.2796630859
514.2596436 20582.453125
514.7615967 5799.1362304688
555.2761841 1783.2790527344
563.7955933 6153.4970703125
564.2893066 1722.3760986328
566.2684326 1807.1271972656
595.364502 5742.0346679688
596.3712158 1755.7221679688
620.2572632 994.1171875
682.4008179 4228.9008789063
796.4364014 3631.69140625
836.4324341 1575.2321777344
853.4650269 22728.787109375
854.4669189 4479.64453125
856.4136353 7726.0288085938
1027.505981 5267.0732421875
1129.162598 1006.55078125
END IONS
BEGIN IONS
TITLE=SH_AW_09112018_AW_04.5638.5638.3
RTINSECONDS=2188.2927
PEPMASS=396.203186035156 8215.380859375
CHARGE=3+
84.04498291 881.8857421875
84.08152771 4756.63671875
85.25662231 870.0220947266
86.09687805 2770.5537109375
90.28410339 933.87890625
97.19263458 778.569152832
102.0556183 1443.0222167969
103.4365768 782.5078735352
110.0713882 1480.38671875
120.0810318 1569.0675048828
127.0870743 3998.7709960938
129.1021729 4856.48828125
130.0859985 1371.6607666016
132.6720123 1246.8093261719
132.732605 932.1623535156
132.7508392 914.1432495117
143.1188202 932.065612793
147.1131439 1822.0280761719
155.0811462 1451.5334472656
171.7089996 766.8508300781
175.1194611 1036.2572021484
275.3511047 883.3305664063
371.6321106 942.0727539063
377.1966553 1190.6243896484
460.2795715 1208.2592773438
701.8040771 973.8955688477
END IONS
BEGIN IONS
TITLE=SH_AW_09112018_AW_04.5643.5643.2
RTINSECONDS=2189.77158
PEPMASS=391.249956121404 9273.9189453125
CHARGE=2+
55.83966446 871.5759277344
57.0707283 1487.951171875
64.87651825 1842.6069335938
64.88019562 2660.42578125
69.07076263 823.7469482422
70.06591034 1856.5521240234
71.08621216 1353.439453125
72.08161163 1374.7806396484
84.08145905 2456.9250488281
86.09702301 5055.681640625
89.93224335 786.7095947266
96.6424942 781.7582397461
110.07164 2456.0144042969
120.08078 1759.2288818359
120.2078476 959.6370849609
129.1022949 3525.3439941406
130.0865326 2012.5845947266
132.8877563 2117.8996582031
135.3957367 914.8088378906
147.1129456 3226.3674316406
149.0234222 10128.7197265625
154.5354919 864.7130126953
160.8384857 754.5654296875
167.0329437 1089.7318115234
173.8829651 880.2421264648
296.1371765 1201.1290283203
312.2156372 1190.5462646484
355.7301636 1411.2858886719
522.2993774 924.1271972656
540.4452515 1003.1697998047
545.5194702 974.015625
607.6068115 940.9669189453
END IONS
BEGIN IONS
TITLE=SH_AW_09112018_AW_04.5644.5644.3
RTINSECONDS=2189.92032
PEPMASS=408.854598325665 8110.263671875
CHARGE=3+
86.09703064 3952.826171875
88.35870361 737.0579833984
101.0713425 4098.8837890625
104.0167923 1512.7543945313
110.0716553 7203.1450195313
120.080864 4575.8666992188
122.0715485 824.8609619141
129.1020966 10758.9912109375
132.6459351 812.2849731445
136.0757904 2299.9323730469
141.1026459 1372.6201171875
145.0972443 831.642578125
147.0588379 1654.8961181641
147.1136627 1023.676574707
159.0751495 1267.2395019531
166.0861664 2013.0850830078
175.1186981 5912.173828125
176.4058228 839.9498901367
185.0923615 1310.8620605469
197.1286621 4612.7641601563
204.9549561 794.9643554688
209.1033783 1130.4543457031
213.085907 1133.4844970703
215.1391449 3860.3708496094
225.0980377 2485.1711425781
230.1492004 847.8087158203
260.1419373 1036.0712890625
270.1478271 891.8995361328
274.1867065 942.9338378906
278.6637268 2286.7829589844
294.4311523 936.481262207
296.132782 1291.6666259766
303.1096497 1316.1331787109
326.1490173 1311.1281738281
345.2236633 1239.2467041016
408.7199707 966.4835205078
420.2262268 1953.0433349609
425.2645874 1810.0529785156
446.2709961 2730.3684082031
451.2149963 2186.2578125
461.216095 862.8499145508
523.0325928 914.5064697266
557.3081665 1146.8725585938
563.7870483 1361.2935791016
574.3279419 3725.4555664063
711.3477783 3593.6447753906
END IONS
BEGIN IONS
TITLE=SH_AW_09112018_AW_04.5648.5648.2
RTINSECONDS=2191.04754
PEPMASS=415.721711979023 12421.3349609375
CHARGE=2+
62.96712875 787.2986450195
64.83768463 2800.5546875
64.84104156 1470.2351074219
70.065979 2703.2438964844
72.08168793 2179.8479003906
84.04521179 1645.6671142578
84.08158112 2018.0441894531
86.09687042 2701.9572753906
101.0712204 2643.2592773438
110.0713348 1550.3850097656
129.1023407 1645.4870605469
132.665741 1003.517578125
132.6826324 1026.0296630859
132.7392883 1202.5085449219
136.0762024 1573.6525878906
137.9096527 881.0689086914
152.5025482 782.9603271484
175.1186371 1471.7777099609
176.5883331 1002.7408447266
178.5820465 923.2500610352
183.1123352 4874.8422851563
201.1234589 2199.0434570313
211.1065979 1371.9051513672
220.0536041 757.9279785156
232.1397858 2621.794921875
241.0827789 929.3675537109
292.6625977 1160.0443115234
345.2233582 1210.8067626953
474.2682495 1917.7867431641
585.2973633 1291.2595214844
602.3232422 1915.2553710938
660.6895142 957.8899536133
838.3588257 1084.4521484375
END IONS
BEGIN IONS
TITLE=SH_AW_09112018_AW_04.5650.5650.3
RTINSECONDS=2191.47006
PEPMASS=412.223754882813 18156.63671875
CHARGE=3+
86.09718323 4800.7509765625
95.34443665 874.9514160156
97.36688995 929.9270629883
98.37046814 833.8572387695
102.0554276 1646.6501464844
104.053093 4630.5483398438
105.6102448 844.8067016602
110.0712128 2317.3237304688
112.0877075 904.9576416016
115.0865097 1219.3330078125
120.0806503 2112.5219726563
129.1019745 2617.7392578125
131.0815887 1389.5379638672
132.769577 1538.41796875
132.7783051 1148.2556152344
136.0758362 2043.6131591797
157.1333618 1009.7091064453
175.1187592 6577.0131835938
183.759491 770.2029418945
197.1283264 2108.42578125
215.1385956 3388.6613769531
225.1207428 1389.2867431641
249.6359711 1674.9436035156
256.1295471 1117.0893554688
271.1761475 1125.1102294922
288.2028503 2680.3823242188
291.1552124 1401.0751953125
299.6694946 6318.318359375
366.1867065 937.7906494141
387.2727966 4161.2333984375
412.2216187 1648.0158691406
474.3040161 3773.6811523438
475.3060913 1093.8656005859
515.2930908 1022.9664916992
516.2944946 2979.7451171875
526.2591553 2390.5729980469
561.3354492 4755.2348632813
576.3610229 893.3792114258
580.2937622 1414.8884277344
651.8284912 1060.2103271484
655.2230835 1128.6666259766
END IONS
BEGIN IONS
TITLE=SH_AW_09112018_AW_04.5651.5651.3
RTINSECONDS=2191.61892
PEPMASS=489.557708740234 8572.744140625
CHARGE=3+
102.055542 1956.9029541016
110.071701 3821.91796875
112.087265 1030.2321777344
114.091507 1367.8518066406
120.0811386 1387.1208496094
129.0661011 921.8448486328
129.1020813 4512.1376953125
130.085968 1950.9866943359
132.5760345 1167.8852539063
136.0757599 3168.9912109375
147.1124268 3036.4306640625
159.1127472 15891.705078125
187.1079102 1835.0905761719
216.0970459 1642.8675537109
221.2692566 945.481628418
226.0822906 1133.9635009766
244.0926819 1500.62890625
266.160675 1397.1148681641
284.171051 2463.3120117188
306.1010742 1094.6815185547
306.5535278 900.0377807617
489.2638855 1011.9767456055
952.1674805 938.3424072266
1037.463989 1257.4346923828
END IONS
BEGIN IONS
TITLE=SH_AW_09112018_AW_04.5653.5653.2
RTINSECONDS=2192.04168
PEPMASS=428.784000078333 8607.7060546875
CHARGE=2+
64.83720398 1451.2320556641
64.84015656 1573.3452148438
70.06578827 4128.1831054688
72.08135223 5337.7768554688
78.92962646 844.3342285156
83.93569946 883.3453979492
84.0814209 1887.7669677734
86.09719849 5252.0131835938
91.05784607 1499.3088378906
91.69226074 827.4614257813
97.37380981 829.2649536133
98.98471832 5122.142578125
110.0715637 2300.2626953125
112.0871506 1058.4771728516
129.1025085 2955.9133300781
130.0865936 989.1584472656
132.6359558 844.9520263672
132.7116241 838.0651245117
136.0758667 1109.9106445313
143.1179047 1834.1014404297
164.6848602 767.1958618164
175.1188507 2368.1557617188
185.1645508 1847.890625
192.4806519 825.3421630859
208.9539185 1612.9195556641
213.1595764 1250.6749267578
258.186615 3003.833984375
264.8563538 792.2861328125
295.3827515 891.4495239258
359.0270081 1362.4616699219
428.2417603 1098.228515625
428.725769 1395.8040771484
428.7842407 26168.6953125
429.2859802 4414.171875
627.3770752 1022.1157226563
END IONS
BEGIN IONS
TITLE=SH_AW_09112018_AW_04.5655.5655.3
RTINSECONDS=2192.46432
PEPMASS=440.914489746094 7287.41259765625
CHARGE=3+
110.0719299 4289.5546875
120.0809479 1658.7121582031
129.102829 4962.4506835938
130.0863342 1696.5358886719
132.785141 1818.5559082031
132.7940826 1220.5034179688
136.0757446 1656.7541503906
147.1124268 1580.4450683594
157.1337585 1611.8375244141
175.1190338 2209.5773925781
178.0233002 843.4067382813
181.3170471 853.0749511719
183.1120453 1682.4215087891
183.4528503 755.2224731445
185.12854 1718.8516845703
200.140152 1360.6304931641
262.1409302 1052.7508544922
344.5274658 886.3968505859
431.2360535 1267.9312744141
490.7620239 2230.8041992188
695.340271 1457.5806884766
END IONS
BEGIN IONS
TITLE=SH_AW_09112018_AW_04.5656.5656.3
RTINSECONDS=2192.61954
PEPMASS=404.55078125 5669.630859375
CHARGE=3+
84.08125305 3695.322265625
86.09707642 8409.51171875
88.0398941 817.1414794922
92.94090271 736.7106933594
99.07980347 846.4168701172
102.0552902 2241.9926757813
110.0715256 3726.3640136719
129.102356 2749.9526367188
129.910141 762.2715454102
132.670578 958.7677001953
147.1132813 1071.8880615234
158.092804 899.6088256836
175.1188965 3362.3239746094
194.8527222 760.5328979492
198.5501099 824.9407348633
205.7233276 915.3115844727
208.2719421 800.8064575195
229.1289215 1190.8101806641
246.1560516 1808.3459472656
359.2401428 2831.3637695313
472.3252869 1923.6082763672
493.2902527 880.1032104492
1029.06958 1071.2845458984
1174.979614 981.9686889648
END IONS
BEGIN IONS
TITLE=SH_AW_09112018_AW_04.5661.5661.3
RTINSECONDS=2194.09794
PEPMASS=457.534223988208 17082.875
CHARGE=3+
96.04520416 1969.6517333984
102.055603 5901.693359375
104.0170059 914.6698608398
110.071701 1894.4665527344
113.071106 1346.3355712891
120.0811768 1552.4671630859
124.03965 3033.3742675781
129.1025848 7150.2915039063
130.0865631 3256.1416015625
132.934967 2408.6774902344
136.0758667 1332.6042480469
141.0659943 12912.458984375
142.050827 948.182800293
147.0590363 1860.9721679688
147.1130219 3824.6030273438
158.0932312 1212.0661621094
159.0765228 20113.3203125
169.1338501 1134.3806152344
171.1131897 1495.5969238281
175.1190186 7269.5444335938
187.0720215 8979.3720703125
189.0870972 2442.6101074219
199.0711212 2088.4826660156
217.0813446 1105.4542236328
218.1511841 1599.345703125
219.9648285 900.446105957
226.6468811 1062.4826660156
244.1272583 923.9176025391
256.0932617 1360.2044677734
271.1771545 2233.4624023438
274.1043701 1542.2866210938
284.0870667 1037.7939453125
302.0996704 1969.7561035156
330.2419434 848.5848388672
348.8126221 847.3779907227
365.2214355 1513.7358398438
441.2812195 2478.37109375
447.2133484 1841.1534423828
457.2175293 1616.5855712891
458.3095703 60111.390625
499.7375793 5321.6982421875
500.2350464 1020.7456054688
535.2553101 1817.55078125
535.755249 1354.0524902344
592.7661743 2438.1127929688
782.3848267 1603.9583740234
911.4355469 1584.5362548828
998.4492188 2107.1459960938
1376.605713 1050.4051513672
END IONS
BEGIN IONS
TITLE=SH_AW_09112018_AW_04.5662.5662.3
RTINSECONDS=2194.24818
PEPMASS=429.892364501953 4631.56640625
CHARGE=3+
98.98466492 1308.2321777344
110.0718079 2295.2204589844
116.0713501 1075.9509277344
120.0812454 1114.0220947266
129.1029053 3606.2724609375
139.6566467 897.6486816406
141.4316864 1023.1453857422
175.1189575 2769.2399902344
185.1651764 1731.2630615234
197.1299438 1018.6978149414
220.0932617 923.4989013672
231.1251831 1750.8237304688
258.1878052 1062.1401367188
258.6886597 1553.3176269531
262.0704956 780.7999267578
359.030365 1244.5601806641
385.5278625 976.0512084961
429.2317505 1683.3043212891
429.2871094 28008.3203125
429.7876892 5282.4868164063
430.2903137 1130.3468017578
464.2749329 908.3640136719
564.2897949 2091.6611328125
665.3381958 1286.8420410156
950.6949463 902.2593383789
END IONS
BEGIN IONS
TITLE=SH_AW_09112018_AW_04.5666.5666.2
RTINSECONDS=2195.40618
PEPMASS=612.778076171875 8291.3017578125
CHARGE=2+
88.82289886 816.2327270508
95.67414856 831.1427001953
97.36869049 1020.107421875
101.1079254 960.8350219727
110.0716324 19179.919921875
110.0785828 1619.8199462891
120.0812912 1882.9704589844
125.2825012 978.9658203125
129.1024017 10577.9833984375
132.721344 1434.8316650391
132.7921295 1422.7567138672
136.0750885 1156.9786376953
144.8563995 1024.6016845703
147.0579376 995.0180053711
166.085495 2635.7756347656
172.8935089 995.6362304688
209.1033783 1178.5274658203
242.1333466 1232.8619384766
313.8086853 1145.1831054688
313.8835449 987.7894287109
317.004425 918.2468261719
374.1816711 1944.3461914063
407.8666992 1144.0654296875
480.7205811 5129.455078125
481.2196045 1569.9440917969
485.7158508 2278.515625
494.720459 3710.23828125
530.2415771 1462.4815673828
535.4033813 1088.8994140625
595.2636108 1048.7027587891
603.7697144 1680.5334472656
612.3319092 2205.990234375
612.7763062 3551.4919433594
613.2666016 1293.076171875
833.3597412 2803.6223144531
851.3713379 3960.4174804688
852.3718872 1363.8171386719
965.397644 1632.0748291016
1017.889954 979.8274536133
1068.76001 1102.3785400391
1096.438477 1421.8137207031
END IONS
BEGIN IONS
TITLE=SH_AW_09112018_AW_04.5670.5670.2
RTINSECONDS=2196.53256
PEPMASS=519.764680964901 64717.06640625
CHARGE=2+
72.08169556 1358.0437011719
79.94987488 1043.0505371094
80.24516296 978.9821777344
84.04521942 1687.3114013672
84.07668304 1754.7951660156
84.08142853 28423.35546875
85.92481232 871.401550293
86.09702301 38710.109375
91.05807495 1201.1949462891
101.1076126 2085.9487304688
102.0552597 1713.2651367188
110.0716476 2771.1853027344
110.3312836 872.9051513672
112.0870895 1351.0509033203
116.0707092 1142.2564697266
120.0810165 7602.943359375
129.1023102 145600.75
130.0865631 2134.1589355469
130.1059265 4529.3247070313
132.8804779 1220.6304931641
132.891098 1098.5897216797
132.9000244 1111.2528076172
136.0758057 6254.169921875
139.0881653 1047.4940185547
147.1124115 2271.2224121094
158.0924225 2278.6411132813
163.0870972 1001.8071899414
167.0555573 3383.3942871094
169.0606842 2917.8503417969
171.1128998 4969.1020507813
175.118988 7763.2514648438
187.071579 9254.1630859375
189.6173553 996.5666503906
192.6560364 1030.0780029297
195.112793 1147.2563476563
198.1236877 10105.74609375
199.1072388 5483.2548828125
215.1388397 5740.5502929688
216.1136017 2212.9147949219
216.1342621 34596.703125
217.1370697 1454.1774902344
231.1496735 1732.7999267578
243.134491 2494.1953125
245.1253052 2828.5805664063
249.1228333 1179.4984130859
249.1596222 2075.09375
254.1500092 1713.0556640625
262.1505737 1675.1689453125
275.1377563 1499.3570556641
277.1187439 1161.8720703125
282.1446228 1290.9266357422
298.1490479 1404.0678710938
299.0615234 9323.482421875
300.1537476 1363.5131835938
304.1649475 5605.9379882813
313.3358459 1200.9025878906
316.1634216 1629.4693603516
322.163147 5653.3071289063
322.1950989 1035.8530273438
328.1651611 1358.0972900391
333.188385 7074.2529296875
344.9767761 1453.3646240234
345.1928406 5933.1948242188
363.2030334 9922.8974609375
370.6405029 1906.49609375
370.6878052 39810.65234375
371.1890259 2788.5063476563
392.1451416 3489.4921875
431.2376099 2014.6751708984
432.2559204 18434.30859375
433.2073669 1385.9703369141
433.2612 2574.4157714844
462.7493896 1237.6822509766
467.7340393 2094.5026855469
476.2496643 7133.4599609375
476.7496338 2197.5
492.2476196 1765.3986816406
511.2522888 2437.4897460938
519.2295532 1365.5494384766
519.7645874 17276.91796875
520.2650757 3809.44921875
521.2838745 1351.1948242188
546.2634888 1437.1436767578
547.2834473 19123.21484375
607.2689209 1949.7536621094
643.3146973 9428.7880859375
649.3358765 1607.1407470703
650.3250732 1385.0804443359
658.3186035 1664.2122802734
676.3262939 28818.537109375
677.3276978 4182.4262695313
740.369751 16755.06640625
741.3624878 1128.0808105469
778.3990479 1612.9675292969
788.3599243 1521.3758544922
795.4415283 3726.1303710938
805.3861694 2113.7231445313
806.375061 1606.3018798828
823.3942261 82395.3515625
824.394104 15571.076171875
924.4835815 1569.2181396484
END IONS
BEGIN IONS
TITLE=SH_AW_09112018_AW_04.5674.5674.3
RTINSECONDS=2197.65882
PEPMASS=465.263031005859 13230.7734375
CHARGE=3+
97.05034637 849.3381347656
102.0552673 4580.6196289063
110.0714493 7741.837890625
112.0871735 9537.4736328125
113.0708847 1820.7947998047
115.0867538 3824.4487304688
116.0709076 4179.3486328125
129.102417 7418.8735351563
130.0866394 4630.1909179688
131.0885925 1066.0032958984
132.6509094 928.3348388672
132.9277649 1904.9376220703
133.0611572 1202.9688720703
136.0758514 1125.9881591797
142.2417908 1074.9477539063
147.0589447 1224.9539794922
147.1128387 4481.1850585938
157.1082306 1262.7030029297
158.0922699 9340.9375
175.1189728 36960.3515625
[truncated: 41,447,827 more chars]
