# Supplementary material for: Loss of function mutation of the Rapid Alkalinization Factor (RALF1)-like peptide in the dandelion Taraxacum koksaghyz entails a high-biomass taproot phenotype
Source: PLoS One. 2019 May 24;14(5):e0217454. doi: 10.1371/journal.pone.0217454 (PMC6534333; doi:10.1371/journal.pone.0217454)
Supplement: S4 Appendix — (MGF) [file pone.0217454.s013.mgf]

BEGIN IONS
TITLE=SH_AW_09112018_AW_01.2609.2609.3
RTINSECONDS=1218.13152
PEPMASS=404.208618164063 7000.95947265625
CHARGE=3+
84.04503632 824.3243408203
84.08139801 903.860168457
104.017067 5447.8159179688
110.0717468 1761.1063232422
132.7274933 825.9319458008
132.7870636 1170.8721923828
132.7960358 1272.7270507813
143.9099731 926.9945678711
163.4824677 884.4494628906
173.3049316 915.534362793
206.7753143 813.6349487305
257.5827026 859.4005126953
280.6913757 799.1273193359
299.0609131 1022.4815673828
376.1616821 1034.8168945313
450.3469543 864.2727050781
490.2695618 1089.9050292969
537.2856445 819.0099487305
545.7854614 1512.9844970703
984.2275391 1037.4438476563
992.6762085 1055.6458740234
END IONS
BEGIN IONS
TITLE=SH_AW_09112018_AW_01.2789.2789.3
RTINSECONDS=1281.21456
PEPMASS=439.534759521484 5147.4599609375
CHARGE=3+
96.25908661 746.8931884766
99.11924744 819.6148071289
102.0553284 775.3104858398
110.0712967 1646.4759521484
129.1021271 2022.4216308594
132.7749481 1038.2419433594
132.8462982 1101.1629638672
188.2537231 955.6237182617
235.0837708 944.1441040039
280.6598511 1089.9000244141
288.2028198 3880.3464355469
307.6837158 1437.7747802734
403.2303772 1352.7355957031
406.8540039 1932.7172851563
412.5223694 1487.5230712891
417.1789856 1009.2089233398
501.2528076 956.3479614258
531.3291016 1110.5823974609
858.6064453 963.4245605469
1167.035889 992.7845458984
1223.295898 985.8974609375
1244.381348 973.9338989258
1298.512207 1323.7687988281
END IONS
BEGIN IONS
TITLE=SH_AW_09112018_AW_01.2908.2908.2
RTINSECONDS=1322.82096
PEPMASS=377.714050292969 9668.9541015625
CHARGE=2+
60.17197037 777.3593139648
64.81767273 1604.3413085938
64.82261658 1804.94140625
64.82556152 1745.0162353516
72.08169556 935.6252441406
78.68412018 742.0761108398
89.38851929 736.3861083984
99.26696777 910.8673095703
101.6179276 770.8707275391
132.6617126 1267.4481201172
132.7315826 1011.5674438477
202.733017 808.2659912109
262.6628418 724.6405029297
265.6040039 847.7066040039
277.6548767 2438.8442382813
334.2790222 892.5354614258
END IONS
BEGIN IONS
TITLE=SH_AW_09112018_AW_01.2915.2915.3
RTINSECONDS=1325.00394
PEPMASS=461.562529130768 9570.11328125
CHARGE=3+
102.0553055 1895.6312255859
120.0810165 4334.634765625
132.6919556 1258.5080566406
132.760025 1117.4197998047
143.1178741 1322.6756591797
175.1199799 915.0200195313
250.6508026 1300.7747802734
277.8878479 949.6300048828
282.6502991 1707.9357910156
306.1677551 2116.8935546875
312.3725281 947.3535766602
359.0284424 5298.01171875
383.5886841 877.7050170898
417.2616882 1163.5422363281
429.0888672 1683.5490722656
440.2308044 5528.6923828125
440.5640869 1154.6015625
461.5628357 3482.296875
500.2922363 1607.6138916016
690.3429565 1252.0866699219
1138.5448 1111.1925048828
1172.572388 1062.087890625
END IONS
BEGIN IONS
TITLE=SH_AW_09112018_AW_01.3004.3004.3
RTINSECONDS=1356.05334
PEPMASS=466.235382080078 5518.69775390625
CHARGE=3+
102.0554581 1386.9559326172
120.080925 1547.5955810547
132.6577911 775.8751831055
148.4414978 802.176940918
175.1200104 766.7584838867
200.3715515 903.2770996094
202.1882935 919.588684082
223.3229523 1073.1923828125
306.1654663 969.5776977539
444.8994751 2432.8522949219
445.2353821 1012.5883789063
446.5143127 985.3647460938
466.2342224 3561.60546875
500.2938232 1540.1508789063
920.0854492 991.0161743164
1052.791992 984.7059936523
1129.014038 1048.5015869141
1440.26709 1062.8576660156
END IONS
BEGIN IONS
TITLE=SH_AW_09112018_AW_01.3089.3089.2
RTINSECONDS=1385.72772
PEPMASS=379.729522705078 8287.86328125
CHARGE=2+
64.81576538 817.9998779297
64.82083893 2343.359375
64.82392883 1937.5361328125
82.79216003 748.66796875
84.08140564 948.66796875
86.09684753 1531.8516845703
103.1236115 770.3309326172
129.1024933 1553.7503662109
130.0866089 1651.1088867188
132.6038361 949.1665039063
176.5066376 807.596862793
213.6279907 833.7174682617
251.0458527 1081.1677246094
379.7284851 2799.5131835938
499.2635498 1075.9571533203
755.2980347 1000.8103637695
END IONS
BEGIN IONS
TITLE=SH_AW_09112018_AW_01.3149.3149.3
RTINSECONDS=1406.56938
PEPMASS=470.267639160156 6877.61572265625
CHARGE=3+
109.3579712 831.7692871094
115.6926727 771.8635864258
115.7131958 966.7574462891
132.6694183 800.6465454102
141.4139862 979.7922363281
156.2771606 781.4937744141
167.0148163 754.3193359375
199.397644 895.6429443359
200.1025085 1406.5401611328
218.284317 802.7358398438
274.4637146 786.419128418
406.4629517 879.6881713867
413.734436 1085.6726074219
470.2671204 8554.9736328125
470.6023254 4679.1723632813
539.8244019 925.8843994141
570.3251343 1724.2850341797
END IONS
BEGIN IONS
TITLE=SH_AW_09112018_AW_01.3155.3155.2
RTINSECONDS=1408.40088
PEPMASS=438.221920870025 10375.193359375
CHARGE=2+
64.82170105 2567.9504394531
64.82488251 2029.5778808594
64.82782745 1066.9211425781
65.27584076 753.9949951172
70.71176147 821.0689086914
84.08136749 1240.4918212891
86.09703064 2366.1916503906
93.25020599 819.4166259766
132.678772 1058.0162353516
166.1942749 908.9276123047
173.1285858 11914.6689453125
192.0689392 842.1926269531
201.1239014 1191.1883544922
314.9525452 831.7372436523
316.5627136 911.8641967773
338.1617737 1187.1606445313
342.1618652 827.4628295898
395.2058411 1083.3488769531
675.3204956 4583.060546875
758.184082 1104.392578125
END IONS
BEGIN IONS
TITLE=SH_AW_09112018_AW_01.3208.3208.3
RTINSECONDS=1426.77714
PEPMASS=412.172032019227 3940.001220703125
CHARGE=3+
92.01700592 1166.0250244141
125.065918 831.9959716797
125.2577744 1030.0977783203
130.0852203 959.2894897461
144.022583 803.3793334961
175.1183472 1599.2115478516
274.1160889 1019.5807495117
309.2857056 820.7274169922
317.2420654 1128.4708251953
331.2077332 3085.6640625
364.6366577 1093.7491455078
414.9706116 829.6050415039
1105.694702 1138.5623779297
1206.942505 992.6248779297
END IONS
BEGIN IONS
TITLE=SH_AW_09112018_AW_01.3314.3314.2
RTINSECONDS=1463.80926
PEPMASS=382.691305431881 13942.1884765625
CHARGE=2+
56.99409866 698.373046875
64.82150269 1934.5893554688
64.82509613 1798.4991455078
64.82807159 1430.3392333984
65.50009155 687.9946289063
79.09989166 750.1633300781
81.59220123 776.8828735352
83.64234161 749.6406860352
84.08141327 1732.3302001953
85.66938782 758.2138061523
88.90406036 726.753112793
90.85472107 854.3170166016
93.59370422 756.7819213867
96.00090027 876.6049194336
110.0715714 5912.5361328125
120.0806656 2701.646484375
129.1022034 2191.4301757813
129.8908844 831.821105957
130.0860901 952.6000366211
132.7355499 1130.212890625
147.1123352 1645.5543212891
158.8947449 804.9684448242
167.3749237 777.3508911133
194.3864136 824.6157836914
222.1072998 990.7806396484
225.0979462 782.9382324219
240.9994965 853.635925293
271.3945618 839.060546875
271.4514771 784.5671386719
275.1202087 813.7701416016
290.6090088 776.9641723633
334.973053 946.9639282227
350.6920166 2488.5698242188
399.5467529 806.6074829102
463.4363098 916.8631591797
576.5864868 942.157409668
END IONS
BEGIN IONS
TITLE=SH_AW_09112018_AW_01.3349.3349.3
RTINSECONDS=1475.8482
PEPMASS=385.881162324964 14120.0078125
CHARGE=3+
84.0814209 2210.8354492188
86.09682465 1481.0518798828
95.44556427 713.9635009766
116.0711823 877.1688232422
129.1023102 2606.7072753906
132.5500793 892.5375366211
132.6200409 1234.8171386719
142.2268524 741.1076660156
149.3074799 846.1101074219
193.9842224 951.5556030273
244.1651917 3043.041015625
253.1654663 3160.2568359375
270.1929321 1439.7357177734
386.2174988 1054.7932128906
426.2080688 905.0415649414
496.7612 2071.8454589844
514.737915 911.4201049805
529.6815186 886.7059326172
599.928833 945.0296630859
610.3293457 1234.2779541016
661.3321533 1041.3991699219
798.5162354 977.3857421875
853.6399536 899.4660644531
855.8084717 1121.7569580078
END IONS
BEGIN IONS
TITLE=SH_AW_09112018_AW_01.3376.3376.3
RTINSECONDS=1485.06894
PEPMASS=403.231414794922 8523.3115234375
CHARGE=3+
84.08146667 1247.8098144531
129.1021729 3301.1079101563
132.8188019 1360.9007568359
132.8333893 827.0266113281
132.8783875 925.4692382813
132.8874817 1506.6229248047
136.0757599 6086.7827148438
181.09758 968.8407592773
237.4236145 864.3255615234
403.2312622 1087.5822753906
674.3821411 3940.748046875
743.8179321 1017.6312866211
779.8800659 938.248840332
923.4298706 923.6947021484
END IONS
BEGIN IONS
TITLE=SH_AW_09112018_AW_01.3443.3443.2
RTINSECONDS=1508.37306
PEPMASS=525.237989786153 8422.3623046875
CHARGE=2+
110.0718689 969.8295288086
110.0786362 921.1087646484
132.8156586 1004.9182739258
132.8262177 1083.6579589844
157.0971832 2482.0517578125
159.1129913 3027.0668945313
167.0821686 932.6489868164
185.0922852 1717.2297363281
187.1077576 2197.0998535156
268.1282959 948.0021362305
414.1759949 2307.6989746094
432.1869812 11370.537109375
432.6853943 4715.1372070313
463.2049561 2797.5895996094
476.1994324 1134.5241699219
578.2348022 1530.2673339844
679.2821655 4555.650390625
766.3139038 6978.1342773438
847.8792114 966.1130981445
863.368042 3359.6662597656
END IONS
BEGIN IONS
TITLE=SH_AW_09112018_AW_01.3474.3474.2
RTINSECONDS=1519.00542
PEPMASS=375.224369196607 13950.34765625
CHARGE=2+
52.80246735 790.7535400391
55.35919571 803.8582763672
56.87914276 811.2935791016
61.4881134 713.5985717773
64.81869507 905.3524169922
64.82419586 2563.3820800781
64.82744598 1995.5686035156
64.8303833 1167.1826171875
81.98905182 729.1500854492
83.40000153 984.9920654297
86.11623383 838.6779785156
91.05781555 1727.806640625
110.0719223 1779.6220703125
328.6266174 899.9257202148
397.869751 837.5427856445
654.2471924 849.1826782227
END IONS
BEGIN IONS
TITLE=SH_AW_09112018_AW_01.3492.3492.2
RTINSECONDS=1525.0611
PEPMASS=421.758361816406 7806.14111328125
CHARGE=2+
64.82245636 1670.2205810547
64.8266983 1621.1506347656
64.82967377 1497.1898193359
64.89109802 737.7943725586
72.0816803 1214.1674804688
80.71298981 761.0772705078
84.08123779 4863.2861328125
100.1867523 814.8746337891
102.4487686 710.5859375
129.102356 2888.908203125
130.085968 779.4007568359
132.6921692 808.6281738281
132.7602386 1095.4349365234
147.1126251 1012.4613037109
168.5395966 832.7054443359
349.1881714 882.8724365234
421.7565308 1323.2922363281
714.4095459 1525.9215087891
END IONS
BEGIN IONS
TITLE=SH_AW_09112018_AW_01.3498.3498.2
RTINSECONDS=1526.8926
PEPMASS=382.69161356657 13294.525390625
CHARGE=2+
59.03271484 852.4952392578
60.15516281 793.5370483398
64.82147217 1155.0661621094
64.82563782 2342.2944335938
64.8285675 1606.7360839844
71.90097046 984.6200561523
77.78936005 830.0719604492
84.08145142 2055.404296875
94.09811401 764.4564819336
110.0715714 3756.330078125
111.9399414 744.830871582
120.0807419 1728.9625244141
126.1986389 753.4578857422
129.1023254 3260.6796875
130.0867462 1667.796875
142.2768707 883.7568969727
143.8409576 758.1450805664
147.1122894 1180.3980712891
225.0980988 880.8893432617
280.9219666 1047.7934570313
294.1807861 977.5181274414
350.6924438 1332.9337158203
382.8470459 1014.0794677734
471.2008972 875.1762695313
606.0325317 991.9437866211
622.5576172 966.3748779297
729.9916382 1132.6008300781
732.4021606 951.104309082
757.4884033 965.4499511719
766.6560059 1158.8400878906
END IONS
BEGIN IONS
TITLE=SH_AW_09112018_AW_01.3538.3538.3
RTINSECONDS=1540.72506
PEPMASS=706.006530761719 6550.740234375
CHARGE=3+
147.0587463 33605.015625
147.1128693 1369.9097900391
148.0617828 1167.7464599609
161.0916901 2265.4907226563
169.1331024 1654.8372802734
173.0908051 1614.6459960938
183.0767365 2085.7141113281
187.10672 1609.1942138672
189.0866241 1769.0793457031
201.0876312 1546.5904541016
215.1019592 1333.5196533203
228.0971985 3449.7099609375
234.0897369 1603.1053466797
240.0976563 2900.4428710938
275.171936 968.5991210938
288.1008301 1643.0457763672
345.12323 4588.384765625
363.1336975 2073.0024414063
375.1338196 1860.8717041016
379.2113647 1165.7486572266
386.2044678 1246.2547607422
472.2098389 1756.4045410156
476.7605286 1037.6024169922
484.2419128 1353.9855957031
484.763031 1233.5189208984
492.760437 1620.4364013672
518.270752 1637.3363037109
641.34021 1741.1405029297
642.9779663 2301.1862792969
643.3154907 1645.4202880859
644.3720093 1743.6345214844
646.2449951 2140.8852539063
669.8520508 2799.7060546875
741.4279175 6504.4467773438
742.4265137 1417.0290527344
757.4202881 8506.9013671875
758.4238892 1592.4538574219
759.541626 1426.7084960938
767.8795776 1389.8959960938
768.3966064 1557.5988769531
769.3734131 1792.224609375
776.9003296 14803.919921875
777.4022217 7673.5947265625
777.906311 2120.1257324219
785.3613281 1623.7427978516
820.4133911 3147.19140625
867.9389038 2465.9582519531
868.434082 3072.0046386719
873.9849243 1251.0081787109
876.9422607 15671.6591796875
877.4411011 7369.84375
877.944458 2151.9116210938
943.4415894 1151.3630371094
968.5100708 2966.2045898438
969.5046387 1224.1335449219
984.5089111 8062.8334960938
985.5183716 1782.1346435547
1069.567261 1509.7451171875
1085.552612 3726.8186035156
1281.706421 2280.5512695313
1338.69458 2485.791015625
1913.900513 1349.7076416016
END IONS
BEGIN IONS
TITLE=SH_AW_09112018_AW_01.3565.3565.2
RTINSECONDS=1549.95018
PEPMASS=400.224311633124 13640.8037109375
CHARGE=2+
63.56492233 892.8329467773
64.82312012 3068.5537109375
64.8263855 1994.255859375
64.82940674 1193.0123291016
64.94211578 770.2457885742
70.06584167 883.8725585938
85.16265869 854.2835083008
93.34883881 802.7711181641
132.6876373 1020.9407348633
132.7567291 1104.7574462891
175.1186371 1929.5852050781
315.5542908 1005.9874267578
335.7030029 1422.1463623047
391.2175903 1544.2824707031
400.2244263 7652.57421875
400.7244568 2032.3392333984
401.2154541 1497.1467285156
524.4780273 928.2496337891
END IONS
BEGIN IONS
TITLE=SH_AW_09112018_AW_01.3593.3593.2
RTINSECONDS=1559.52534
PEPMASS=537.288879394531 11562.6318359375
CHARGE=2+
82.85684967 949.2497558594
86.09701538 11821.1337890625
90.26728821 912.1662597656
107.5001755 866.4311523438
112.0874786 1150.4500732422
113.1895905 816.9404296875
114.3115616 1019.4899902344
116.9906387 929.5552978516
121.0315781 765.9815673828
132.7498627 1403.6494140625
147.5802612 959.4320068359
153.6012878 958.9165649414
167.0556335 893.012878418
175.118988 2810.6733398438
199.1817169 5269.4604492188
221.4498444 919.9443969727
227.1755219 1379.6002197266
299.0629578 1527.0024414063
300.0623474 1717.9321289063
309.66922 8342.81640625
310.1708984 1145.9187011719
333.1895447 1301.2449951172
367.1825867 1054.7864990234
515.2772217 1918.6795654297
516.2763062 1094.9869384766
528.7737427 2019.4041748047
537.2885132 51032.4296875
537.7892456 15479.1962890625
644.47052 903.7559814453
645.7758789 1027.9124755859
828.7019043 1066.2475585938
830.3738403 4043.0673828125
END IONS
BEGIN IONS
TITLE=SH_AW_09112018_AW_01.3620.3620.3
RTINSECONDS=1568.7507
PEPMASS=423.545593261719 10684.626953125
CHARGE=3+
102.0554581 1483.1251220703
110.0717316 1016.8832397461
129.1025848 928.397277832
130.0861053 834.4453735352
132.7376556 909.5140991211
209.1037292 3778.7385253906
215.8995667 847.3447265625
218.1504822 1409.1157226563
252.7349091 940.2263183594
308.1717224 2903.828125
309.6700745 1347.5823974609
325.196106 1581.3856201172
383.1708984 928.3385620117
415.690155 1717.5202636719
424.2053833 15875.68359375
436.2298279 2610.6315917969
518.2602539 956.9995117188
734.322937 1112.6475830078
921.9418945 1092.2058105469
1126.53772 968.3232421875
1210.564575 1117.7745361328
END IONS
BEGIN IONS
TITLE=SH_AW_09112018_AW_01.3632.3632.2
RTINSECONDS=1572.69312
PEPMASS=634.814819335938 6985.93994140625
CHARGE=2+
102.0554123 1386.7003173828
106.2213669 977.6642456055
110.0718079 5134.8471679688
128.7121887 849.1399536133
129.1023712 2927.8173828125
130.0865326 2194.228515625
132.6972656 1102.0549316406
136.087265 2951.3210449219
147.112854 3049.1640625
164.0806885 917.6768188477
166.0609283 4239.673828125
181.1082764 7802.1640625
192.0771179 8869.095703125
209.103302 42830.09375
209.1373596 1750.8123779297
210.1056976 2602.2509765625
216.242569 919.1573486328
218.1499786 4523.2788085938
228.1353607 1721.3880615234
237.1343842 2176.2133789063
308.1715393 13811.8466796875
309.1754761 1216.7258300781
325.1960144 1124.0871582031
404.2124023 1459.2287597656
436.2301941 3466.3913574219
518.2599487 2393.2138671875
535.2983398 1723.0954589844
571.1867065 1165.2398681641
599.2935791 2145.9074707031
599.7958984 1094.7696533203
617.2972412 1257.5086669922
634.8149414 5586.1225585938
635.3101807 2481.5368652344
734.329895 6441.2250976563
833.4034424 5417.5981445313
943.4449463 1253.8248291016
944.4196777 4047.9860839844
961.461792 7009.029296875
962.4429321 1458.5068359375
1051.481079 2125.8559570313
1060.525635 12515.3427734375
1061.521118 2175.2729492188
1156.689819 1259.61328125
END IONS
BEGIN IONS
TITLE=SH_AW_09112018_AW_01.3655.3655.3
RTINSECONDS=1580.53812
PEPMASS=573.595606485392 6570.99169921875
CHARGE=3+
130.0490875 1303.0535888672
132.5976257 1132.6585693359
132.6564484 1316.0968017578
132.6647797 1097.6059570313
148.0601044 2833.6923828125
148.1946716 815.330871582
148.5906677 910.9117431641
167.965271 897.743347168
184.6177216 810.7326660156
230.4882355 960.4603881836
249.1072083 1127.1030273438
300.1184692 1393.4005126953
407.0264282 958.8873901367
581.7530518 867.848449707
692.3225708 2011.3367919922
733.3254395 1417.9002685547
759.8473511 1180.9873046875
1377.846436 988.4909667969
END IONS
BEGIN IONS
TITLE=SH_AW_09112018_AW_01.3659.3659.3
RTINSECONDS=1581.66462
PEPMASS=431.57780559976 6966.6474609375
CHARGE=3+
96.9616394 867.9357299805
98.98458862 18585.376953125
129.1019897 1004.2139892578
132.8361053 1162.9324951172
132.8451843 1563.0953369141
175.1191559 1676.5772705078
188.7169952 821.4287719727
208.9524841 5793.4721679688
210.9498444 2574.5485839844
282.1743164 3227.1762695313
344.9766846 1409.1307373047
361.0268555 1750.4412841797
425.9029541 2017.4962158203
430.2743225 1431.7613525391
531.3255005 1076.9526367188
597.3265381 2383.5334472656
702.3849487 1454.3227539063
709.9364014 1308.6369628906
1008.471252 1172.9284667969
1287.467407 1112.4621582031
END IONS
BEGIN IONS
TITLE=SH_AW_09112018_AW_01.3660.3660.2
RTINSECONDS=1581.81348
PEPMASS=394.224645434908 11177.4033203125
CHARGE=2+
59.3692131 907.7933349609
64.82124329 1345.8695068359
64.82680511 2069.1396484375
64.82974243 1615.7468261719
64.83273315 936.045715332
75.05586243 3310.6501464844
87.71543884 784.4566650391
91.47200775 811.7471923828
93.67671967 948.1322021484
119.9653244 711.2926025391
132.5923004 919.4752197266
132.6059723 866.678527832
132.6752167 810.1790771484
152.035965 872.1840820313
169.0598755 1883.1723632813
186.087265 4233.4833984375
186.1422272 789.6528930664
261.9745483 1118.6375732422
359.4717102 827.5731811523
396.7650146 862.0162353516
503.2911072 2470.0866699219
568.5021973 1011.2902832031
602.3621826 2782.26171875
694.9744873 885.9927978516
END IONS
BEGIN IONS
TITLE=SH_AW_09112018_AW_01.3723.3723.3
RTINSECONDS=1603.70946
PEPMASS=706.006530761719 7556.2060546875
CHARGE=3+
147.05867 56630.2890625
147.1119385 1788.3360595703
148.0618896 1215.1240234375
161.0916443 4016.3115234375
167.0815735 1141.1910400391
171.07547 1658.1182861328
173.092041 3086.1796875
183.0762634 3037.0986328125
185.1284332 2863.2465820313
187.1082153 1647.6151123047
189.087616 1517.0758056641
195.0757141 1152.5534667969
199.1083069 1462.7142333984
201.0875702 3169.4877929688
212.1034546 5954.6201171875
215.1031342 2451.6376953125
234.0908508 2121.7316894531
240.0977783 4208.9868164063
242.1489716 1494.9538574219
254.113327 1374.8704833984
257.1600952 1588.3745117188
258.1083069 1259.5279541016
258.1445923 1656.2105712891
262.085022 1324.1864013672
270.1457825 1390.6500244141
288.099823 1436.6134033203
296.1253967 1089.6507568359
303.3561096 990.758972168
314.1698914 1427.9699707031
317.1258545 1432.7479248047
345.1228638 9535.544921875
363.1330261 3727.2939453125
370.2080078 1552.9030761719
371.1937561 1228.7828369141
375.133728 2843.9223632813
379.213623 4112.26953125
385.2171936 1591.0235595703
386.2053223 1469.1248779297
397.1714783 1500.2706298828
405.1428833 1052.0184326172
415.1816406 1783.5396728516
456.2452698 2320.5834960938
472.2031555 3161.1518554688
476.2494202 2934.8469238281
484.2407532 3031.1520996094
484.7623596 9273.888671875
485.2606812 2895.1840820313
531.3131104 1136.6944580078
535.2837524 1040.6810302734
547.2722168 973.4922485352
563.211731 1475.2575683594
567.2764282 2757.6452636719
584.9630127 1366.6688232422
585.2940063 2164.3818359375
602.3411865 1072.9134521484
608.2612305 1159.7974853516
611.3157959 1357.5544433594
637.3013306 1492.0797119141
641.8550415 1666.3039550781
642.979126 4559.4814453125
643.3135376 2951.3190917969
644.3706055 3380.7028808594
646.2470703 1459.2889404297
661.3428345 1375.91015625
669.8584595 5119.4755859375
670.3596802 1674.6998291016
684.319458 2248.1804199219
739.4053955 1944.9005126953
740.3936768 1584.2072753906
741.4247437 3182.923828125
757.4208984 24096.404296875
758.4230347 3746.7407226563
759.4041138 1456.5734863281
767.3574829 2509.0017089844
767.8947754 1876.9942626953
768.3937988 3072.5297851563
774.993103 1457.0244140625
776.9022217 18719.943359375
777.4060059 7330.9267578125
777.9060059 1648.5037841797
785.3638306 3095.9091796875
796.3795166 1875.2618408203
820.4189453 8078.5649414063
820.914978 2905.1674804688
858.3633423 1678.9412841797
867.9370117 3503.5900878906
868.4274292 2040.6904296875
871.4614258 1844.2954101563
876.9422607 25957.029296875
877.4431763 11472.0107421875
877.9433594 7931.2065429688
878.4494019 1700.4799804688
903.9368896 1794.5900878906
951.4882813 2517.1396484375
963.9714355 1295.1762695313
964.4674683 1569.6196289063
968.5162964 25670.314453125
969.5140381 5550.578125
970.5245361 1611.5659179688
996.4679565 1977.75
1069.557739 5085.921875
1070.568359 2454.3911132813
1197.373657 1226.2867431641
1281.676025 2608.8549804688
1282.693604 1883.603515625
1338.703613 5123.4321289063
1339.724121 1686.0961914063
1439.733032 1337.5695800781
1552.78064 1641.8654785156
1718.221924 1220.3043212891
END IONS
BEGIN IONS
TITLE=SH_AW_09112018_AW_01.3752.3752.3
RTINSECONDS=1613.63676
PEPMASS=493.226867675781 6702.15966796875
CHARGE=3+
102.0553818 4937.5102539063
107.0997238 770.3520507813
110.071167 892.5655517578
110.1463852 808.0214233398
129.1023254 2224.4213867188
130.0498962 1988.6713867188
130.0856934 856.3593139648
132.6906738 1011.5274047852
132.7489471 904.1115112305
141.06633 1613.8104248047
147.1129608 1523.3358154297
155.0805817 1245.8408203125
169.0603333 3002.6022949219
173.0917358 1528.0849609375
183.0763855 1006.5160522461
187.0709076 1236.6236572266
195.0778046 961.6685180664
201.0861664 1368.5177001953
241.0803528 2483.9675292969
266.0786743 1048.935546875
270.1086426 966.673034668
307.6703186 955.6127319336
353.1903992 1103.3706054688
358.5062561 920.7712402344
417.2216492 1289.3815917969
472.7347107 1691.5343017578
493.254364 2367.4860839844
572.7768555 1121.9594726563
612.3187256 1142.865234375
705.37323 1244.5227050781
833.4247437 2342.7924804688
1032.913086 1176.3626708984
1198.054199 1064.9140625
1377.796997 1138.4093017578
END IONS
BEGIN IONS
TITLE=SH_AW_09112018_AW_01.3768.3768.4
RTINSECONDS=1618.98612
PEPMASS=403.447089706816 8648.48828125
CHARGE=4+
129.1016388 3085.7243652344
136.0754852 2652.1809082031
175.1186829 2058.4553222656
181.4124451 850.8319091797
184.6367035 1042.2945556641
187.7963867 880.8768920898
190.7345428 826.8963623047
248.33078 814.3169555664
314.1959839 871.7169799805
344.7000732 1347.5086669922
401.6838074 780.9900512695
403.2483215 3622.0305175781
475.2269287 2203.5229492188
1273.728516 1238.0837402344
END IONS
BEGIN IONS
TITLE=SH_AW_09112018_AW_01.3772.3772.2
RTINSECONDS=1620.11238
PEPMASS=395.226763762718 10550.875
CHARGE=2+
57.49558258 784.2186279297
64.82454681 2152.6684570313
64.82794189 1911.6958007813
64.83070374 1076.0341796875
66.34002686 901.6676635742
74.06095886 958.4626464844
78.96072388 760.8680419922
79.40454102 751.3427124023
86.09712982 1229.2509765625
101.071022 1411.296875
132.7137909 836.5700073242
177.7062683 730.9484863281
187.1441193 9403.466796875
204.7826538 788.2868041992
218.1494293 909.2955932617
249.8193817 975.8106689453
284.1487732 793.2767333984
322.4576111 867.6420288086
351.0887756 843.1635742188
575.3110352 2738.3879394531
641.1015015 947.4116821289
643.6075439 950.8662109375
END IONS
BEGIN IONS
TITLE=SH_AW_09112018_AW_01.3781.3781.3
RTINSECONDS=1622.99874
PEPMASS=537.593811035156 5391.494140625
CHARGE=3+
132.7082825 758.6039428711
136.0754547 1782.7200927734
163.0391083 931.6192016602
167.0549774 1155.6909179688
175.118866 2071.4509277344
266.635376 860.7907714844
299.0612793 2488.9914550781
299.1377563 943.6081542969
300.0617065 1828.1584472656
301.0592041 1237.3526611328
302.1528931 1028.2298583984
309.1791077 5290.8520507813
323.176239 2937.6389160156
344.6983337 3909.5400390625
358.6954346 2086.1345214844
367.4302979 956.1506958008
380.2158813 2482.5737304688
394.2137146 1903.8211669922
415.0366516 1168.5482177734
416.0393372 1098.1546630859
475.2263489 1861.8696289063
537.288208 2284.1567382813
661.296814 4599.1694335938
824.3511963 1990.3748779297
895.3859253 3555.7409667969
921.4193115 968.9143676758
966.4298706 2063.3474121094
1110.74707 1024.5225830078
END IONS
BEGIN IONS
TITLE=SH_AW_09112018_AW_01.3786.3786.3
RTINSECONDS=1624.47786
PEPMASS=420.549122646935 5581.7578125
CHARGE=3+
92.66706848 808.8319091797
117.0669022 1062.7286376953
127.0867081 1075.8479003906
128.0903473 889.9260864258
129.1029816 1450.0250244141
145.0610199 1110.1806640625
155.0819702 849.5854492188
168.2537994 848.4183349609
184.7292023 928.700012207
220.3911591 789.7290039063
226.1182861 1213.4152832031
272.4599609 909.2469482422
353.5247192 2281.5307617188
353.861084 1178.8941650391
389.1966858 1973.0053710938
491.4596558 818.0783081055
534.5437012 981.9667358398
556.777771 935.5974731445
777.3778076 2132.5998535156
790.4622803 883.2528686523
870.2976074 932.0971679688
1098.72876 938.6499633789
1110.896729 1125.9998779297
END IONS
BEGIN IONS
TITLE=SH_AW_09112018_AW_01.3822.3822.3
RTINSECONDS=1636.86948
PEPMASS=379.859771728516 4137.35205078125
CHARGE=3+
82.9903183 751.1471557617
84.04508209 937.0106201172
84.08151245 799.528503418
85.23245239 757.0475463867
85.84705353 766.7412109375
88.04027557 1443.7445068359
127.0865402 1460.1351318359
129.1023102 2056.6604003906
132.7170868 1119.0012207031
132.7663422 816.6539306641
132.7771454 906.6873168945
132.7869568 1160.5034179688
155.0814209 1162.0668945313
157.8416443 770.7939453125
165.1386719 825.1819458008
168.8513031 922.1220703125
175.1190491 943.03515625
176.0438995 854.442199707
185.0558777 1857.3645019531
203.0662384 1163.314453125
207.439682 900.8917236328
231.0627899 1537.7398681641
247.3385925 883.9774780273
251.0464783 4134.1616210938
288.9363708 856.3491821289
343.2093201 971.4859619141
625.3409424 2788.5107421875
756.8200684 972.0132446289
968.4633179 1106.9431152344
1028.608765 1067.8349609375
1156.651367 913.2388916016
END IONS
BEGIN IONS
TITLE=SH_AW_09112018_AW_01.3857.3857.2
RTINSECONDS=1648.90986
PEPMASS=397.729339599609 19369.587890625
CHARGE=2+
64.82023621 1219.9852294922
64.82491302 2446.7258300781
64.82778168 1988.8967285156
84.08140564 1213.7453613281
89.10881042 779.0316772461
102.9005661 890.3262939453
103.6906128 785.1591186523
132.6887665 1224.3492431641
136.0758514 11005.9775390625
148.0746155 874.6577148438
160.4055634 947.4083862305
193.0970917 1053.111328125
221.0921783 2650.4155273438
227.5813293 811.241394043
240.4252777 872.4589233398
316.2005005 988.2242431641
503.3266296 1422.6478271484
574.3707886 1695.9798583984
631.3881836 2715.2414550781
656.4135742 905.2545166016
684.5108643 906.7283935547
END IONS
BEGIN IONS
TITLE=SH_AW_09112018_AW_01.3861.3861.2
RTINSECONDS=1650.03726
PEPMASS=466.235443115234 10449.984375
CHARGE=2+
64.82519531 2706.2165527344
64.82860565 1958.3238525391
70.06598663 950.1707763672
86.09697723 10243.958984375
110.0712967 4021.3278808594
157.1334076 10195.16015625
185.1285095 2327.2626953125
301.1279297 1049.3146972656
355.2082825 1450.7847900391
601.2385254 1317.6080322266
712.5643921 1069.5750732422
747.3381348 3507.8598632813
756.4663696 973.7079467773
END IONS
BEGIN IONS
TITLE=SH_AW_09112018_AW_01.3870.3870.2
RTINSECONDS=1652.92416
PEPMASS=481.729541215148 11514.509765625
CHARGE=2+
66.98530579 755.8109741211
70.0658493 1729.9810791016
82.40555573 772.3195800781
84.08137512 2727.4624023438
110.0715332 12471.4873046875
120.0811768 988.6801147461
129.1023102 3285.4575195313
130.0858002 1141.9371337891
138.1313629 909.8768310547
140.8847351 947.6697387695
147.1128082 2369.4870605469
169.132782 890.6626586914
181.108078 2133.9685058594
182.5717316 824.6401367188
187.3403625 924.1743774414
209.1022949 4083.5249023438
218.1503448 1770.4620361328
297.8618774 1025.9306640625
368.8571167 871.5923461914
481.7267456 4449.6303710938
754.3554077 2229.6596679688
825.3894043 1701.9421386719
END IONS
BEGIN IONS
TITLE=SH_AW_09112018_AW_01.3893.3893.2
RTINSECONDS=1660.77036
PEPMASS=419.202463279527 12222.083984375
CHARGE=2+
64.81925201 927.3958129883
64.82527924 2711.6696777344
64.82839966 1956.4252929688
70.06593323 2486.4077148438
77.34973907 846.3519287109
84.08146667 1409.9908447266
85.10118103 868.0483398438
102.0551834 2607.048828125
129.1020355 1114.5725097656
132.5519104 744.3639526367
132.6124878 1203.0534667969
155.0814819 1622.5720214844
173.0918427 4560.5185546875
200.4195251 973.3804321289
201.0866394 2069.6140136719
242.8028717 827.2521972656
298.7632751 814.1172485352
310.6133728 838.0695800781
319.1622925 1368.9382324219
419.3002014 914.5727539063
531.7575073 1015.3674926758
534.3469238 955.1098632813
637.3173828 1454.3629150391
END IONS
BEGIN IONS
TITLE=SH_AW_09112018_AW_01.3916.3916.2
RTINSECONDS=1668.5856
PEPMASS=422.748097355531 19148.189453125
CHARGE=2+
62.62249756 713.4435424805
63.07473755 734.3543701172
64.82250977 1492.0338134766
64.82753754 2686.5490722656
64.83042908 1440.4912109375
70.80210876 780.6359863281
72.08202362 875.7504882813
84.0813446 11209.1162109375
94.05989838 915.7299194336
101.1079941 1388.7734375
124.7480621 818.5595703125
129.1023254 6417.5107421875
132.7850189 1224.7457275391
132.8555298 1069.7639160156
134.4542542 780.6500244141
141.0526886 998.9108886719
159.2279358 866.8772583008
175.1193237 1085.5191650391
177.3054352 1050.9982910156
221.9546051 825.489440918
274.5971985 856.4910888672
275.1632996 938.094909668
342.366333 942.0270996094
345.2257996 1078.1734619141
414.2320862 1548.9907226563
422.7476807 2059.1005859375
474.2691956 1266.6826171875
603.3123779 4248.076171875
716.3898315 3782.3837890625
872.881958 1117.5493164063
END IONS
BEGIN IONS
TITLE=SH_AW_09112018_AW_01.3961.3961.2
RTINSECONDS=1684.14474
PEPMASS=388.208746591179 11917.71875
CHARGE=2+
64.8237915 2657.4621582031
64.82724762 2030.4283447266
64.8302002 877.5410766602
77.21560669 849.7571411133
84.08152771 2278.119140625
87.30873108 871.6171875
91.05792999 3196.4074707031
129.1019287 1365.5131835938
130.0868835 1079.7537841797
132.6589355 785.2521362305
132.7204285 922.1763916016
178.0602112 1096.8914794922
195.0878601 3002.0869140625
198.3845825 879.536315918
249.265152 747.5023193359
284.4485779 888.1617431641
285.0092468 2083.765625
355.0687256 5437.0991210938
373.0817261 1108.0307617188
551.0198975 840.2713012695
END IONS
BEGIN IONS
TITLE=SH_AW_09112018_AW_01.3965.3965.3
RTINSECONDS=1685.27202
PEPMASS=380.175483716108 9730.57421875
CHARGE=3+
84.04503632 2369.6015625
102.0556717 2418.2026367188
110.071701 1145.4655761719
132.6632538 1423.9808349609
132.7228851 1189.8522949219
132.7316895 937.8996582031
142.6650543 807.6208496094
175.1195374 2338.7758789063
213.0871277 1061.9117431641
251.0463867 6249.4829101563
258.8403931 806.2265014648
274.1867676 3772.6398925781
303.0306702 913.7795410156
324.1282959 1254.5572509766
377.1569824 1236.6524658203
395.1672974 3708.517578125
403.2290649 1564.7172851563
493.2831726 955.7645874023
532.263855 848.6569824219
831.7434692 1072.4638671875
1141.147339 1311.3177490234
END IONS
BEGIN IONS
TITLE=SH_AW_09112018_AW_01.3981.3981.2
RTINSECONDS=1690.65216
PEPMASS=569.760041603382 9385.158203125
CHARGE=2+
95.32901001 896.0502319336
110.0717926 4709.6708984375
132.6365509 986.7575683594
132.6975708 1093.4739990234
166.060379 928.5203857422
174.0537872 893.821472168
175.1188965 2509.7185058594
176.0817566 1031.8909912109
178.8471222 950.1591796875
221.1030884 5637.5209960938
249.0980225 9087.404296875
250.0817108 2460.7512207031
267.1087036 7669.1767578125
274.1880798 4610.1728515625
306.1208191 4531.9877929688
324.1289978 3414.1843261719
349.161377 2469.0080566406
377.1555176 2820.8098144531
395.1684875 1739.2531738281
505.2348938 2775.0576171875
519.1957397 916.5763549805
532.2711792 2709.8337402344
552.2412109 4547.5068359375
560.7512207 2502.8271484375
704.6813965 978.5222167969
732.3276978 995.2211914063
744.3521118 12706.0576171875
745.3488159 2306.9248046875
815.3878784 2000.6408691406
872.4127808 13575.5947265625
873.4137573 3707.9296875
909.9089355 927.2498168945
1006.015137 934.041809082
END IONS
BEGIN IONS
TITLE=SH_AW_09112018_AW_01.3995.3995.2
RTINSECONDS=1695.29742
PEPMASS=426.234530697662 9888.6142578125
CHARGE=2+
64.82009125 1106.4591064453
64.82629395 2895.5952148438
64.82926178 2120.2150878906
74.24944305 782.100402832
84.08135223 6306.0131835938
86.09734344 1247.5040283203
104.4525833 830.8829956055
129.1019897 2416.4375
132.7239532 1042.0875244141
132.7973938 1159.8145751953
147.1130371 1390.5845947266
244.6172638 790.2653808594
393.6679688 795.2578125
417.7223816 1458.3850097656
END IONS
BEGIN IONS
TITLE=SH_AW_09112018_AW_01.4004.4004.3
RTINSECONDS=1698.18516
PEPMASS=423.873565673828 5766.10302734375
CHARGE=3+
102.0553436 1249.4566650391
103.8316727 918.606628418
110.0722275 1975.1765136719
117.0171738 901.5971069336
119.5758972 779.3180541992
129.1025696 4001.2578125
132.6872101 777.5322265625
132.6989746 802.8945922852
147.1126862 1333.9539794922
170.7487793 906.690246582
209.1030579 2251.0480957031
209.6074219 870.7595214844
308.1712952 1126.5987548828
404.2138062 1662.4454345703
410.4228516 1022.009765625
436.2306824 2075.6279296875
570.3702393 1524.7474365234
736.0111694 1020.2828979492
951.9963989 951.9384765625
966.7424927 1105.6423339844
END IONS
BEGIN IONS
TITLE=SH_AW_09112018_AW_01.4019.4019.3
RTINSECONDS=1703.18514
PEPMASS=406.213707129391 11053.853515625
CHARGE=3+
86.09693146 7680.9868164063
87.05539703 791.6624145508
102.0552826 873.909362793
110.071785 915.8930053711
129.1023865 1018.8754882813
136.0759125 883.0235595703
164.8505554 825.6914672852
215.1384277 1590.0159912109
236.2828064 905.9270629883
243.1326752 1078.7425537109
282.3243713 890.1835327148
320.980072 926.3336791992
358.3295288 1004.58984375
372.2215271 940.4920654297
405.6050415 919.383972168
466.3346558 910.9178466797
603.3181152 2565.5571289063
682.2373047 879.2725219727
869.0305786 941.784362793
879.5993042 977.1912841797
1195.331177 1030.9797363281
END IONS
BEGIN IONS
TITLE=SH_AW_09112018_AW_01.4033.4033.2
RTINSECONDS=1707.83178
PEPMASS=400.753070506994 16931.7265625
CHARGE=2+
59.05620193 689.8704833984
61.69344711 910.7266845703
64.81900024 869.3988037109
64.82426453 2759.6225585938
64.82749939 1738.068359375
70.84783173 736.4987792969
84.25829315 704.2880859375
86.09707642 3731.0561523438
101.7475281 830.571105957
112.087204 1249.5631103516
127.3862457 783.6330566406
132.7504578 1079.4769287109
173.1342773 7389.798828125
175.1197205 840.8011474609
344.2113953 1338.8084716797
391.7483521 1023.3461303711
400.7530518 26227.740234375
401.2546997 4798.0888671875
458.9778442 976.4305419922
556.34729 1163.6936035156
629.8998413 890.5855712891
685.0876465 754.0775756836
703.9517822 1000.03515625
769.9802246 823.5287475586
784.7106934 956.8102416992
END IONS
BEGIN IONS
TITLE=SH_AW_09112018_AW_01.4050.4050.3
RTINSECONDS=1713.53352
PEPMASS=406.216522216797 9286.169921875
CHARGE=3+
86.09699249 3766.732421875
87.05558014 825.3618164063
94.16471863 795.1868896484
100.9956436 869.0308227539
101.0712967 2520.8303222656
114.921814 789.7684936523
128.7042236 771.9526977539
129.0654602 1212.44921875
129.1025848 1192.0020751953
132.7607574 1586.6962890625
141.0657654 827.3657226563
147.1125183 1326.5590820313
157.5962219 814.3173828125
169.1331024 1342.3881835938
181.7485352 846.9524536133
186.0539246 900.5545043945
197.1284332 1355.2213134766
215.1381531 1097.3543701172
215.365448 1037.2922363281
312.1569824 1022.1875
340.6122742 878.7961425781
342.1893921 6831.814453125
372.2235413 3398.4338378906
447.9089966 894.8134765625
603.3240967 912.8657836914
683.3668823 1593.0444335938
703.682312 1081.5706787109
END IONS
BEGIN IONS
TITLE=SH_AW_09112018_AW_01.4054.4054.2
RTINSECONDS=1714.6599
PEPMASS=387.218902587891 5576.888671875
CHARGE=2+
55.71938705 704.7981567383
62.20304489 751.6622924805
64.52571869 5107.2758789063
69.54347229 775.982421875
70.06591797 1666.2385253906
72.08155823 738.2095947266
81.05436707 781.2863769531
83.63657379 742.6881103516
86.09697723 1073.3450927734
118.2833176 777.181640625
121.2351379 813.6622314453
129.0631561 802.1446533203
132.8786774 1428.1734619141
132.8876495 1145.2294921875
136.0760803 2728.5415039063
140.6215363 848.7376708984
207.1126251 3306.1000976563
274.1155396 807.8455200195
280.1421814 980.5726928711
355.0707092 982.5727539063
539.3276978 1719.3299560547
568.5788574 877.2617797852
END IONS
BEGIN IONS
TITLE=SH_AW_09112018_AW_01.4055.4055.2
RTINSECONDS=1714.80978
PEPMASS=541.251403808594 4987.35400390625
CHARGE=2+
75.88288879 1126.9389648438
87.53211975 854.2992553711
92.37482452 856.9354248047
116.0707321 1243.2238769531
120.0480118 1550.5708007813
124.3883057 875.3892822266
132.7528992 1283.40234375
143.0818176 2063.8537597656
158.9820709 955.400390625
161.0915222 1869.470703125
192.1243439 831.4970092773
263.9508057 1000.0002441406
376.1893005 1974.3858642578
415.2099915 1078.2790527344
429.692627 1045.8541259766
489.2754822 1873.1384277344
618.3166504 1530.5208740234
672.3254395 1035.5600585938
746.3737793 3206.9829101563
829.4052124 1702.1209716797
883.4213867 1114.0151367188
923.4146118 1070.7333984375
END IONS
BEGIN IONS
TITLE=SH_AW_09112018_AW_01.4056.4056.3
RTINSECONDS=1714.95954
PEPMASS=603.904479980469 8640.13671875
CHARGE=3+
129.1025391 5549.6845703125
132.5484924 1059.0
132.6277924 1275.6357421875
147.1125946 1479.3381347656
166.0384827 1057.392578125
200.1400299 1933.2994384766
256.1634521 1325.8704833984
263.3714905 1006.012878418
299.2080383 1509.1422119141
324.1482544 1444.8885498047
364.1268921 956.9017944336
437.1783447 2578.9436035156
454.1988525 1475.4661865234
532.8591919 892.3576660156
549.9151611 2076.771484375
552.7739258 2396.4645996094
559.241394 1258.1610107422
565.2505493 1103.8182373047
565.5810547 1094.8565673828
571.2471924 3580.8828125
571.5808716 2229.3044433594
608.1947021 2516.8120117188
775.387085 1896.1011962891
839.3762207 2736.5263671875
843.3826294 1887.5864257813
907.3766479 1717.7391357422
924.4223022 1124.6334228516
1320.972168 1144.8811035156
1451.254517 1362.7547607422
END IONS
BEGIN IONS
TITLE=SH_AW_09112018_AW_01.4063.4063.2
RTINSECONDS=1717.14144
PEPMASS=406.219329833984 8658.138671875
CHARGE=2+
60.87356186 718.818359375
61.69020081 806.1966552734
63.2628479 718.5012817383
64.82223511 1323.9031982422
64.82727051 1801.7126464844
64.83007813 1346.4998779297
69.95729065 782.845703125
70.06591034 3810.8208007813
84.0812912 1252.48828125
86.09702301 1287.6950683594
96.56179047 907.1925048828
101.071228 1638.0174560547
118.9656448 890.1090698242
129.065033 888.9666748047
129.102356 1215.5379638672
132.7642517 1270.8582763672
149.1277008 856.2361450195
255.6681213 943.6721191406
312.1546936 1320.9088134766
339.4172363 880.7907104492
342.1877747 1751.0720214844
372.2255554 1466.5262451172
414.7990112 934.924987793
811.423645 942.3173828125
END IONS
BEGIN IONS
TITLE=SH_AW_09112018_AW_01.4076.4076.3
RTINSECONDS=1721.4363
PEPMASS=507.596313476563 6069.78173828125
CHARGE=3+
119.1256256 976.6575317383
122.9327469 975.7835083008
129.1023102 5412.1938476563
132.7593689 886.5241699219
187.144165 793.9655761719
226.1181946 1628.2573242188
244.1272888 1024.8450927734
382.3178711 809.3804931641
410.5024719 1023.0101318359
420.9933167 976.6530151367
501.9178467 1301.9171142578
524.7404175 920.8639526367
549.2838135 1818.810546875
589.7773438 1018.7535400391
678.3262329 1322.23828125
807.3619995 1360.3006591797
907.3834229 1067.4124755859
1222.52417 1022.9875488281
1332.287231 1185.9073486328
END IONS
BEGIN IONS
TITLE=SH_AW_09112018_AW_01.4083.4083.2
RTINSECONDS=1723.61802
PEPMASS=412.218737101045 10071.8232421875
CHARGE=2+
64.94309998 2422.5925292969
64.94680786 1476.8167724609
72.08151245 5332.046875
84.08103943 1193.0755615234
115.3650208 819.590637207
115.9438782 874.3850097656
118.0762787 778.158203125
129.1017456 1329.1691894531
132.8513641 2522.1022949219
141.0656128 828.8442993164
147.1130219 1088.0941162109
154.0976257 792.5305786133
234.1444244 2426.9028320313
403.2116089 2151.2360839844
403.7164612 1287.1274414063
525.2667847 2187.6130371094
END IONS
BEGIN IONS
TITLE=SH_AW_09112018_AW_01.4084.4084.2
RTINSECONDS=1723.76694
PEPMASS=388.181466681506 8349.9267578125
CHARGE=2+
60.04526138 884.9964599609
64.54943085 4039.5593261719
72.31427765 893.8968505859
83.84494781 782.6676025391
91.05775452 3627.8041992188
110.0715332 1497.0701904297
132.0800171 1023.9539794922
132.7219543 1603.9385986328
174.612915 893.1577758789
187.0868683 996.038269043
205.8738251 773.0856323242
246.1231384 2327.8854980469
271.1044922 1071.7069091797
285.0085449 2522.6330566406
355.0697937 5731.197265625
371.0992432 923.9017333984
373.0781555 874.6292724609
END IONS
BEGIN IONS
TITLE=SH_AW_09112018_AW_01.4085.4085.3
RTINSECONDS=1723.91682
PEPMASS=528.91015625 9090.42578125
CHARGE=3+
110.0711746 2472.5815429688
122.8903046 906.9122314453
123.8216019 877.3881835938
127.0864258 7497.0307617188
132.5194702 949.1213989258
132.5886688 1054.52734375
132.5977631 1113.6226806641
136.0754852 3449.0783691406
155.0815735 7002.0
171.1214142 756.32421875
175.1187439 1557.7254638672
187.1648254 990.8283691406
233.1283722 1146.4195556641
265.1181641 1619.1875
308.7279663 908.1471557617
311.1451721 963.5628662109
347.5649719 948.7864990234
425.7217712 1207.1416015625
454.2322388 960.8604736328
457.9389954 997.9096069336
509.90979 917.0494995117
539.3001709 1065.9063720703
569.7731323 4720.0063476563
616.2792969 2259.9548339844
625.2875977 2801.9458007813
625.7952881 1187.1291503906
626.3370972 1444.6534423828
634.2905273 2696.1108398438
706.8224487 1325.5786132813
713.3660889 4052.5703125
715.8215332 3288.2575683594
716.3234253 1787.0437011719
907.4506836 1101.482421875
1342.344971 1257.9344482422
END IONS
BEGIN IONS
TITLE=SH_AW_09112018_AW_01.4089.4089.4
RTINSECONDS=1725.04314
PEPMASS=397.184997558594 10119.6591796875
CHARGE=4+
110.0714417 2438.3674316406
119.0489731 979.1901245117
127.0865784 4484.9536132813
129.1021729 1255.5430908203
132.697525 758.9477539063
132.7567139 799.5936279297
136.0756531 8274.1689453125
146.2538452 864.0567626953
147.0434265 866.2335205078
154.0861816 958.5114746094
155.0809326 1681.2784423828
160.5954285 746.1940307617
175.1191101 1921.6270751953
179.230957 925.6602172852
201.9094543 941.9663085938
265.1184387 1812.7376708984
275.0429993 849.8568725586
293.1140747 933.9296875
305.1152954 1000.6719970703
369.2002869 2999.6198730469
382.6773987 957.8334960938
403.2384033 861.5115966797
503.429718 1022.5938720703
517.2493286 1154.9635009766
526.2507324 1390.6242675781
569.7700806 2407.6665039063
625.2962646 1132.7269287109
626.336792 1514.6955566406
713.3686523 1813.1408691406
1119.151978 1048.2678222656
1232.182861 1109.3422851563
1292.271362 1136.2952880859
END IONS
BEGIN IONS
TITLE=SH_AW_09112018_AW_01.4099.4099.3
RTINSECONDS=1728.28116
PEPMASS=394.538946075597 10669.5693359375
CHARGE=3+
84.04489899 5191.7797851563
84.08124542 1006.3509521484
86.09732819 954.2099609375
101.0511932 773.0720825195
101.0714645 2658.009765625
102.3384247 854.9892578125
129.0664825 1168.9842529297
132.7939301 1553.5372314453
132.8023682 1148.3565673828
136.0750275 1049.8603515625
175.1187134 1889.3935546875
180.2720337 903.4959106445
200.7062225 862.6014404297
220.1078491 1386.8781738281
237.134079 4188.1831054688
251.1525116 855.1604003906
267.2605591 844.3890380859
286.1488647 1026.7827148438
303.1766968 1799.4636230469
350.219574 1520.3472900391
393.3913879 897.1190795898
414.2097473 1482.0845947266
431.2345581 3616.1845703125
539.7297363 950.6077270508
542.2644653 1575.6995849609
552.2797852 1570.2750244141
564.3465576 1101.6567382813
577.7357178 1079.8875732422
END IONS
BEGIN IONS
TITLE=SH_AW_09112018_AW_01.4100.4100.3
RTINSECONDS=1728.43056
PEPMASS=456.888913933867 4958.6015625
CHARGE=3+
96.47028351 876.0369262695
110.0715866 1018.0798339844
121.6703262 789.7992553711
129.1025848 2433.9609375
132.6274261 972.4294433594
147.1127625 901.2008056641
161.8106079 830.3958129883
179.0223389 1019.7094116211
200.1395569 2492.1320800781
264.6278687 751.8279418945
277.4142456 900.0924072266
323.1260376 1052.7138671875
384.3530579 805.038269043
442.7123108 964.1439208984
END IONS
BEGIN IONS
TITLE=SH_AW_09112018_AW_01.4104.4104.3
RTINSECONDS=1729.55706
PEPMASS=398.875703374679 22959.482421875
CHARGE=3+
84.04493713 2267.8200683594
84.08138275 17728.310546875
86.09703827 8802.91015625
87.78330994 927.8890380859
102.0554504 3549.0681152344
109.4626389 708.8450927734
114.2078781 813.6030883789
119.0497742 797.91796875
119.0719376 750.4616088867
129.1023407 3316.2546386719
132.6904449 777.9523925781
136.0757904 7497.6743164063
175.118927 4357.3393554688
226.1193848 1178.2648925781
237.437973 787.0143432617
247.1426697 1309.6136474609
265.674469 1258.8828125
293.1123047 1106.9151611328
303.2142639 1648.8331298828
321.1888428 1841.9672851563
330.1956482 887.3803100586
370.1037292 799.507019043
393.1988525 2420.5959472656
398.8733826 1633.8012695313
400.2307129 1253.3292236328
417.2566833 3693.1320800781
443.2256165 1577.8934326172
530.3406982 1298.9307861328
533.762085 2135.7490234375
534.2616577 1609.5233154297
542.0061646 946.703125
678.7333984 1033.3762207031
774.4147339 2044.6676025391
903.4376831 1313.3778076172
969.8347778 1068.1666259766
END IONS
BEGIN IONS
TITLE=SH_AW_09112018_AW_01.4117.4117.3
RTINSECONDS=1733.85294
PEPMASS=477.587860107422 3532.83251953125
CHARGE=3+
103.5989609 749.9934082031
108.5449905 782.5751342773
109.1371307 747.6285400391
110.0715256 2146.685546875
113.1847229 758.8263549805
129.1023865 6449.8696289063
132.6779327 1215.6066894531
132.7503662 1214.806640625
136.0758057 916.0469360352
216.1351013 1747.1807861328
288.2016296 1234.1361083984
471.2229614 989.7073364258
666.3375244 1566.7065429688
688.2097168 916.6372070313
765.7869263 1192.9818115234
788.8359375 932.0274658203
946.4405518 2796.3127441406
994.0848389 1103.5050048828
END IONS
BEGIN IONS
TITLE=SH_AW_09112018_AW_01.4121.4121.3
RTINSECONDS=1734.97992
PEPMASS=390.869180532061 22791.935546875
CHARGE=3+
81.42485809 830.4824829102
84.08138275 21984.330078125
85.08442688 913.8633422852
86.0969162 1839.2614746094
86.98863983 810.3295898438
91.0581665 1088.9377441406
94.42444611 707.2131958008
110.0715408 5840.8056640625
115.4334335 759.2782592773
128.2995911 913.6252441406
129.1024323 6075.7568359375
129.3812714 854.2814941406
130.0863342 3539.953125
132.702179 932.5980834961
132.7723541 1050.1730957031
135.9147491 887.7152709961
147.1127625 4077.8881835938
149.0232086 13450.9296875
167.0336456 2783.0717773438
218.1501617 1977.2531738281
240.1335144 1030.9792480469
251.1495667 1095.6225585938
282.6431885 1612.7844238281
283.1455383 1165.9473876953
305.1559143 957.7845458984
350.1834717 2632.9990234375
350.6856079 1014.8952026367
355.0712585 2185.4130859375
357.0689087 1648.0378417969
366.6700745 1557.9455566406
406.7260437 935.8477172852
413.0772705 893.0894775391
491.2648926 1612.7202148438
521.7509155 1475.2042236328
548.4996338 877.0455322266
936.9487305 996.1130981445
END IONS
BEGIN IONS
TITLE=SH_AW_09112018_AW_01.4127.4127.2
RTINSECONDS=1736.8104
PEPMASS=591.304626464844 9672.623046875
CHARGE=2+
91.82852936 890.6116943359
106.2149429 894.7672119141
110.071312 4999.5903320313
111.3650818 881.2280273438
130.5294342 881.2366333008
165.1721954 1217.1761474609
166.0610046 4390.802734375
209.1398773 2713.3645019531
220.1078186 3825.1730957031
223.1547852 2234.3571777344
237.1345673 15013.767578125
241.7070923 833.2873535156
251.1522369 968.8461303711
251.3568573 842.7673950195
350.2192078 3104.9084472656
382.6296387 815.23828125
385.2445984 1018.563659668
441.4358826 995.819152832
521.4151611 891.7343139648
541.7719727 4693.6064453125
542.2700806 1472.0153808594
550.7381592 892.8533935547
630.3284302 2446.3317871094
651.3865967 971.158996582
669.7716064 997.1510620117
821.286499 1061.8659667969
832.3914795 10481.21875
833.397522 1607.6234130859
945.4767456 8006.9033203125
946.4736938 1790.2243652344
1113.35498 1048.1145019531
END IONS
BEGIN IONS
TITLE=SH_AW_09112018_AW_01.4164.4164.3
RTINSECONDS=1749.55266
PEPMASS=469.575610022387 9439.0625
CHARGE=3+
97.3734436 1023.8284912109
102.0553055 1809.951171875
109.9045563 865.3482055664
129.1022339 9957.89453125
130.0861053 1387.830078125
132.7243958 1153.2110595703
132.7395172 1010.1142578125
132.7960663 1118.0191650391
145.0606232 1340.9400634766
147.1128082 1551.3659667969
197.1280518 1737.4422607422
215.1377716 1295.5778808594
216.1333618 1697.4748535156
230.1220093 819.7067871094
231.0974884 1312.9635009766
259.8049927 960.6919555664
488.2805481 1966.1286621094
575.3112793 1704.0667724609
606.1139526 881.1633300781
690.3433228 1065.9940185547
712.3909912 935.0991210938
832.3983765 1182.3762207031
943.583252 1023.5026245117
END IONS
BEGIN IONS
TITLE=SH_AW_09112018_AW_01.4169.4169.2
RTINSECONDS=1751.03142
PEPMASS=463.746086049252 12328.0048828125
CHARGE=2+
64.8260498 2313.7719726563
64.8293457 2047.513671875
64.83231354 1142.6585693359
67.87653351 825.4719238281
70.06589508 2578.1369628906
84.08176422 1434.7254638672
91.05805969 1502.7230224609
110.0715103 7049.9545898438
117.2675629 756.7679443359
127.0867691 2404.9235839844
130.8181915 798.5081176758
132.6120453 850.7357788086
132.6813202 889.1617431641
155.081543 4173.7924804688
194.9149017 815.8638305664
214.1548615 1823.2056884766
233.6527863 810.4161376953
265.3963013 898.6321411133
328.1698303 1227.4395751953
337.1748962 3257.5346679688
359.0279541 2546.4379882813
360.0286865 2877.5502929688
363.2101135 1273.2996826172
396.7919617 975.3596191406
424.7930298 939.3726806641
439.7678528 852.0521850586
463.7462463 1201.5145263672
536.2826538 6827.5249023438
537.2832031 1421.5441894531
673.3357544 2522.5478515625
822.8729858 1088.6569824219
840.6213379 1088.5028076172
951.3567505 1056.07421875
END IONS
BEGIN IONS
TITLE=SH_AW_09112018_AW_01.4176.4176.2
RTINSECONDS=1753.21392
PEPMASS=426.73839172142 14952.6064453125
CHARGE=2+
63.66657257 775.8060302734
64.91157532 2657.7338867188
70.06612396 1486.1916503906
72.08129883 1441.9343261719
84.08148956 1586.2861328125
86.09700775 1839.0454101563
91.15176392 847.9393310547
99.01208496 899.754699707
105.6110001 774.0448608398
110.0716324 4585.3168945313
129.1030121 1349.1486816406
132.8320007 1574.9586181641
132.8409729 1492.4039306641
137.5100861 763.3154296875
166.0611725 3304.7214355469
175.1187439 1438.1726074219
178.1327515 961.4509887695
209.1404114 1483.5964355469
223.1549835 2404.0510253906
234.123703 2854.7993164063
251.150528 5925.3481445313
293.8418274 968.5531616211
301.3701172 1057.1995849609
328.5707092 971.8264770508
370.1970825 6130.0380859375
370.6966553 1135.2153320313
374.2139587 1869.2985839844
450.5520325 992.4404907227
503.2568665 2805.4255371094
600.5044556 1023.1323242188
602.3277588 7607.865234375
603.3278198 1320.9666748047
752.1520996 983.8936157227
881.3521729 1046.7833251953
END IONS
BEGIN IONS
TITLE=SH_AW_09112018_AW_01.4177.4177.2
RTINSECONDS=1753.36278
PEPMASS=395.216471787975 11487.2490234375
CHARGE=2+
64.81958771 758.6380615234
64.82504272 2678.1044921875
64.82852173 1577.6702880859
72.0814209 1845.2745361328
72.47437286 750.4371948242
74.46475983 760.4487915039
84.04512787 2002.4898681641
84.08152008 1473.6655273438
97.39393616 933.4011230469
101.0717773 946.5252685547
110.0714951 2387.0297851563
116.3192825 763.2583618164
129.1024933 1743.0166015625
130.0867615 1506.7008056641
131.0278625 955.7758178711
132.661911 1505.3422851563
147.1129761 1742.0328369141
166.0610962 2028.1966552734
167.8380432 738.1856079102
194.0468903 828.3251342773
198.6556702 782.5054321289
237.1345367 3043.9313964844
275.2765198 795.2514648438
345.6823425 3944.9099121094
359.0225525 876.092590332
406.2256775 1005.0769042969
431.2361755 832.6457519531
523.1017456 836.2542724609
553.300415 2311.8662109375
END IONS
BEGIN IONS
TITLE=SH_AW_09112018_AW_01.4191.4191.4
RTINSECONDS=1758.00894
PEPMASS=375.18359375 10178.7998046875
CHARGE=4+
110.0712051 800.3364257813
117.9654999 731.5093994141
129.1027679 1171.0745849609
357.0695496 1599.8347167969
359.0647278 1368.4920654297
375.2191772 2785.3564453125
510.9958191 907.5406494141
1270.855469 1055.0252685547
END IONS
BEGIN IONS
TITLE=SH_AW_09112018_AW_01.4206.4206.4
RTINSECONDS=1763.00766
PEPMASS=499.725311279297 5471.96875
CHARGE=4+
181.0608368 1029.7166748047
231.1128235 2028.5329589844
248.6195374 1002.6018066406
313.6269226 916.5982055664
331.1972961 1917.8579101563
385.1357422 1416.7966308594
396.1674194 2743.1774902344
397.172821 1060.212890625
410.2140503 3514.4594726563
410.7147217 1124.2320556641
417.2394714 1100.2095947266
458.9628296 947.4491577148
461.4525146 1344.2139892578
467.7261658 1350.2072753906
468.2280273 1438.8859863281
474.2636414 3105.5766601563
474.7648621 2321.0576171875
499.2860718 3659.7985839844
523.2412109 1939.0959472656
531.7757568 4222.1274414063
532.2562866 3593.220703125
560.2272339 1381.6934814453
587.2924194 2773.5708007813
596.296814 3181.0166015625
634.7914429 957.4383544922
653.80896 1187.5260009766
END IONS
BEGIN IONS
TITLE=SH_AW_09112018_AW_01.4211.4211.3
RTINSECONDS=1764.48582
PEPMASS=700.674682617188 6268.92529296875
CHARGE=3+
147.0587463 35831.98828125
148.0626984 1015.1430664063
151.8275909 978.2338256836
156.6541901 944.701171875
157.0964966 1571.3173828125
161.0919037 2257.3894042969
169.1339111 1232.3956298828
172.9398804 891.7012329102
173.0918732 895.4136962891
183.0762787 1640.2839355469
185.0915527 1330.9705810547
187.1082916 1115.3758544922
189.0872192 1527.9774169922
200.1028137 1463.7554931641
215.102951 2724.4040527344
228.0980225 4673.755859375
254.1158752 960.6309204102
275.1717834 1812.8876953125
301.0959167 1318.6676025391
317.1284485 1062.947265625
345.1226196 4691.7338867188
359.1404419 1545.9345703125
363.1340637 1613.7269287109
371.2157898 1711.0915527344
379.2142334 2505.0390625
399.1867676 2220.1999511719
468.2475281 1405.9376220703
484.2451477 1259.2817382813
484.760437 2349.7172851563
492.7602539 4045.2446289063
518.2702026 1667.0640869141
531.322998 1216.9891357422
535.2866211 1312.720703125
543.2824097 1987.5611572266
637.6461792 2421.5969238281
637.9821777 2374.3996582031
641.3440552 1478.2424316406
644.3723145 2906.2326660156
652.3278809 1501.7497558594
669.8562012 3513.896484375
741.4255981 9800.130859375
742.4196777 1076.8282470703
757.4179077 7365.2846679688
758.4234009 1660.7409667969
767.8927002 1184.1752929688
768.3816528 1166.6677246094
768.9038696 2470.6149902344
769.388855 2347.0153808594
776.901123 12191.7431640625
777.4038086 3548.76171875
777.9039307 1583.15625
811.8995972 1528.4672851563
820.4163208 4156.9184570313
820.9138794 2241.2492675781
825.406189 1774.3499755859
854.4367065 1440.7322998047
859.9343872 1776.6374511719
860.4397583 1504.0303955078
868.9467163 16085.1962890625
869.4458008 11214.1025390625
869.9457397 3351.6459960938
955.975708 1657.8664550781
968.5115967 4137.7666015625
969.5078125 1681.4675292969
980.4619141 1288.6724853516
984.5124512 6032.7900390625
985.5042725 1648.5313720703
1069.557983 1869.7102050781
1085.555908 2166.7604980469
1194.476929 1135.8171386719
1281.67749 2321.8210449219
1338.700562 2068.275390625
1366.187256 1235.9926757813
1439.712891 1299.3111572266
1654.659668 1301.3477783203
1863.795044 1419.6713867188
END IONS
BEGIN IONS
TITLE=SH_AW_09112018_AW_01.4223.4223.4
RTINSECONDS=1768.42818
PEPMASS=449.222351074219 5814.94384765625
CHARGE=4+
129.1022644 2735.2861328125
130.0864258 818.3697509766
132.7375183 787.680480957
132.8031616 1145.6689453125
136.0758057 2022.3870849609
147.1133118 965.6587524414
199.8557739 895.1412963867
230.0812836 2645.142578125
285.9277039 816.4483642578
447.2434692 2120.1850585938
449.2145081 1320.9465332031
587.2789917 2406.8459472656
END IONS
BEGIN IONS
TITLE=SH_AW_09112018_AW_01.4228.4228.3
RTINSECONDS=1769.90646
PEPMASS=471.880258554723 8060.18115234375
CHARGE=3+
103.8874893 942.3674316406
115.0503464 3444.4094238281
129.1016083 965.9393920898
132.8428192 1378.849609375
132.8519897 1934.8110351563
136.0756683 10809.2939453125
143.95047 824.9655151367
148.0114441 939.8041381836
153.0760956 893.091796875
154.5306091 958.3533325195
172.0709381 1217.6368408203
184.0739899 733.559387207
200.7076416 905.8772583008
202.7350922 782.7380981445
210.5173798 971.1340942383
221.8470154 854.458190918
232.1408844 1840.5447998047
244.8297424 889.5442504883
255.128418 1018.7930297852
265.044281 893.5624389648
283.6367493 955.3002319336
296.7121582 797.2346801758
303.645874 837.4227294922
305.9325867 804.6766357422
317.2145996 930.4299926758
339.1551819 1113.8345947266
374.9746094 944.408996582
395.2023621 1419.7650146484
452.2252502 1819.1710205078
486.242157 1234.4305419922
509.2454224 3094.2770996094
514.2389526 6650.2602539063
566.2641602 2490.9633789063
623.2839966 1232.4760742188
649.3009644 2409.2817382813
677.293457 1858.6215820313
680.3028564 1087.4857177734
737.3297119 2090.0876464844
1336.631226 1133.9771728516
1411.908081 1126.1437988281
END IONS
BEGIN IONS
TITLE=SH_AW_09112018_AW_01.4229.4229.3
RTINSECONDS=1770.05658
PEPMASS=701.009460449219 7269.26806640625
CHARGE=3+
147.05867 50049.703125
148.0617371 1650.0695800781
149.5871735 959.8296508789
157.0969086 3040.9338378906
161.0917053 3679.2663574219
167.0813599 2078.3466796875
169.1334534 2052.7543945313
171.0761108 1520.7717285156
183.0762787 1708.8818359375
185.0914459 2408.166015625
189.0869904 2424.1760253906
197.0921021 1608.0665283203
200.1029205 2606.7463378906
201.0865784 1126.0805664063
228.0979309 5465.0004882813
234.0912781 1518.4189453125
234.2294617 1046.9517822266
240.0976715 4076.9897460938
242.1488037 1045.1940917969
254.1133881 1319.6564941406
257.160553 1470.4416503906
258.1462708 1371.8668212891
262.0823364 904.8857421875
272.1254883 1464.9324951172
274.0856934 994.4796142578
275.1725159 1914.2900390625
301.0957642 1335.3503417969
317.1273804 1442.9600830078
339.2020264 1767.0308837891
345.0867615 988.5658569336
345.1216431 7430.2954101563
346.1225586 1113.2043457031
355.196228 1526.3651123047
359.1390076 2505.8562011719
363.1338501 2948.9526367188
371.214386 3541.8278808594
379.212738 2678.9375
385.2200928 2298.6359863281
386.2009583 1759.3625488281
468.2466431 1455.4473876953
476.2547302 1763.8081054688
484.2437744 2290.0954589844
484.7586365 4941.0556640625
485.2618713 1817.4488525391
492.7608948 1333.7572021484
518.2717896 1638.9046630859
531.3201294 1270.9425048828
535.2844849 2068.302734375
567.2780151 1430.4846191406
630.2501831 1273.779296875
632.3025513 1140.4536132813
637.6521606 1421.3538818359
637.9818726 2562.9860839844
644.3693848 4047.6037597656
669.8533936 3239.0532226563
670.3580933 2047.3756103516
671.338623 1081.9272460938
700.368103 1671.1558837891
720.3726196 1708.7510986328
723.4180298 1677.7302246094
741.4226685 11168.107421875
742.4291382 3609.8503417969
757.421814 7901.0541992188
758.418396 2330.09765625
768.9006958 2800.5065917969
769.3907471 1836.5718994141
776.9015503 14654.5400390625
777.3978882 7762.2783203125
777.9075317 3037.97265625
795.357605 1198.9091796875
820.4147949 4618.4243164063
820.9176636 3783.2717285156
821.4403076 1211.4793701172
859.9403076 2315.5327148438
860.4301758 1284.392578125
860.9252319 1587.0882568359
868.7935181 1998.5512695313
868.9454346 18912.076171875
869.4467163 14595.8974609375
869.9445801 4542.4282226563
870.4610596 1466.5041503906
951.4846802 1432.5424804688
968.5181885 10387.62890625
969.520874 2963.4895019531
984.5061646 5251.3046875
985.5112915 2992.431640625
1069.560791 3266.4926757813
1070.577881 1454.9195556641
1085.555542 2692.2700195313
1101.883179 1170.1278076172
1281.67981 2404.9958496094
1338.714355 2223.0183105469
END IONS
BEGIN IONS
TITLE=SH_AW_09112018_AW_01.4238.4238.3
RTINSECONDS=1772.94408
PEPMASS=490.887268066406 9739.24609375
CHARGE=3+
106.8046875 875.0861816406
114.1480637 898.3229980469
115.050293 1363.3271484375
132.680954 883.0393676758
136.0754089 5840.2353515625
160.319397 919.0996704102
174.9348297 851.2462768555
175.1193848 839.6632080078
193.0977478 1749.8083496094
310.6422119 1570.2990722656
325.1542664 1422.2202148438
339.1539307 1707.216796875
346.1837463 6239.1577148438
400.190918 1568.3770751953
490.7842102 2041.1115722656
514.3613892 1176.8121337891
556.8028564 1237.2971191406
566.270874 1313.8199462891
620.2704468 1039.8392333984
623.2911377 1652.2513427734
677.2976685 1247.0397949219
680.3103638 1059.0153808594
737.3268433 1683.90625
761.6008301 992.8751220703
1006.015198 1230.0145263672
END IONS
BEGIN IONS
TITLE=SH_AW_09112018_AW_01.4243.4243.3
RTINSECONDS=1774.42194
PEPMASS=436.249755859375 5712.89794921875
CHARGE=3+
94.28160095 858.6539306641
98.98486328 1436.6418457031
110.0719681 1218.5509033203
129.1020203 1720.1192626953
132.7902985 1529.4932861328
171.9586639 869.9976196289
175.1196594 1700.2248535156
194.5849304 979.2047729492
233.6837006 852.8399047852
282.1734619 1532.96875
282.20047 853.3450927734
436.2380981 1122.6354980469
595.8196411 1056.8680419922
604.335083 2842.6181640625
693.0461426 991.7119140625
938.6866455 938.2602539063
END IONS
BEGIN IONS
TITLE=SH_AW_09112018_AW_01.4244.4244.3
RTINSECONDS=1774.5708
PEPMASS=479.910827636719 6271.2626953125
CHARGE=3+
101.0712433 1276.2260742188
110.071907 1731.6729736328
111.0111618 846.3786621094
128.10672 904.9144897461
129.1021423 2331.9172363281
136.0760956 1782.2036132813
141.0662994 1563.6627197266
159.0762329 9079.5673828125
173.128418 945.0405883789
187.071579 7381.6440429688
187.0863037 1221.1339111328
219.1121826 826.5391845703
237.1222076 2106.7934570313
247.5902405 870.8809814453
321.1812439 1031.0665283203
416.1358643 898.7597045898
461.7196655 1614.7650146484
472.0765076 894.7365722656
512.244751 4865.0732421875
516.767334 2037.8809814453
525.7678223 2494.4150390625
526.2721558 1813.5440673828
561.7822876 3474.6362304688
567.2878418 8308.5322265625
567.7879639 3197.2744140625
576.2925415 9263.556640625
576.7959595 2941.1208496094
616.822937 4527.1767578125
617.3251343 1926.4078369141
622.118042 963.7088623047
625.8292236 5924.4008789063
835.5811157 1032.3793945313
END IONS
BEGIN IONS
TITLE=SH_AW_09112018_AW_01.4258.4258.2
RTINSECONDS=1779.2172
PEPMASS=513.26606419392 12917.3173828125
CHARGE=2+
77.06255341 803.0419921875
84.75225067 877.9229125977
90.64798737 858.1742553711
102.0556412 966.4058227539
115.0868073 948.094543457
129.101944 2300.8747558594
132.7388 1282.2010498047
132.8021545 1004.4524536133
132.8117828 1216.1895751953
141.1020203 10819.9208984375
145.395813 998.2520751953
147.1123505 1468.3575439453
169.0969391 9007.7802734375
173.5825195 898.4791259766
179.782959 952.010925293
240.133255 7459.1381835938
258.14505 1096.8656005859
311.1702271 4133.0102539063
313.1120605 926.2826538086
354.2126465 1102.0435791016
369.1773682 1098.16015625
382.2072754 1607.091796875
396.1992493 880.4886474609
429.8436279 923.3139038086
476.2380981 957.7927246094
498.2174683 1281.7265625
590.9465332 1234.37890625
644.3257446 5402.001953125
650.124939 898.223449707
711.3302002 1166.6124267578
715.3607178 2700.4106445313
786.395752 2657.6083984375
857.4383545 4865.1831054688
911.7034302 982.0960693359
928.4613647 2500.7312011719
END IONS
BEGIN IONS
TITLE=SH_AW_09112018_AW_01.4264.4264.3
RTINSECONDS=1781.04768
PEPMASS=375.226928710938 11544.455078125
CHARGE=3+
79.88919067 786.0994873047
84.08118439 1170.4770507813
86.09701538 5362.5737304688
91.05782318 940.8684082031
101.1059723 754.5180053711
104.0256271 818.8771362305
110.0714569 1647.5400390625
129.102356 1068.8662109375
132.6831207 953.6182861328
147.1127167 1740.0825195313
161.4423523 831.9175415039
291.4964905 1013.7282104492
341.033905 960.8016357422
359.0644836 1553.0599365234
431.4508667 841.7066040039
759.8647461 955.9401245117
999.6918335 1034.1135253906
END IONS
BEGIN IONS
TITLE=SH_AW_09112018_AW_01.4268.4268.4
RTINSECONDS=1782.1737
PEPMASS=419.728424072266 8560.78515625
CHARGE=4+
129.102005 1423.8907470703
132.7050323 885.1163330078
132.7757263 959.9619750977
132.783905 1067.5637207031
136.075531 3621.8171386719
143.1170502 778.3887939453
149.0230865 2176.9885253906
164.5840149 792.6636962891
197.7309265 1198.3626708984
202.3465118 895.7329101563
249.8704376 873.6770019531
391.6750793 902.6501464844
503.3662415 913.1779785156
506.9181213 947.65625
620.8620605 1442.0678710938
END IONS
BEGIN IONS
TITLE=SH_AW_09112018_AW_01.4272.4272.3
RTINSECONDS=1783.30008
PEPMASS=416.870513916016 6047.6474609375
CHARGE=3+
110.0711975 4012.6130371094
129.1022186 1045.7291259766
132.6856995 852.6667480469
169.6600037 913.8337402344
175.1192932 1545.0689697266
215.1380005 1196.1979980469
240.4730072 835.3109741211
253.0931854 1934.8972167969
277.6577454 867.8670043945
278.5922546 1039.1398925781
281.6229553 846.2162475586
314.2612 939.0311889648
417.2439575 1834.0380859375
513.4128418 879.3833007813
559.2578125 1430.4208984375
588.0725098 905.798828125
625.3406982 1764.2934570313
645.0484619 894.0543212891
754.3800049 1178.2410888672
1019.274597 974.1972045898
END IONS
BEGIN IONS
TITLE=SH_AW_09112018_AW_01.4274.4274.4
RTINSECONDS=1783.72248
PEPMASS=433.710845947266 6222.9638671875
CHARGE=4+
129.102356 7140.904296875
132.5512695 845.6046142578
132.6308899 1117.7171630859
136.0754395 1247.4194335938
157.060379 2936.7993164063
175.0712585 2224.365234375
203.0669098 1279.3735351563
208.95401 1422.193359375
210.9508514 1035.2241210938
274.2620544 859.9071044922
419.0019836 972.548034668
491.8112183 957.393737793
503.1330261 949.4739990234
529.7607422 1847.5406494141
530.2590942 1088.5081787109
572.8585815 959.8009033203
573.2770996 1227.2921142578
574.3322754 1210.1079101563
621.7953491 1218.1848144531
866.5147705 1060.7133789063
961.4620972 1091.4470214844
END IONS
BEGIN IONS
TITLE=SH_AW_09112018_AW_01.4295.4295.2
RTINSECONDS=1790.83356
PEPMASS=428.766452094862 13187.8466796875
CHARGE=2+
64.82818604 2324.0451660156
70.06586456 5460.2788085938
84.08135986 1988.4652099609
91.05812073 922.3490600586
98.98473358 4880.3149414063
127.0866013 6752.5883789063
129.1018982 3103.9223632813
130.0863953 1960.1008300781
132.6415558 1077.5809326172
132.6517639 1423.9656982422
147.1130066 2303.8022460938
155.081604 2410.8796386719
155.555481 779.3920288086
176.194931 775.716003418
186.7895508 779.8106689453
208.9527283 831.7311401367
227.6173248 1025.7698974609
290.0870972 783.4320678711
304.0354004 1071.9567871094
332.2597046 808.8142089844
359.0276184 1836.7603759766
400.2542114 2292.87109375
410.2319336 916.7200927734
428.6991272 829.0104980469
428.7681274 2042.7945556641
456.5580444 1113.5574951172
527.4562378 1157.7810058594
552.7925415 949.9785766602
702.4509888 1201.4555664063
747.0200195 863.6358642578
END IONS
BEGIN IONS
TITLE=SH_AW_09112018_AW_01.4296.4296.3
RTINSECONDS=1790.98332
PEPMASS=420.189788818359 16812.62890625
CHARGE=3+
87.05567169 4228.0209960938
91.05489349 1684.5723876953
96.31270599 804.3577880859
100.5049744 801.7210083008
101.071579 2155.4995117188
110.0717239 5750.7661132813
115.0504074 6027.6235351563
115.0870438 976.5642089844
120.0808868 2900.318359375
126.0554733 2627.5114746094
129.1025238 4039.0180664063
130.0862122 1454.1376953125
132.4440308 795.8448486328
136.0756683 23491.9140625
143.1183929 4965.4711914063
147.0445404 872.999206543
147.112854 1609.9700927734
162.7676239 796.6549072266
170.0916443 968.3528442383
171.0767975 2129.5815429688
175.1185913 1989.2806396484
181.0608826 1087.5090332031
185.1645355 2144.1013183594
193.0974731 7730.5859375
197.7084503 814.9711914063
199.0701141 960.4927978516
213.1105042 1103.8347167969
221.0936584 1015.7043457031
247.7160339 895.7750854492
255.1091156 1327.3270263672
261.12677 1459.9672851563
262.1501465 5592.7412109375
266.1602783 1532.5987548828
270.1292419 1061.4117431641
275.2070313 1342.8933105469
277.0873108 860.4729614258
285.1334839 886.9843139648
289.6376343 2540.1877441406
309.6343689 897.1668701172
318.1493835 3142.4638671875
364.7095947 1034.9211425781
412.2663879 1299.7294921875
425.214386 3073.4421386719
482.23526 5249.8388671875
539.2556763 3585.6616210938
540.2460327 1099.5034179688
547.8061523 1317.5909423828
578.2719727 1316.2590332031
596.2762451 1585.5078125
606.2600708 1971.4349365234
620.861084 2944.8334960938
621.3629761 1688.7159423828
627.3485718 1999.7305908203
635.2855835 1323.0721435547
653.295105 1357.9432373047
663.286499 1171.5925292969
699.2850952 916.4496459961
887.2576294 1140.6557617188
END IONS
BEGIN IONS
TITLE=SH_AW_09112018_AW_01.4301.4301.2
RTINSECONDS=1792.46184
PEPMASS=460.738372802734 9289.2109375
CHARGE=2+
64.82369232 1215.4851074219
64.82804871 1955.5784912109
64.83092499 1687.5870361328
70.06587219 1346.1624755859
72.08158875 3764.7575683594
84.04483032 1059.1867675781
84.08140564 1434.2478027344
110.0716095 1123.2755126953
129.1023407 794.185546875
248.2644958 958.2301025391
255.6094513 836.651550293
345.3529053 875.8737792969
381.704071 1043.9509277344
456.7660828 970.6644897461
460.7362061 970.5375366211
END IONS
BEGIN IONS
TITLE=SH_AW_09112018_AW_01.4305.4305.2
RTINSECONDS=1793.58804
PEPMASS=653.87060546875 9038.5732421875
CHARGE=2+
112.0871506 1473.94140625
115.0869522 1579.6461181641
124.2517624 879.8226928711
129.1026154 1164.3094482422
145.7282562 867.1763305664
158.0923462 1516.5672607422
175.118988 8077.197265625
224.8851929 1017.5413208008
233.3979492 1029.2926025391
257.1592407 1705.6942138672
327.7245178 1052.0599365234
357.2233276 5062.0297851563
432.2298584 1499.3734130859
460.7382507 3362.05078125
475.7621765 1539.5905761719
517.2808228 1650.5906982422
545.2979126 1968.5875244141
553.8137817 1126.9526367188
631.8580933 3197.2973632813
632.3563843 1031.9904785156
636.3581543 1595.9498291016
644.8634644 2541.8090820313
645.3605957 6880.908203125
645.8587646 2233.7102050781
653.3025513 1356.3348388672
653.8712158 123172.640625
654.3721924 46873.01171875
654.8703003 3240.0615234375
716.4041748 1762.6021728516
853.470459 1561.6525878906
920.4597168 1128.3044433594
950.5160522 7460.18359375
951.5114746 1783.4130859375
1005.56665 1356.3989257813
1033.557129 1118.134765625
1104.614624 2587.3676757813
1132.619019 1696.2344970703
1218.072266 1154.3004150391
END IONS
BEGIN IONS
TITLE=SH_AW_09112018_AW_01.4310.4310.2
RTINSECONDS=1795.0662
PEPMASS=548.763549804688 10406.3359375
CHARGE=2+
77.78358459 828.0885009766
84.08138275 1046.7554931641
85.99750519 808.7119140625
86.06076813 3943.1220703125
110.0717926 2037.1204833984
129.1019745 1334.0017089844
132.8257904 1686.9373779297
141.1023254 4946.2900390625
157.096817 5906.8969726563
169.0968018 2492.7561035156
173.3820496 968.0766601563
185.0923462 2421.7824707031
189.0863037 958.7421264648
205.3337402 977.9653930664
234.7088623 1015.3569335938
235.8537598 875.0903930664
282.1437988 1510.775390625
341.9036255 964.9145507813
451.0089417 918.9442138672
467.2213745 1007.1257324219
512.772583 1174.2110595703
513.2451782 10889.873046875
513.7476807 2539.9716796875
580.6643066 1015.7311401367
630.3050537 5221.1987304688
744.3468628 2002.3282470703
757.8121948 1207.1971435547
815.3861084 1859.8114013672
828.4605103 1084.1013183594
912.4309082 5314.8315429688
913.4429321 2126.8903808594
928.4196777 2370.3322753906
953.0531006 1295.2087402344
END IONS
BEGIN IONS
TITLE=SH_AW_09112018_AW_01.4311.4311.2
RTINSECONDS=1795.2153
PEPMASS=391.284149169922 15362.7021484375
CHARGE=2+
57.03224945 841.7979736328
57.0707016 1228.8752441406
64.82217407 1062.9881591797
64.82715607 2745.5859375
64.83013916 1563.8295898438
70.06574249 1507.5950927734
71.08622742 2051.1938476563
72.08142853 1650.4777832031
74.0605545 701.8693237305
75.53120422 745.1417236328
84.0813446 1703.4536132813
132.5798492 1034.4197998047
132.5934143 845.6976318359
132.6628418 1267.6491699219
134.104538 915.9232177734
138.7290192 784.3321533203
149.023407 12186.755859375
167.0331421 2454.0678710938
189.1062469 807.2564697266
END IONS
BEGIN IONS
TITLE=SH_AW_09112018_AW_01.4350.4350.2
RTINSECONDS=1808.66082
PEPMASS=434.243535482558 45697.515625
CHARGE=2+
64.15261841 823.617980957
64.82361603 947.4318237305
64.82813263 2790.6003417969
64.83130646 1973.919921875
70.06587219 3186.0229492188
84.04489899 1869.4605712891
86.09703064 8150.4375
87.05591583 6689.9794921875
88.03971863 3363.125
93.82622528 890.366027832
98.98492432 2252.6428222656
101.071228 975.2880249023
110.0713882 917.9279174805
112.0875931 888.9703369141
115.0502243 2278.3918457031
129.1028595 929.5689086914
130.3643188 938.0189208984
131.2154388 868.4080200195
132.0769196 13372.30859375
132.6411133 1051.4307861328
136.0766296 857.30078125
151.2177429 890.502746582
175.1188354 7507.66796875
194.0777893 914.7055053711
198.0877533 1124.5792236328
209.0554047 2103.5629882813
225.0992889 1051.7849121094
226.0821228 6622.2900390625
243.1085663 10891.90234375
252.5709229 941.7557983398
279.7584534 944.7034912109
293.1613159 860.0115966797
312.1773682 1801.2408447266
321.1574097 1494.5961914063
339.1677246 827.8408203125
349.4667358 898.8759765625
356.1914368 2624.2319335938
368.2155151 1362.1486816406
368.7096252 3908.3566894531
382.1833191 1005.0891723633
387.696167 950.1354980469
395.2220459 1401.1704101563
396.2098999 2356.8395996094
399.2089233 8220.9248046875
408.2119751 1427.4185791016
416.724762 1654.6306152344
417.2165833 2507.7736816406
434.7478027 1131.6391601563
512.2939453 13255.0458984375
522.2751465 1456.7313232422
536.8955688 808.3637695313
547.1360474 997.5534667969
625.3778076 12740.93359375
626.3742676 1734.5407714844
635.3670044 1109.1358642578
END IONS
BEGIN IONS
TITLE=SH_AW_09112018_AW_01.4354.4354.3
RTINSECONDS=1809.78708
PEPMASS=456.231154767868 11143.15625
CHARGE=3+
98.09651184 992.7603759766
102.0552292 2139.9260253906
104.0533066 2563.0102539063
110.0718765 1112.6278076172
120.0810013 7430.90234375
129.1017761 1423.8026123047
129.7837524 839.2475585938
132.6109924 775.9945068359
132.6622162 846.7738037109
132.6725006 793.2424926758
143.1181488 2081.3764648438
155.258194 876.7794799805
167.0801544 818.3236694336
175.118454 1612.6971435547
175.4862213 1030.2316894531
186.7903442 918.0291748047
249.1228027 1103.77734375
274.6513672 2171.2912597656
296.1604614 1361.4285888672
331.6791687 1394.0393066406
374.6934509 1088.0509033203
417.2556763 3475.4328613281
456.2328186 4554.685546875
456.8951416 1020.6538696289
498.1705322 984.2229614258
514.2997437 928.8254394531
548.2921143 3005.6301269531
610.3085327 1227.3377685547
619.3096313 1712.4731445313
677.3449707 1968.1065673828
690.3432617 2229.79296875
819.3919067 1354.6002197266
951.7121582 1030.3328857422
1111.665894 1152.6829833984
1353.577515 1006.0756225586
1358.321167 1038.4783935547
END IONS
BEGIN IONS
TITLE=SH_AW_09112018_AW_01.4371.4371.2
RTINSECONDS=1815.52056
PEPMASS=416.22705078125 8419.333984375
CHARGE=2+
64.82455444 2429.8781738281
64.82792664 1946.6639404297
64.8306427 1159.6918945313
72.87322998 804.5386352539
76.62529755 813.9017333984
82.62462616 894.4434814453
84.08143616 7157.7236328125
90.20685577 715.6101074219
104.5112076 831.6604003906
110.072319 914.0932006836
127.101326 809.0859375
129.1025238 3003.8288574219
132.5314484 879.8627319336
132.5910034 944.7780151367
170.0917053 865.9368286133
207.3352356 1013.1878051758
306.8352356 1004.4483032227
417.2563171 889.9990234375
703.3479614 1396.6824951172
730.3652954 1046.9820556641
END IONS
BEGIN IONS
TITLE=SH_AW_09112018_AW_01.4383.4383.3
RTINSECONDS=1819.4631
PEPMASS=426.549501811615 18301.912109375
CHARGE=3+
102.0550461 1011.8619384766
104.6675491 724.9888305664
105.0661392 1351.3376464844
110.0717239 1503.3273925781
112.0869446 893.4216308594
116.0709 3206.9731445313
129.1023712 3152.9038085938
132.7181244 1024.1539306641
132.7266541 1440.0894775391
134.4571686 941.4810791016
143.0812378 1670.3739013672
147.5296021 806.6611938477
161.0922089 2666.6516113281
175.1193237 2562.6752929688
188.6381378 804.6575927734
205.9800262 851.7681884766
209.0931549 928.6166381836
226.1188812 1168.5826416016
243.1446991 1373.0108642578
304.1610413 2137.6176757813
403.2318115 923.7455444336
420.0870056 1038.2326660156
493.2516785 1258.5830078125
504.2762146 1785.2164306641
748.3463135 1646.6646728516
847.4059448 1983.6085205078
1089.005249 1353.0482177734
END IONS
BEGIN IONS
TITLE=SH_AW_09112018_AW_01.4384.4384.3
RTINSECONDS=1819.61286
PEPMASS=582.267789552386 6223.57958984375
CHARGE=3+
129.1022034 5184.8095703125
130.0495148 3641.1962890625
148.0604095 10246.5849609375
159.5654449 821.2084350586
172.2262421 834.0284423828
185.0915985 1482.1341552734
195.1127167 989.8585205078
199.1077881 1396.7989501953
213.0872345 1712.2008056641
225.171051 1287.7824707031
226.1183929 1212.6754150391
226.1529846 981.6947021484
227.1030121 3394.8952636719
231.097641 3227.9230957031
236.7115631 908.2736206055
249.1077118 6130.12890625
265.0541992 983.2073364258
300.1174011 1127.4688720703
317.005127 1027.8941650391
334.1738586 1041.5749511719
356.1455383 3494.0776367188
433.1886902 1271.3386230469
564.2567749 1261.0418701172
581.7669067 4903.0634765625
582.2741089 3148.0178222656
628.2920532 1488.8909912109
656.8063354 3610.4360351563
657.3077393 1271.4693603516
715.3255615 1515.5295410156
739.84198 1727.5581054688
748.859436 1300.6164550781
810.6860962 1294.8317871094
812.3386841 1119.8254394531
829.3707275 2645.625
846.4001465 1198.599609375
957.454834 1600.7077636719
1041.492676 1076.6954345703
1175.17749 1022.1569824219
1306.715698 1032.2662353516
END IONS
BEGIN IONS
TITLE=SH_AW_09112018_AW_01.4390.4390.3
RTINSECONDS=1821.44376
PEPMASS=375.183959960938 9062.103515625
CHARGE=3+
79.25110626 715.3758544922
84.08146667 1608.8251953125
86.09724426 905.6358032227
154.0854645 887.5753173828
175.1192932 1070.703125
335.5127258 960.0772705078
357.0681152 1199.095703125
359.065094 1561.4915771484
497.0513916 981.0296630859
602.3112183 990.0156860352
892.076416 960.1967163086
1035.018188 1152.0931396484
END IONS
BEGIN IONS
TITLE=SH_AW_09112018_AW_01.4401.4401.2
RTINSECONDS=1825.035
PEPMASS=389.726578533661 17696.408203125
CHARGE=2+
64.82225037 1059.0081787109
64.8269577 2572.5114746094
64.8298645 1064.6903076172
70.06601715 1077.6661376953
72.08154297 4559.5
76.09291077 960.6285400391
77.52664185 759.5875244141
84.0814209 1936.15625
86.09703064 9758.63671875
91.05786896 1143.7724609375
103.9298325 822.6972045898
110.0714951 1511.7199707031
120.0809021 4704.2319335938
129.1022339 4017.1474609375
129.3606567 845.255065918
132.6843567 1114.2658691406
177.1022339 9514.310546875
205.0966187 2562.7644042969
244.1300049 1635.3779296875
275.2078247 3549.4396972656
306.1212158 1195.146484375
356.0694885 2377.9123535156
461.2724915 3412.6547851563
573.4060669 861.0551757813
574.3547974 1931.0992431641
690.286377 962.8715209961
END IONS
BEGIN IONS
TITLE=SH_AW_09112018_AW_01.4405.4405.3
RTINSECONDS=1826.16156
PEPMASS=430.888153076172 5311.27294921875
CHARGE=3+
98.9846344 13140.548828125
98.99040985 1519.8792724609
101.6880417 841.0795898438
103.3834 798.5022583008
110.071434 1552.4053955078
129.1021576 1772.3162841797
132.6270294 908.072265625
175.1183472 879.5434570313
204.2209473 831.2346191406
208.952652 4087.8093261719
210.9504242 2028.0739746094
223.9100342 944.1997680664
244.1665039 891.0114135742
360.0281982 1205.29296875
361.0253906 1232.6069335938
398.7549133 1269.4769287109
430.2399902 1250.2692871094
430.7518005 1947.2216796875
501.8645325 1014.5870361328
512.9055786 923.0278320313
END IONS
BEGIN IONS
TITLE=SH_AW_09112018_AW_01.4409.4409.3
RTINSECONDS=1827.28812
PEPMASS=387.513021392132 14571.494140625
CHARGE=3+
84.04503632 1011.8459472656
84.08125305 1331.9962158203
86.0970459 2357.8598632813
109.9125977 849.3395385742
129.1026154 1764.0505371094
130.2564545 779.6968383789
132.6588745 1022.4887695313
132.7304688 1160.6175537109
136.0755768 12837.3740234375
137.0787354 1575.8518066406
163.6011963 766.895690918
173.1286621 2763.0935058594
175.1188354 5467.5161132813
201.1233521 1356.7337646484
352.2337952 1019.874206543
353.9586487 1035.6926269531
355.0687256 3614.8762207031
372.197937 1790.2934570313
387.2718811 18227.083984375
388.2747803 1136.1634521484
463.2132263 1823.7545166016
507.2674866 3137.0476074219
535.2590332 1920.6259765625
626.270813 1128.1160888672
812.4111938 1163.5360107422
1165.380249 945.510925293
END IONS
BEGIN IONS
TITLE=SH_AW_09112018_AW_01.4418.4418.3
RTINSECONDS=1830.17394
PEPMASS=523.289540025777 9759.822265625
CHARGE=3+
129.1022339 6212.4052734375
132.6629028 1331.6944580078
132.7127075 857.9812011719
204.4350586 887.0313110352
223.1080627 1232.1873779297
246.5297241 929.5736694336
354.6943054 1243.7385253906
363.207428 2359.255859375
391.7188721 1986.7967529297
392.2186279 1255.2144775391
465.2251282 995.7982177734
468.244812 1724.0015869141
507.7468567 1760.4416503906
507.993042 2328.8513183594
523.2904053 1939.4732666016
558.2647705 1321.1954345703
584.3383179 2125.0124511719
611.3278809 1496.4783935547
628.3579102 1585.5959472656
663.8370972 1082.4447021484
686.0519409 1130.6506347656
725.4064941 3158.8889160156
782.4259033 3169.8920898438
822.0613403 1059.5529785156
883.4697266 3010.5029296875
1269.481201 1248.1411132813
1319.570801 1051.2210693359
END IONS
BEGIN IONS
TITLE=SH_AW_09112018_AW_01.4427.4427.3
RTINSECONDS=1833.06036
PEPMASS=401.911808890678 8829.9208984375
CHARGE=3+
84.08138275 1571.3908691406
86.09711456 6040.80078125
102.0556564 900.8392333984
104.053299 1386.2078857422
126.6665192 716.2463378906
129.102356 5131.1645507813
132.7778168 923.6945800781
132.7888336 2041.7805175781
137.4566803 759.1436157227
175.1183319 1623.662109375
185.1646118 1375.9699707031
212.3375092 877.4112548828
215.9454041 839.6967163086
219.1269073 894.4568481445
225.9167175 804.8748779297
244.1702118 870.7420043945
283.13974 1073.5689697266
346.2156067 2344.5866699219
356.4475708 874.5602416992
379.7002869 886.4525146484
381.8385315 911.7606201172
401.2067566 1479.7958984375
606.2958984 946.6908569336
680.4666748 900.6206054688
691.4221802 3454.4809570313
980.5460205 1050.1873779297
1110.809937 1015.233581543
END IONS
BEGIN IONS
TITLE=SH_AW_09112018_AW_01.4428.4428.3
RTINSECONDS=1833.20922
PEPMASS=405.873236169424 10177.8984375
CHARGE=3+
84.08152008 6343.6005859375
86.09687805 1286.9914550781
110.071907 1743.515625
126.6166229 759.5874023438
129.1024628 3235.0207519531
132.5409698 1046.9241943359
132.621521 900.739440918
154.0416107 785.8375244141
175.1184387 1319.0036621094
178.0281372 802.5952758789
190.0487976 856.9937744141
270.1796265 963.9532470703
399.2042542 1067.5784912109
470.244812 1737.3369140625
485.8554688 938.1740722656
500.2625427 1075.9412841797
599.322876 1054.7133789063
617.2793579 1139.6549072266
644.1173706 940.8376464844
END IONS
BEGIN IONS
TITLE=SH_AW_09112018_AW_01.4437.4437.3
RTINSECONDS=1836.09582
PEPMASS=460.902967045052 12528.73046875
CHARGE=3+
102.0552902 3718.373046875
104.0531845 1816.2781982422
112.0873184 906.5162353516
120.0809631 6784.9482421875
125.5304413 844.3461914063
129.1022339 3686.8740234375
132.6818237 1761.9166259766
175.1187439 4493.1157226563
275.2098999 1416.4676513672
303.168335 2036.4932861328
303.2110901 1963.3214111328
311.9472656 903.8934326172
321.6954956 1201.8223876953
330.166687 2029.8981933594
338.6852722 1301.0300292969
374.6869507 1045.4389648438
417.2564087 2718.6350097656
460.9037781 5252.8208007813
461.2815857 4035.9575195313
534.8060303 1108.3023681641
548.293457 3503.8586425781
608.3070679 1264.3397216797
617.3117065 2715.7368164063
633.3214722 3926.3859863281
677.3349609 1682.9575195313
678.336731 1057.8001708984
704.3594971 2843.58203125
833.3938599 2663.2541503906
959.6803589 1109.5628662109
1238.686279 1259.6318359375
END IONS
BEGIN IONS
TITLE=SH_AW_09112018_AW_01.4438.4438.2
RTINSECONDS=1836.24486
PEPMASS=421.68939492416 10356.1025390625
CHARGE=2+
60.04519272 1083.8914794922
60.21887589 809.1405029297
64.82793427 1812.2506103516
64.83100128 1697.2390136719
64.83390808 1501.7635498047
72.05724335 944.3687133789
87.05569458 1463.9766845703
129.1020355 1020.2946777344
132.4826202 863.4354858398
136.0760651 1949.9027099609
143.0814819 8388.59765625
147.1121674 1002.5742797852
191.0846252 3807.4875488281
213.614212 917.9864501953
219.0793152 1071.6900634766
276.1539001 814.9525756836
278.1125488 1046.7276611328
385.8891602 943.1907348633
624.2974854 3102.0119628906
END IONS
BEGIN IONS
TITLE=SH_AW_09112018_AW_01.4442.4442.3
RTINSECONDS=1837.3716
PEPMASS=436.249466152461 17282.55859375
CHARGE=3+
98.98458862 1828.6927490234
104.5406494 915.3167724609
110.0714722 2295.396484375
116.0708313 1562.0184326172
128.1063232 830.5194702148
129.102356 1395.2711181641
132.7392731 2109.7978515625
137.0325012 772.3653564453
173.1277161 885.8204345703
175.1184235 2346.6391601563
237.129837 826.2204589844
282.1730042 3970.2807617188
310.6846924 2014.2614746094
324.6815796 1868.2065429688
357.2244873 1198.1518554688
367.7073975 1240.7385253906
381.7010803 889.3779296875
430.5826416 977.8887939453
435.7410278 2390.6328125
436.25 3236.3415527344
444.2952576 1637.9653320313
464.2716064 1489.2001953125
553.8129272 1438.0833740234
595.8178101 1996.6475830078
604.3377686 5462.2822265625
604.838562 1785.9766845703
716.3989868 1968.7596435547
950.4926147 1041.7041015625
1261.419434 1099.7279052734
END IONS
BEGIN IONS
TITLE=SH_AW_09112018_AW_01.4443.4443.3
RTINSECONDS=1837.52046
PEPMASS=408.875525804262 11347.83203125
CHARGE=3+
86.09703827 1277.6065673828
98.9211731 825.4862670898
107.0970459 899.5431518555
110.0715332 5276.068359375
120.0810242 3047.4770507813
120.4718094 829.7868041992
129.1023407 4901.5654296875
130.0862885 2809.0180664063
130.1060028 720.3803710938
130.7487793 940.1174316406
132.598465 2006.0592041016
136.075592 1043.5367431641
141.8747559 822.2088623047
147.1128082 3174.8562011719
149.0230255 801.3944091797
155.1181488 1237.1529541016
164.6986389 745.8472290039
182.129303 931.6721191406
183.1127014 7302.53125
199.3432159 945.132019043
261.127655 1355.6497802734
275.1266174 940.3530883789
278.3017883 903.4152832031
279.6913147 802.5447998047
301.7337952 880.0143432617
340.1244507 1266.3513183594
379.1898804 924.8872070313
393.7766724 885.8372802734
398.2139893 1578.0134277344
402.8713684 1213.4588623047
404.2235413 1020.5522460938
408.2670898 1953.6125488281
441.7316589 1262.8426513672
499.2449951 1730.9135742188
499.7460022 1061.7485351563
559.2975464 1473.8111572266
1200.482666 1234.8395996094
END IONS
BEGIN IONS
TITLE=SH_AW_09112018_AW_01.4444.4444.3
RTINSECONDS=1837.66938
PEPMASS=432.884399414063 9531.796875
CHARGE=3+
98.98456573 11918.97265625
110.0716095 28795.322265625
111.1860275 806.3966674805
129.1020203 1378.6346435547
132.3785095 1070.2218017578
132.3944397 958.0479125977
132.4633331 1311.0906982422
136.0756683 6427.6059570313
141.1018372 1241.4771728516
169.4055481 814.4035644531
183.1492615 4078.1628417969
207.1218872 959.446105957
207.3472443 919.6929321289
208.9533997 2681.1032714844
210.9511108 4323.4345703125
211.1439819 1827.8114013672
225.0979614 1950.8186035156
230.0808411 1186.3000488281
235.1191406 1974.8834228516
251.1497803 1457.6574707031
303.1754761 1017.6712646484
311.1372375 1851.9940185547
374.206604 1435.7122802734
382.6443176 2006.9886474609
383.144989 1119.4768066406
399.5407104 903.4579467773
399.8126526 864.655090332
405.2127075 957.5629882813
447.1668701 1893.9720458984
495.6932373 2592.3366699219
638.0083008 1085.7995605469
638.3414917 5280.7690429688
639.3428955 1224.0998535156
673.3538818 945.9069824219
884.4306641 2278.4204101563
1014.356506 937.2145385742
1140.802979 1002.2531738281
END IONS
BEGIN IONS
TITLE=SH_AW_09112018_AW_01.4448.4448.4
RTINSECONDS=1838.79576
PEPMASS=482.967620849609 6654.29541015625
CHARGE=4+
136.0757294 4961.9453125
155.081543 2833.4802246094
227.8008728 978.3503417969
236.9883118 951.116027832
252.3749695 912.1024169922
258.4851685 955.2830810547
328.6584167 1397.3176269531
392.8285828 933.4188842773
415.9315491 967.1220703125
482.5858765 14903.240234375
482.7175598 3134.4770507813
482.9233704 5487.8481445313
483.2529602 1870.3208007813
494.8944397 1201.1906738281
529.2540894 1122.5078125
742.3386841 1109.0172119141
944.0852051 973.1150512695
1926.500488 1338.3006591797
END IONS
BEGIN IONS
TITLE=SH_AW_09112018_AW_01.4458.4458.4
RTINSECONDS=1842.03348
PEPMASS=441.715911865234 7958.724609375
CHARGE=4+
129.1021881 1642.7537841797
131.2062683 838.7005004883
132.7009277 1245.6243896484
136.0754547 2237.353515625
137.2545471 822.3345947266
160.7203674 787.4682617188
169.0597839 1326.1234130859
175.1185455 3100.5795898438
186.0876465 2488.7592773438
215.3884735 902.4393920898
285.4429321 830.7339477539
299.1821899 1529.1350097656
307.6724548 1454.8850097656
422.7151489 973.6658935547
423.7106934 1023.4028320313
434.2532654 1910.6857910156
441.7314148 1189.8193359375
458.2358398 3518.9931640625
462.2460938 2722.408203125
501.661438 899.2614746094
544.260498 1751.6588134766
545.2772217 911.4055786133
547.7941284 869.4426879883
564.3242188 983.0181274414
565.3375854 933.9796142578
592.7679443 1132.3104248047
696.3665771 3506.0939941406
714.9790649 934.9788208008
827.9334717 927.3565673828
1024.446533 1103.90234375
1289.536255 1086.5083007813
END IONS
BEGIN IONS
TITLE=SH_AW_09112018_AW_01.4462.4462.3
RTINSECONDS=1843.15932
PEPMASS=588.61917100151 6100.4814453125
CHARGE=3+
129.1016388 1312.4327392578
132.6708832 931.6840209961
175.118515 2896.27734375
194.0320282 1008.7073974609
214.6402435 4147.1611328125
254.1610718 939.6135864258
254.7727356 1092.6547851563
272.1715088 5504.8012695313
307.6720276 6916.2866210938
343.9449463 913.3848876953
411.2454224 1555.28515625
416.1897583 1233.9359130859
434.2504578 1401.8210449219
449.22995 1146.9777832031
458.2357788 16314.3603515625
458.7356262 4494.9868164063
462.2453308 4424.7299804688
545.2807617 1648.7114257813
559.5859375 1639.2003173828
563.2949829 1709.5367431641
573.6027832 1308.8436279297
573.9414063 3104.1193847656
574.274231 1989.6306152344
582.6140747 6244.9028320313
582.9425049 4987.1108398438
583.2817383 1277.7813720703
588.288269 989.7636108398
588.6187134 65122.75390625
588.9525146 36565.2265625
589.0441284 2013.2528076172
589.2850952 10211.5927734375
589.6224976 3066.5024414063
597.3106689 5202.158203125
614.3415527 1609.9775390625
632.2667847 1151.9901123047
726.3567505 2447.1330566406
743.3812256 1827.6875
790.3568726 1206.8125
795.3757935 1127.8060302734
804.3667603 2394.7541503906
827.3986816 3079.7487792969
832.3547974 1595.4665527344
838.8865967 1807.0467529297
849.3855591 10455.892578125
851.3914795 1416.4605712891
859.8963013 3477.3452148438
860.3970337 1438.3468017578
905.1918335 1145.6330566406
920.4221191 1824.4133300781
966.3118896 1197.0137939453
1015.942749 1221.6298828125
1150.51709 1440.3990478516
1402.634644 1246.3468017578
END IONS
BEGIN IONS
TITLE=SH_AW_09112018_AW_01.4467.4467.3
RTINSECONDS=1844.63748
PEPMASS=401.23486328125 8630.337890625
CHARGE=3+
84.04485321 1047.1112060547
84.08148956 5651.55078125
86.09703064 10649.18359375
87.05581665 1027.8873291016
88.0399704 2113.4370117188
97.37403107 809.7841186523
105.0185928 794.4098510742
111.0126953 833.071472168
129.1022949 6138.0971679688
130.0868378 1896.8269042969
132.6562958 906.268737793
185.1645966 1002.4630126953
229.6392517 1159.0543212891
230.077713 1392.7235107422
238.1793518 822.0155639648
241.5086365 975.0482177734
253.166626 1731.8779296875
270.190094 923.3010864258
275.20755 1183.3441162109
332.8587646 862.5109863281
334.500824 909.9202270508
401.2341614 1270.2888183594
458.2696533 2612.9201660156
486.2688293 5732.4711914063
603.3464966 1672.0277099609
612.9489136 952.9003295898
714.3740234 1475.8442382813
END IONS
BEGIN IONS
TITLE=SH_AW_09112018_AW_01.4471.4471.2
RTINSECONDS=1845.76488
PEPMASS=382.244689941406 9601.4951171875
CHARGE=2+
57.365345 992.4934692383
60.7728653 730.6575317383
64.82086182 1012.5830078125
64.82622528 2624.5620117188
64.82962799 1565.0216064453
64.83257294 1010.4337768555
68.91999054 719.9348144531
70.065979 1457.5601806641
72.08152771 3591.9448242188
82.08712006 843.6982421875
84.0814209 2608.9020996094
86.09731293 2128.1667480469
97.36776733 941.1273803711
110.0718002 4249.6474609375
120.0818558 1032.2770996094
129.102005 1660.384765625
130.0865936 1073.5848388672
132.5390625 937.3860473633
132.5516968 990.1982421875
143.1181641 1733.0316162109
147.113205 1101.7836914063
179.5882568 972.6668701172
260.1972961 819.1907958984
263.5612488 812.6911621094
297.1918945 1167.9842529297
428.2523499 900.0371704102
END IONS
BEGIN IONS
TITLE=SH_AW_09112018_AW_01.4473.4473.4
RTINSECONDS=1846.18788
PEPMASS=414.454193115234 8438.6611328125
CHARGE=4+
129.1018219 1634.6115722656
132.6150665 962.4495849609
136.0756989 7164.86328125
147.0765076 1241.7552490234
161.0924988 804.6201171875
173.2492218 1039.5817871094
174.1457672 771.5201416016
192.1016846 2108.4509277344
254.1084747 813.2222290039
396.1667175 7733.8662109375
476.7527466 1022.5978393555
527.2796631 1887.3704833984
608.8081055 2024.2514648438
652.3340454 2044.2672119141
810.4768066 873.9353637695
990.2862549 1017.6501464844
1103.820557 1097.4548339844
1636.15332 1142.9986572266
END IONS
BEGIN IONS
TITLE=SH_AW_09112018_AW_01.4479.4479.2
RTINSECONDS=1848.01758
PEPMASS=417.229621094745 11433.2080078125
CHARGE=2+
64.82087708 951.3348999023
64.82674408 2469.3559570313
64.82992554 1846.7012939453
71.44387054 669.2083740234
72.08159637 1803.4697265625
78.41201782 702.0507202148
82.49437714 792.5476074219
84.08139801 3883.6982421875
86.09684753 987.8895263672
104.6488724 841.2955932617
110.0716858 3663.29296875
129.1023407 6918.2416992188
132.4654846 808.4348144531
132.6700439 831.8665161133
132.6834259 852.7100219727
136.0752258 1553.6734619141
148.8829498 837.4714355469
175.1191711 1605.6595458984
182.0810699 1121.9720458984
209.13974 2274.109375
223.0176392 866.3882446289
237.1335297 2966.4057617188
238.4916077 910.1326904297
304.9182434 1022.8344726563
407.1997986 1232.7894287109
417.259491 4758.3515625
422.6619873 934.4862060547
492.9253845 943.90234375
520.0671997 1069.7927246094
822.6622925 1160.7221679688
END IONS
BEGIN IONS
TITLE=SH_AW_09112018_AW_01.4486.4486.2
RTINSECONDS=1850.20086
PEPMASS=415.758512659955 5059.388671875
CHARGE=2+
62.81096649 744.9987792969
64.82537079 1422.4521484375
64.8299942 2246.7026367188
64.83293152 1869.8247070313
70.0655899 1131.2999267578
72.08161926 3174.3312988281
74.06073761 902.9360961914
76.74022675 707.9697875977
86.09693146 1087.6990966797
89.39001465 803.998046875
102.0557556 1044.9056396484
110.0709076 1175.9063720703
132.7149811 857.4627685547
132.7850189 1429.8656005859
136.0755005 2607.0456542969
173.1285858 6008.111328125
201.1226654 1775.2041015625
418.243866 1014.4461669922
502.2987366 1092.3394775391
531.3230591 1854.0428466797
578.0665283 1096.1293945313
630.3936157 3620.0361328125
END IONS
BEGIN IONS
TITLE=SH_AW_09112018_AW_01.4492.4492.3
RTINSECONDS=1852.0311
PEPMASS=425.235908089458 5455.9873046875
CHARGE=3+
104.5528717 730.8322753906
110.0718079 4879.8798828125
129.1021118 1971.3403320313
132.7865295 2489.3195800781
135.0739441 832.6497192383
175.1188965 1229.0974121094
181.1091919 909.8022460938
209.1023254 1958.9976806641
233.9185333 925.8825683594
241.6616974 898.4974365234
308.8609924 826.9664916992
375.8876648 1426.4025878906
379.88797 868.668762207
385.8913269 1876.5727539063
407.2295837 1286.3173828125
424.6958313 1232.5754394531
END IONS
BEGIN IONS
TITLE=SH_AW_09112018_AW_01.4493.4493.3
RTINSECONDS=1852.17996
PEPMASS=474.246032714844 7633.7490234375
CHARGE=3+
111.0378952 846.0677490234
113.0711517 1655.9490966797
116.2668839 846.8417358398
129.1022644 11422.8427734375
132.5476685 872.0452880859
141.0660248 2545.0988769531
142.302475 863.603515625
158.0921936 6167.2133789063
175.1191254 1298.1259765625
186.0868225 2026.8374023438
216.0988464 1014.6870727539
230.1500092 1886.8715820313
253.1584167 840.7261962891
281.1611938 962.2686767578
441.0046387 911.139831543
447.8100586 951.2529907227
449.7239685 1131.7493896484
450.2841492 1191.9322509766
467.733429 3892.4584960938
468.236908 2634.1142578125
531.7810059 1424.2600097656
579.321106 1182.5374755859
617.8250122 2497.0119628906
698.8657837 957.3867797852
704.6473389 930.9163818359
888.8716431 1112.6711425781
934.4630737 9937.119140625
935.4539185 2607.7250976563
1245.338623 1093.0906982422
END IONS
BEGIN IONS
TITLE=SH_AW_09112018_AW_01.4506.4506.2
RTINSECONDS=1856.47362
PEPMASS=454.216659024724 15108.5791015625
CHARGE=2+
64.82484436 1585.9564208984
64.8300705 2782.2053222656
64.8330307 1693.5382080078
70.06600189 1892.1309814453
84.08152771 1666.5450439453
85.70459747 793.8317260742
86.09716797 1203.2193603516
86.51815796 783.371887207
101.4897766 770.8171386719
102.0554581 3013.0754394531
129.065979 2755.3713378906
129.1020508 1510.890625
132.7954102 1157.5703125
132.8465424 764.9953613281
132.8652954 1119.4412841797
136.0756073 1787.4924316406
147.0761414 7432.8442382813
147.1125488 1691.6204833984
159.0899048 855.5386352539
175.0715942 1584.1085205078
182.6217041 988.6419067383
184.3468323 829.9591674805
200.6704559 797.6363525391
218.1501007 1689.9392089844
270.7019653 1044.0596923828
319.1960754 1722.9486083984
465.1980591 938.4097290039
468.6769409 1014.0139160156
583.7912598 1030.5444335938
599.7845459 949.3197021484
733.3581543 2703.5314941406
851.1994019 1012.6307983398
END IONS
BEGIN IONS
TITLE=SH_AW_09112018_AW_01.4510.4510.2
RTINSECONDS=1857.59988
PEPMASS=494.217397518428 11538.7099609375
CHARGE=2+
70.06578827 1353.4963378906
76.61901093 1079.5695800781
84.08141327 2409.6865234375
86.09752655 996.4290161133
87.05570221 940.5548095703
110.0718002 1272.6134033203
129.1029053 933.8856811523
132.8004913 1252.2164306641
132.8696289 1152.5466308594
136.0756989 10163.2197265625
175.1185303 980.1428222656
182.2776031 808.6403198242
193.0971985 18691.7890625
221.09198 3240.8056640625
264.5135193 837.9417724609
278.1135864 1126.6010742188
375.1720581 886.2224121094
539.2554932 2144.6010742188
596.281311 1515.9945068359
710.3202515 2820.7985839844
767.3425293 10816.427734375
768.3458252 1961.2897949219
END IONS
BEGIN IONS
TITLE=SH_AW_09112018_AW_01.4512.4512.3
RTINSECONDS=1858.02276
PEPMASS=426.934745220432 6774.3525390625
CHARGE=3+
92.02801514 923.1130981445
99.78901672 926.9912109375
100.2414246 877.1784057617
110.0713577 2362.931640625
115.0867691 997.7357788086
120.0810242 3095.4445800781
129.102356 10668.1689453125
130.0861511 848.4443359375
132.6885986 1034.0826416016
132.7606201 1074.509765625
132.769516 1053.8840332031
169.1335754 3858.125
191.1173401 969.9647216797
197.1290131 1050.3122558594
386.2379456 1631.8226318359
420.5678101 1074.3399658203
427.244812 2028.7556152344
494.7503052 3496.7563476563
519.8130493 1498.6076660156
568.2819214 1059.9862060547
628.2126465 942.7813720703
819.5777588 969.9498901367
841.4886475 1848.2076416016
884.4985962 1010.6624145508
940.5643311 1210.0805664063
1111.678345 1434.7724609375
END IONS
BEGIN IONS
TITLE=SH_AW_09112018_AW_01.4529.4529.3
RTINSECONDS=1863.7251
PEPMASS=490.631469726563 5665.42431640625
CHARGE=3+
124.1898346 833.5137329102
129.1020508 6373.0454101563
130.0855713 1265.5638427734
132.8786621 1239.0316162109
132.8917389 837.6805419922
132.9508667 1106.1317138672
147.1126251 1595.6333007813
183.1495667 1410.1591796875
221.0944519 814.2163085938
247.5016022 799.3664550781
262.6085815 932.3870239258
269.0223694 895.5657348633
383.7112732 862.1752319336
485.2951965 951.7579956055
541.4680786 959.7747802734
726.5083008 1213.7156982422
888.1236572 901.2379760742
1201.266846 1217.2628173828
1341.909424 1099.1879882813
1345.359497 1047.3370361328
END IONS
BEGIN IONS
TITLE=SH_AW_09112018_AW_01.4535.4535.4
RTINSECONDS=1865.58534
PEPMASS=440.202728271484 5234.6689453125
CHARGE=4+
129.1017456 1352.9460449219
132.7897339 802.7630004883
132.8490448 974.7043457031
136.075531 5649.8354492188
147.1123505 1257.8826904297
156.3978729 872.3874511719
156.8461914 789.4296875
166.7199707 778.141784668
190.8474426 819.9208374023
310.1174316 870.1334228516
311.8431396 1026.2707519531
631.1021729 926.2822265625
705.8266602 1136.7495117188
806.5603027 1023.9635009766
1092.17688 1184.2674560547
1622.825806 1088.4827880859
END IONS
BEGIN IONS
TITLE=SH_AW_09112018_AW_01.4539.4539.3
RTINSECONDS=1866.7116
PEPMASS=379.539935460498 9913.3623046875
CHARGE=3+
84.04514313 718.5447387695
84.08115387 1489.3746337891
111.1832657 690.5869140625
129.1023102 3021.9873046875
132.9087067 1029.7863769531
132.9716187 794.6565551758
136.075592 8039.1479492188
175.1189423 1963.0170898438
207.1123657 2156.1330566406
235.1432648 1873.9978027344
251.0477295 1318.2376708984
256.2368469 1012.746887207
284.2623291 899.128112793
358.7058105 1643.5703125
402.2220154 2835.3293457031
416.2602234 1056.8977050781
437.7442322 1766.5090332031
531.2866211 1502.9874267578
803.4314575 1093.1625976563
1072.004272 924.9186401367
END IONS
BEGIN IONS
TITLE=SH_AW_09112018_AW_01.4543.4543.2
RTINSECONDS=1867.83834
PEPMASS=553.766660061878 11969.6572265625
CHARGE=2+
84.04506683 1516.4809570313
94.93392944 887.6044311523
128.1070251 1488.0373535156
129.1021118 1184.5979003906
132.9126892 764.1401367188
150.0552368 1810.2196044922
165.0693054 1592.5295410156
173.1286316 5505.4877929688
175.1184998 3417.412109375
178.7516937 830.7416992188
201.1231995 2911.38671875
214.052887 1361.0723876953
269.2602234 848.5217895508
290.1461792 1083.0333251953
404.1871338 2212.9541015625
445.1944885 1115.0661621094
453.7096252 2297.5417480469
463.2271423 1320.8590087891
467.5838623 1028.6134033203
493.7616882 888.8692016602
504.2304688 1498.0894775391
517.2695313 3045.2392578125
614.2865601 1139.5002441406
631.3134155 5563.3564453125
724.3535767 1156.7109375
742.34729 1686.2545166016
759.3716431 7471.705078125
842.4035645 2987.5197753906
906.4028931 2364.9543457031
END IONS
BEGIN IONS
TITLE=SH_AW_09112018_AW_01.4548.4548.3
RTINSECONDS=1869.31674
PEPMASS=516.931734288609 10224.5361328125
CHARGE=3+
110.0713882 1219.619140625
128.1472168 865.1732177734
129.1020203 3854.9892578125
133.0006866 2450.4790039063
140.331665 757.5025024414
169.4942169 812.8994140625
175.1186981 3390.1071777344
187.1442871 14941.4794921875
205.4788666 852.2246704102
215.1392517 1879.0126953125
226.1180878 1538.9283447266
227.6918488 863.9919433594
244.1280212 1804.9173583984
353.1942749 1757.0209960938
445.5557251 1602.9963378906
445.8890381 1132.8625488281
483.2494507 3911.5107421875
483.5794373 1166.1800537109
510.9268188 2552.9211425781
516.9324341 5128.1059570313
517.263855 2232.8293457031
517.5939941 1391.162109375
537.2625122 1210.0318603516
537.7540894 2610.9482421875
546.2658081 5274.1577148438
546.7681274 1699.9278564453
610.3122559 7049.181640625
610.8200073 2656.4794921875
635.0599976 1118.9063720703
659.3130493 2184.9372558594
667.8262939 11680.796875
668.328064 5381.6313476563
724.3688965 1025.7385253906
724.8700562 1066.7661132813
780.9979248 942.3162841797
822.7601318 973.0888671875
860.2388306 915.8188476563
982.2955322 1077.2648925781
1446.428101 1148.9375
END IONS
BEGIN IONS
TITLE=SH_AW_09112018_AW_01.4549.4549.4
RTINSECONDS=1869.46572
PEPMASS=387.950592285395 16207.8408203125
CHARGE=4+
110.0714645 1206.7880859375
129.1023254 5846.611328125
132.7311707 952.9030761719
132.8131256 1168.4943847656
136.075531 2362.9936523438
175.1187592 2584.0969238281
187.1440735 4761.5419921875
197.127533 976.1885986328
226.1184998 1052.0024414063
285.0093994 3593.0715332031
353.1928101 1239.2320556641
355.0698242 11301.5625
371.1014709 1621.1297607422
373.0793457 1399.33203125
378.2247925 2365.513671875
387.2719116 3412.9396972656
417.7176514 1716.4326171875
445.5559998 997.671081543
459.3899536 862.1578369141
482.2398376 1661.4473876953
537.758667 1163.8950195313
546.2645264 4378.3544921875
553.4552612 881.5016479492
667.8352661 837.4750976563
962.9838257 1047.3486328125
1116.341431 905.8093261719
1116.914307 916.0275268555
1557.460571 1085.4500732422
END IONS
BEGIN IONS
TITLE=SH_AW_09112018_AW_01.4555.4555.3
RTINSECONDS=1871.29584
PEPMASS=700.34033203125 5690.3486328125
CHARGE=3+
147.058609 26610.650390625
147.1128387 969.9722290039
148.0622864 1605.3450927734
161.0919495 3080.859375
167.0810699 1681.0745849609
169.1336975 1467.8970947266
177.6302338 839.4873046875
183.0759735 1386.9178466797
189.0867004 1008.8746948242
201.0861053 1560.08984375
212.1031952 3573.0202636719
217.1178894 2026.5632324219
234.0904846 1589.0268554688
240.0976715 3457.4462890625
272.1229553 1296.1833496094
298.1768494 1313.1949462891
345.1227722 3989.5270996094
355.1980591 1755.7221679688
375.1338196 2068.6159667969
379.2149353 2906.7490234375
415.3704529 964.1623535156
436.2382813 1228.0427246094
440.2523193 1273.9334716797
454.1904602 1213.3918457031
468.2457886 1372.9025878906
472.2040405 1115.0247802734
476.2499695 1118.4215087891
484.7607117 5879.4423828125
485.2645874 1646.4173583984
551.2825928 1430.9331054688
569.293396 1426.0989990234
637.6465454 1403.6312255859
644.3674927 1536.6049804688
661.8580933 2316.9104003906
668.3245239 2239.85546875
700.3476563 1389.7408447266
751.3660889 2396.0786132813
757.421936 12210.41796875
758.4146118 2761.9814453125
759.9031982 1942.8898925781
768.9014282 8899.3681640625
769.4039307 5179.5971679688
786.9990234 1194.9299316406
812.9207153 1943.0844726563
842.3782349 1713.810546875
868.9439697 13224.87890625
869.4449463 4428.3754882813
871.4701538 1257.6394042969
951.4855347 1653.4556884766
955.9702148 1445.6785888672
968.508606 12038.2275390625
969.5180054 3932.7719726563
1069.560913 3724.8449707031
1265.685059 2081.2946777344
END IONS
BEGIN IONS
TITLE=SH_AW_09112018_AW_01.4556.4556.2
RTINSECONDS=1871.44686
PEPMASS=428.766754150391 10587.6640625
CHARGE=2+
61.08345795 736.5921630859
64.82363892 948.5386962891
64.82839203 2644.9147949219
64.83145142 1890.0173339844
68.43835449 717.5221557617
70.06575775 1825.0950927734
72.08150482 1165.2556152344
80.92504883 806.7751464844
84.08141327 6907.642578125
86.0970993 2481.56640625
95.39347839 822.7767333984
98.98467255 6680.564453125
101.1079483 1225.84375
129.1019745 4140.1376953125
130.0861053 1019.727722168
132.6495056 921.5662231445
147.1124268 2320.0451660156
208.9509277 1625.4978027344
298.184906 865.6317749023
300.1560364 966.5341186523
331.1958923 1726.2233886719
336.7101746 1217.8973388672
359.0284729 2252.9304199219
396.2297363 1811.1867675781
420.2563477 997.2080688477
428.2485352 3821.6567382813
428.7671814 1456.6427001953
429.2653503 1277.3150634766
611.8843994 987.6200561523
671.411499 1592.0756835938
728.428833 1368.2465820313
END IONS
BEGIN IONS
TITLE=SH_AW_09112018_AW_01.4561.4561.3
RTINSECONDS=1872.92586
PEPMASS=401.863307417699 19785.80078125
CHARGE=3+
84.04493713 2955.6560058594
84.08141327 15296.7373046875
86.09703827 38546.18359375
87.05589294 2646.734375
88.03999329 4246.5791015625
91.05431366 1346.0103759766
102.0553207 3347.0002441406
109.9679108 943.294128418
110.0714645 2714.8459472656
115.0866013 1196.5880126953
119.0484161 924.4127807617
129.0657501 1053.7180175781
129.1023102 16322.6474609375
130.0863647 3059.4301757813
132.8238831 824.1716918945
132.8826447 1063.8801269531
132.8914795 1528.4677734375
136.0657043 1463.8845214844
136.0757294 22490.541015625
147.1127625 3169.6267089844
155.0813904 1373.0704345703
173.0919647 2930.5166015625
175.1190491 2881.2463378906
183.0765228 2391.5366210938
186.1250153 1035.9860839844
197.1281128 947.9127197266
215.139328 1490.56640625
217.0826874 1633.8839111328
220.6327209 1031.9655761719
225.3550415 822.6118164063
228.1705475 1876.9012451172
229.6399536 1769.6911621094
230.0773468 3262.9724121094
236.1501617 2199.1408691406
243.6354065 1815.8087158203
246.1554108 929.9760131836
249.1595917 7703.0014648438
253.1661072 4214.927734375
257.197998 1092.1889648438
270.1928406 1607.8245849609
275.2071838 4521.7338867188
276.2133484 1184.4276123047
277.1772461 1493.5714111328
286.1821289 1899.2387695313
293.6654968 1054.2432861328
300.1488647 1494.3897705078
301.1509399 1159.595703125
329.2303772 924.4107666016
335.6672974 1584.7457275391
345.1885376 1432.9925537109
357.2244263 1356.2795410156
364.1771851 3972.1450195313
374.2766724 1888.6195068359
383.2142334 2961.5578613281
399.6938782 1764.9869384766
401.5694885 1442.8096923828
443.5277405 1033.5596923828
455.210968 2305.1506347656
458.2728271 5601.8603515625
471.2905579 1099.7141113281
486.2671814 19358.7421875
487.2662964 2907.6794433594
488.321167 2092.3913574219
507.0849304 1166.1787109375
512.2567749 1622.6390380859
542.7830811 903.7349243164
586.3175659 2183.5275878906
599.2867432 3152.7866210938
603.3440552 2399.8356933594
714.3722534 2605.8151855469
727.3550415 4848.0908203125
798.3823853 1861.7186279297
828.4259033 1549.5002441406
END IONS
BEGIN IONS
TITLE=SH_AW_09112018_AW_01.4563.4563.4
RTINSECONDS=1873.34838
PEPMASS=375.204772949219 8384.8623046875
CHARGE=4+
104.0167542 1013.9055786133
110.0718994 1931.9132080078
129.1026764 871.5822143555
130.0868988 1263.1137695313
136.0756531 1327.39453125
147.1129303 2347.2412109375
175.1183167 1154.2204589844
188.3212738 803.3964233398
201.1223297 934.7580566406
287.0048828 1253.6672363281
340.0945435 941.8125
357.0671997 2777.0144042969
359.0669861 1051.9916992188
375.2229919 2983.6328125
377.4560852 1025.7595214844
581.9276123 810.1757202148
620.9332886 1040.6545410156
770.0261841 998.3401489258
1222.482544 1082.7783203125
1272.857422 1100.8094482422
END IONS
BEGIN IONS
TITLE=SH_AW_09112018_AW_01.4569.4569.2
RTINSECONDS=1875.18054
PEPMASS=754.320007324219 6714.5771484375
CHARGE=2+
120.0482712 1421.2175292969
124.0391846 1518.0932617188
126.0550842 3765.2961425781
129.1028595 2427.3305664063
130.0858154 1091.1273193359
132.7926788 1337.3796386719
132.8534546 980.9371948242
145.061203 1282.4555664063
147.0580292 1338.5216064453
147.1129303 2133.2280273438
148.5545502 940.9108276367
166.053009 1092.6131591797
183.0768127 2040.9415283203
188.0371704 2140.98828125
195.1132355 2402.9291992188
205.0641022 1911.6837158203
214.0816498 1497.3701171875
218.1499329 998.9438476563
228.0967102 1679.9293212891
270.1083984 2511.1257324219
271.1034546 7863.57421875
274.0864258 1847.5518798828
289.1136475 6932.8110351563
292.0960693 2472.0788574219
308.1352234 1119.33203125
309.1193237 1178.3572998047
326.1459961 4020.57421875
327.1274109 1523.3697509766
336.1277466 1746.4613037109
344.1561584 7834.4365234375
354.1396484 4375.5986328125
362.2009583 1218.6934814453
372.151001 14868.2666015625
400.1300659 4771.0307617188
418.1404724 13438.2216796875
419.1451416 1113.7366943359
436.1477661 6964.787109375
439.6962585 4048.8793945313
451.7991638 1096.2978515625
469.203186 3625.0622558594
488.2233887 10474.158203125
488.7252502 2580.5056152344
536.2513428 2232.9350585938
536.7493286 27300.623046875
537.25177 8636.0693359375
578.2717896 1613.3068847656
710.2947998 2249.0744628906
711.2915039 1148.3701171875
722.3182373 11752.55078125
722.8180542 3806.0668945313
781.3363647 1658.6229248047
878.2528076 1164.1141357422
878.3859253 13493.59375
879.3754272 1780.9943847656
944.3925781 3122.1306152344
975.4373169 19936.32421875
976.4332886 3907.3134765625
1037.824707 1096.8704833984
1054.457275 1268.1623535156
1072.490723 57275.4609375
1073.275513 1525.197265625
1073.489868 15896.857421875
END IONS
BEGIN IONS
TITLE=SH_AW_09112018_AW_01.4571.4571.3
RTINSECONDS=1875.63312
PEPMASS=404.524310773399 7205.1455078125
CHARGE=3+
84.08155823 2554.6120605469
86.0970993 3063.4221191406
110.0715637 12229.5625
120.0814896 1135.6514892578
129.1021271 2100.7824707031
132.5630188 1038.0374755859
132.6452789 968.6807861328
136.0756073 2088.3857421875
175.1187592 3209.8759765625
183.4765015 855.2138671875
194.2504578 762.5152587891
241.6854248 936.9016113281
253.092865 1574.2778320313
253.1589813 1052.5098876953
277.8070984 896.9967041016
288.2040405 5779.1303710938
404.524292 3721.7954101563
462.684845 1325.8382568359
463.1881104 967.9309692383
480.2400208 1728.2001953125
480.7362671 1027.6429443359
481.2129211 1020.5467529297
537.7503662 1112.5260009766
651.5090942 879.9540405273
672.2771606 1462.8233642578
711.7501221 1007.5436401367
759.8496704 1054.3070068359
1250.217651 1012.6371459961
END IONS
BEGIN IONS
TITLE=SH_AW_09112018_AW_01.4578.4578.2
RTINSECONDS=1877.81676
PEPMASS=537.7802734375 8817.16015625
CHARGE=2+
79.15141296 756.0844726563
84.08167267 947.8798217773
86.09706116 7308.6455078125
97.36753082 1110.9841308594
110.0717392 1528.17578125
132.8538666 1849.7857666016
132.8623352 1165.4050292969
144.0635223 895.5501098633
146.8384705 825.4911499023
150.2820129 846.4378662109
167.0547028 1585.9901123047
175.119339 1131.9001464844
199.1804047 4760.3422851563
215.5835419 815.1997070313
299.0609131 2508.6474609375
300.0637512 2157.6804199219
309.6695557 5918.8540039063
333.1860352 1931.4814453125
358.1772766 912.9762573242
367.1828308 24744.5078125
367.6834412 3094.4282226563
392.8293762 954.2826538086
416.1852417 1332.5964355469
424.6961975 21842.244140625
425.2001648 2122.5390625
434.5419922 955.7865600586
473.4945679 1159.6036376953
524.5471191 973.3651123047
528.7780762 1232.3372802734
537.781189 19346.8203125
538.2821045 5255.8383789063
573.6347656 1077.7408447266
630.8689575 1110.0928955078
631.8898315 981.9987182617
831.3556519 2132.4631347656
END IONS
BEGIN IONS
TITLE=SH_AW_09112018_AW_01.4579.4579.2
RTINSECONDS=1877.97612
PEPMASS=865.898132324219 6789.33349609375
CHARGE=2+
128.2215729 1134.9503173828
129.0479889 1151.4685058594
130.0320892 14068.2490234375
130.0857391 1669.0515136719
132.7332458 1375.1998291016
132.7425842 1816.9244384766
143.0811615 1986.8093261719
147.0587158 66135.875
147.1121063 3206.8117675781
148.0616608 1549.5213623047
173.0918274 3297.5971679688
187.1086121 2019.880859375
189.086441 1628.2012939453
194.4715424 998.4122924805
201.086853 3614.4797363281
215.1366119 1123.8770751953
234.0906982 1237.2185058594
236.190567 1051.6879882813
240.0981293 4422.5776367188
258.8515015 1168.2862548828
260.1612854 3049.3317871094
262.0856018 1450.8193359375
288.1014404 2394.2951660156
301.0964966 1569.3315429688
317.1266479 1239.6237792969
345.1229248 9073.00390625
357.1217651 1532.4541015625
357.2133789 2257.736328125
363.1333923 4610.8159179688
371.1552124 1528.1223144531
373.2084656 21760.888671875
375.1340942 8597.2958984375
405.7320557 1215.6053466797
415.1818542 1922.2489013672
449.2374268 1495.7365722656
470.223938 1575.8773193359
487.2483521 1480.7390136719
519.2652588 1245.0805664063
545.2054443 1274.8795166016
563.2133789 1446.6193847656
571.2642212 1137.3579101563
575.7954712 1808.8544921875
583.2747803 1575.3907470703
584.3009644 3377.6372070313
584.7947998 14824.3427734375
585.2943726 2631.2790527344
600.3001709 17576.9375
601.303833 1239.3962402344
628.3104248 3024.7341308594
668.3219604 1898.0108642578
675.8279419 2671.1628417969
684.8379517 13203.4111328125
685.3399048 5692.0297851563
701.3440552 7664.6049804688
754.3405151 2023.28515625
762.8535156 1438.5345458984
763.3519287 1595.3745117188
769.3759766 3250.5578613281
771.8574829 11993.4423828125
772.3585205 5521.5654296875
796.390564 1711.3575439453
897.4645386 9922.90625
898.4788818 1936.4581298828
954.4848633 10410.4892578125
955.4892578 2064.7111816406
996.4640503 3416.6950683594
1012.459961 1504.1629638672
1021.476807 1407.3168945313
1055.533936 3976.400390625
1150.56665 1774.1655273438
1168.582031 22918.00390625
1169.588379 7667.6875
1255.61377 8744.2626953125
1256.619507 1468.1746826172
1350.666992 2729.4006347656
1351.65271 1912.6396484375
1368.664185 43888.2421875
1369.667969 15268.27734375
END IONS
BEGIN IONS
TITLE=SH_AW_09112018_AW_01.4580.4580.3
RTINSECONDS=1878.12498
PEPMASS=470.588165283203 10374.4326171875
CHARGE=3+
102.0553741 3929.7888183594
110.0715179 2446.6791992188
129.1025696 2803.3032226563
132.6096344 1509.3919677734
136.0769806 1214.5072021484
175.118866 2899.3317871094
200.6366577 3056.8486328125
201.7489777 1077.3371582031
299.6677551 998.0404052734
396.2361145 1345.5158691406
400.2677917 4716.908203125
401.2652893 884.5156860352
470.2453003 1529.3043212891
470.3062134 1258.8381347656
472.2636414 1161.1693115234
525.2779541 3635.7414550781
586.3267212 1670.8601074219
598.3362427 1181.9400634766
624.3460083 2892.9404296875
657.3605957 1937.8332519531
811.1814575 967.1950683594
1014.015564 1061.4547119141
END IONS
BEGIN IONS
TITLE=SH_AW_09112018_AW_01.4586.4586.3
RTINSECONDS=1879.95588
PEPMASS=487.91133524729 6356.45556640625
CHARGE=3+
102.0554199 837.883605957
103.4416809 949.6934814453
110.0718536 7491.0776367188
129.1023102 2037.2789306641
129.1821747 1038.5501708984
132.7318878 853.9516601563
132.7474213 949.8740234375
132.815979 952.2114868164
175.118866 2912.6232910156
187.768692 1005.4114379883
277.6563721 3138.5388183594
287.2825928 888.1487426758
304.1617432 1257.6839599609
331.6728516 1109.7353515625
340.6756287 6014.5205078125
354.6742249 3096.6376953125
368.6880798 1104.5275878906
405.1982727 1957.8997802734
417.2431335 1235.9797363281
419.1960754 3029.0095214844
446.2233276 1244.2957763672
452.3103333 924.3590087891
482.2410889 1120.0485839844
487.9156799 4696.5170898438
488.2461853 3027.4594726563
523.7427368 1247.5577392578
554.307312 2648.6916503906
571.2832031 3082.96875
578.2388916 1004.3469238281
625.3443604 2387.4709472656
639.9310913 939.5141601563
708.3417358 1494.8392333984
754.3815308 1375.6450195313
1071.112427 1021.2001342773
1181.710938 1099.6755371094
1508.838989 1055.1270751953
END IONS
BEGIN IONS
TITLE=SH_AW_09112018_AW_01.4590.4590.3
RTINSECONDS=1881.08238
PEPMASS=574.58652356012 9851.017578125
CHARGE=3+
129.102356 5086.9165039063
132.6211853 969.6802978516
132.6896973 1108.6787109375
132.6980896 1034.4425048828
185.164917 13642.8662109375
196.6552277 792.5540771484
213.1595917 4969.5390625
215.1396332 895.9715576172
224.5568695 907.5436401367
232.1402283 2518.0944824219
243.1333771 1120.3218994141
283.1400146 1295.5888671875
448.2142334 3241.1684570313
532.7290039 1567.7650146484
563.2387695 2058.4992675781
638.2623901 1206.6376953125
647.2646484 2388.4675292969
647.7652588 1736.5284423828
672.9564819 987.8028564453
690.77948 8532.3583984375
691.2806396 3054.7587890625
692.2797852 1429.1701660156
746.2957764 4375.6059570313
746.7970581 2644.65625
755.2987671 10126.072265625
755.7999878 3568.7253417969
811.8469849 3517.4450683594
821.3261719 1888.3510742188
936.354126 3102.8408203125
1129.456543 1225.2535400391
1178.464966 1137.3673095703
END IONS
BEGIN IONS
TITLE=SH_AW_09112018_AW_01.4596.4596.4
RTINSECONDS=1882.91226
PEPMASS=413.706212073584 9122.236328125
CHARGE=4+
124.7864532 1027.4299316406
129.1025391 1699.4494628906
132.7086487 1311.9018554688
132.771637 916.9326782227
132.7809906 937.946105957
136.0757446 6389.9682617188
175.1190186 1874.2370605469
218.056778 828.0848388672
287.0341492 865.7673339844
308.8573914 804.3134765625
388.546051 924.7894897461
408.8992004 1110.3656005859
420.9761353 977.619934082
456.6099243 1070.0115966797
477.9129639 1714.7803955078
494.0693359 1043.6436767578
496.9207458 7333.9194335938
497.2524719 2236.2729492188
722.338501 860.3661499023
787.4734497 1019.6055297852
1029.128174 918.4427490234
END IONS
BEGIN IONS
TITLE=SH_AW_09112018_AW_01.4600.4600.3
RTINSECONDS=1884.03834
PEPMASS=702.332702636719 15466.9306640625
CHARGE=3+
145.0606842 4422.24609375
145.3734894 969.5990600586
147.0585327 2606.0375976563
147.1125183 3566.4301757813
149.0538635 989.5932006836
156.0763397 1345.6358642578
157.0606689 4920.8627929688
159.0756836 3263.5908203125
161.9237213 839.0108642578
172.0713043 2076.3947753906
184.0717773 3212.1618652344
196.0717468 1651.2421875
202.0824738 4521.9951171875
212.1035919 2689.6315917969
213.0996857 1344.9407958984
214.0818634 3358.5866699219
218.1504822 7556.771484375
228.0974884 2791.1899414063
231.1088715 1464.5792236328
241.093338 2250.9614257813
253.0939178 1562.8627929688
254.0768585 1280.7750244141
259.1044922 3084.8840332031
271.1043091 1580.0837402344
289.1144714 1056.7448730469
297.1207581 1028.2961425781
298.1143494 1668.2020263672
310.115387 1838.3483886719
314.1819458 2876.6879882813
321.6632996 1802.0184326172
328.1244202 2803.69140625
329.1806946 1169.4300537109
346.135437 2370.3466796875
354.1381226 1678.4151611328
357.6854553 1183.7327880859
372.1500854 1088.7464599609
378.1915588 1620.4135742188
383.1847534 1030.8277587891
391.695282 5690.6274414063
392.1928711 3274.1232910156
400.6987 2984.6413574219
404.2131348 4868.220703125
413.2182922 1484.3193359375
425.216217 2543.0454101563
427.212677 6532.9028320313
427.7130432 2947.4499511719
436.2183838 4252.2690429688
442.244751 1478.7125244141
457.2130127 1173.3681640625
461.2364807 14165.90234375
462.2388916 2272.7102050781
464.7276917 3183.9736328125
470.7304993 2991.4421386719
471.2271423 1480.9195556641
479.7344971 2950.9189453125
493.2409058 1720.3231201172
505.237854 2000.6931152344
514.2457275 3146.0144042969
521.7483521 3509.7543945313
525.2410278 1315.9235839844
530.7510986 1590.4987792969
533.7494507 2328.9772949219
534.2520752 1503.9641113281
542.7531738 3488.1928710938
543.2520142 1716.6842041016
565.2645264 2209.9169921875
565.7669067 1425.1358642578
571.2785645 4198.8852539063
574.3213501 3391.0427246094
580.2666626 1355.6590576172
585.2613525 1628.3450927734
599.7754517 1418.5754394531
631.3396606 7402.0029296875
632.3462524 1514.7316894531
642.3218994 6514.7412109375
678.3214111 1733.3548583984
684.3214722 1418.5705566406
688.3623047 10710.85546875
689.368103 2118.2690429688
695.3408813 1426.3585205078
696.3312378 1715.2027587891
696.6696777 1935.0911865234
713.3572998 13794.828125
714.3601074 1273.3061523438
745.3846436 14395.744140625
746.3859863 3767.0607910156
772.3832397 1278.2198486328
782.3768921 10159.171875
783.3770752 2413.146484375
784.3909912 1559.4771728516
800.3887939 10063.9560546875
801.3862305 2087.3139648438
802.4053955 33079.7734375
803.4104614 6652.3701171875
836.3894043 1598.4948730469
853.4150391 3235.5979003906
870.4234009 1473.2575683594
871.4234619 14394.08984375
872.4286499 4657.37890625
889.4358521 12621.5439453125
890.4306641 2165.7761230469
928.4555054 1485.3612060547
940.447998 3205.125
946.4606934 10351.9130859375
947.4718628 2579.3061523438
958.4539795 6514.6030273438
968.4884644 1194.3757324219
1003.480286 11265.6796875
1004.478821 3176.8803710938
1027.476074 2236.3012695313
1042.49231 2458.9724121094
1045.487793 3290.7719726563
1046.502197 1404.3415527344
1060.505249 12438.0615234375
1061.502563 3747.5795898438
1084.508179 1693.3477783203
1102.517578 2591.5773925781
1129.528687 3150.1591796875
1147.533813 5054.9174804688
1148.539063 1633.5299072266
1159.537231 1930.6765136719
1216.545288 2339.1437988281
1234.566528 2849.5659179688
1455.069824 1231.0302734375
END IONS
BEGIN IONS
TITLE=SH_AW_09112018_AW_01.4605.4605.2
RTINSECONDS=1885.54746
PEPMASS=561.257463335212 11405.2099609375
CHARGE=2+
84.08137512 1394.6885986328
97.37493896 994.9014282227
101.0714493 1351.8687744141
101.5239182 825.2989501953
102.0552368 1953.9860839844
110.0718536 1028.2149658203
129.0661011 1939.6533203125
129.1016541 940.1890869141
147.0767365 4601.4306640625
157.0604401 3162.3212890625
159.112915 1086.1533203125
161.4771729 851.9731445313
175.0709381 3224.9040527344
175.1183624 1167.4152832031
187.1075592 1124.3215332031
214.0824432 5887.6171875
216.0974884 1667.7890625
232.0925751 6257.3715820313
237.7617798 898.9239501953
246.1553497 1674.4487304688
275.1345215 2316.1169433594
303.129425 1078.4029541016
375.1982422 1173.0762939453
504.2397766 1935.7236328125
535.081665 1128.6030273438
566.7602539 983.8511352539
586.1536255 953.2948608398
633.2893066 6943.1044921875
732.3482056 3585.9157714844
819.3823853 8803.470703125
820.3794556 1748.1304931641
890.4237061 1626.3284912109
947.444458 5438.0639648438
948.4404297 1202.9154052734
1132.809448 1098.6982421875
1136.49646 1154.9539794922
END IONS
BEGIN IONS
TITLE=SH_AW_09112018_AW_01.4610.4610.3
RTINSECONDS=1887.02586
PEPMASS=450.580413818359 8076.8603515625
CHARGE=3+
98.98473358 1194.0137939453
101.0715485 1568.2104492188
110.0716934 3410.90234375
118.5398026 781.3436889648
129.102066 1353.6558837891
132.6742249 1157.7127685547
132.7448273 1217.3146972656
136.0754395 1573.6027832031
175.1197357 2024.0489501953
210.9500427 1159.0369873047
234.1241455 1553.5124511719
251.1505127 2544.5134277344
308.1853333 988.3606567383
615.3546143 1450.2448730469
696.0119629 940.3890380859
743.4173584 1196.3836669922
END IONS
BEGIN IONS
TITLE=SH_AW_09112018_AW_01.4614.4614.2
RTINSECONDS=1888.15248
PEPMASS=424.255404098451 14465.17578125
CHARGE=2+
64.90298462 1078.9385986328
64.90604401 3207.1010742188
70.06599426 2332.4677734375
70.10636139 874.470703125
72.08171082 1532.7608642578
84.08138275 3416.0266113281
86.09674072 1300.8107910156
93.75764465 776.1721801758
101.970459 827.6324462891
129.1022644 14846.8134765625
132.8237915 1328.0241699219
132.8327484 1992.6809082031
136.0757141 3842.5732421875
226.1183777 1864.4812011719
309.669281 2860.33984375
331.2330627 956.2548828125
339.202301 964.498840332
347.335022 913.1131591797
356.1230469 837.2933349609
367.1829834 7226.1801757813
402.1807251 862.4763793945
416.1806641 1468.8376464844
424.6956482 6427.693359375
556.3439941 5443.3037109375
END IONS
BEGIN IONS
TITLE=SH_AW_09112018_AW_01.4615.4615.3
RTINSECONDS=1888.30158
PEPMASS=397.858184814453 10373.638671875
CHARGE=3+
83.95230103 901.7669067383
84.0814209 1793.0749511719
86.09700012 6343.912109375
97.36762238 1001.6944580078
97.98189545 760.6579589844
110.0720215 1187.2086181641
129.1024323 1908.1896972656
132.5872955 1158.9473876953
161.6868744 845.6072387695
187.1446228 1088.9206542969
201.1219177 1017.4246826172
244.6958771 847.7946166992
542.7102051 921.1055297852
598.7103271 837.7550048828
599.2761841 1088.6203613281
609.1270142 867.1217041016
642.3983765 971.2037353516
672.8551636 812.8875732422
744.6812134 924.0174560547
765.3633423 1031.5694580078
1031.408813 1010.9989013672
END IONS
BEGIN IONS
TITLE=SH_AW_09112018_AW_01.4619.4619.4
RTINSECONDS=1889.42814
PEPMASS=541.27978515625 4535.900390625
CHARGE=4+
156.5484924 773.9669189453
159.0767212 1197.3853759766
161.0922852 961.6809082031
174.7570801 1065.6453857422
189.0860443 1167.1145019531
197.1300507 1130.5369873047
217.0837708 870.5532836914
226.1187744 1176.5733642578
262.1500854 1043.7404785156
270.1082458 1351.2552490234
374.2377014 888.9598388672
376.1896667 1239.2584228516
415.2088013 1264.3531494141
429.6942139 1108.6413574219
447.2125244 2603.1765136719
469.5050659 1258.5863037109
469.752594 1031.3234863281
480.7589722 1519.3179931641
489.2815552 1800.8511962891
558.6211548 1179.7166748047
600.3129883 1042.6225585938
618.3213501 1029.1042480469
625.6670532 3326.0688476563
625.9979248 1974.4924316406
626.3334961 1190.4300537109
746.3817749 2632.0791015625
774.5996704 1003.0589599609
829.4155884 1137.3636474609
884.4615479 1615.5330810547
1080.567017 2012.974609375
1081.589355 1220.8560791016
1489.286377 1202.5042724609
END IONS
BEGIN IONS
TITLE=SH_AW_09112018_AW_01.4620.4620.4
RTINSECONDS=1889.57736
PEPMASS=452.724548339844 9479.5087890625
CHARGE=4+
129.1023102 1915.2894287109
130.0867767 1300.0458984375
132.6509857 1640.8714599609
132.6598511 1024.2436523438
136.0761566 859.5435180664
224.1011963 946.6428222656
260.1966553 1351.4816894531
268.1402588 1270.0388183594
294.6626587 1489.6583251953
328.6725464 2446.4033203125
329.127655 2463.1384277344
329.1703186 2037.2022705078
337.1885986 1169.9724121094
370.5252686 1394.7728271484
385.2166748 1315.5977783203
404.9774475 883.9005126953
409.3136292 832.3432006836
411.2038879 1242.2302246094
418.537323 845.7476196289
419.724884 1740.9659423828
422.1950989 992.9848632813
428.7295227 1675.6956787109
434.244873 1704.2386474609
453.2370911 1100.0609130859
484.2470093 2086.8588867188
484.7471619 1018.1405029297
491.2695618 3288.1791992188
493.2513123 5370.9267578125
493.755127 1103.3413085938
519.2781982 3311.8459472656
588.3179932 4099.6840820313
615.7047729 1006.6956176758
630.1571655 1216.1021728516
END IONS
BEGIN IONS
TITLE=SH_AW_09112018_AW_01.4621.4621.3
RTINSECONDS=1889.72724
PEPMASS=583.262268066406 8716.39453125
CHARGE=3+
129.1013031 1046.3660888672
132.4397583 1016.9860839844
139.0499268 945.7232055664
140.5083313 788.3168945313
145.0597229 1146.912109375
148.059967 2436.0083007813
157.0977173 894.9876098633
184.0709686 1893.5972900391
185.0928802 1056.9826660156
316.582428 877.2188720703
498.8926392 1070.3668212891
502.2425537 1207.2872314453
512.2805786 1016.115234375
519.3098755 2806.6667480469
545.7628784 1333.6484375
582.8115234 1218.9398193359
583.2484131 2066.61328125
594.2818604 6667.3173828125
594.7799072 2240.4653320313
637.7955933 3517.1926269531
730.3313599 1607.6350097656
731.3614502 2158.1955566406
732.3518677 1195.9758300781
798.3679199 1321.8764648438
END IONS
BEGIN IONS
TITLE=SH_AW_09112018_AW_01.4626.4626.3
RTINSECONDS=1891.2054
PEPMASS=381.85498046875 6108.4794921875
CHARGE=3+
84.04476929 881.3647460938
84.08139038 2117.830078125
86.0969162 1988.0314941406
92.33305359 765.7731323242
101.0195847 823.1773681641
101.5780716 773.5612792969
102.3632202 809.9421386719
110.0716782 3776.9711914063
125.0236206 737.6129150391
129.1020355 868.0792236328
132.708786 946.5712890625
132.7689819 1210.0620117188
136.0753937 968.7425537109
147.1125031 830.6721801758
155.8041229 747.6256713867
159.3757324 936.2918701172
195.0874481 940.9431152344
233.9073029 890.7259521484
239.1119843 2405.2160644531
252.0493622 947.5992431641
255.8180542 907.5789794922
288.165741 739.0530395508
402.701416 1377.6329345703
453.226593 4791.68359375
453.7281494 902.7788085938
662.5681763 958.0993041992
973.0993042 926.9517822266
END IONS
BEGIN IONS
TITLE=SH_AW_09112018_AW_01.4633.4633.2
RTINSECONDS=1893.38838
PEPMASS=402.210552572523 7071.33544921875
CHARGE=2+
64.79428101 1644.6665039063
64.7977829 2270.5146484375
70.06578827 1912.3811035156
72.08143616 8954.3798828125
84.08144379 2617.826171875
86.0970459 9221.509765625
110.0709152 1278.8634033203
124.6916046 745.5908203125
129.1023102 2258.5573730469
132.9020844 2027.2501220703
136.0756683 1580.0797119141
175.1186523 1053.4846191406
185.164917 4058.865234375
187.0708771 839.7718505859
213.1608124 854.8198242188
294.1801453 1047.9948730469
374.1829224 809.3361816406
591.2619019 2296.0065917969
END IONS
BEGIN IONS
TITLE=SH_AW_09112018_AW_01.4634.4634.3
RTINSECONDS=1893.53748
PEPMASS=430.888458251953 8591.8955078125
CHARGE=3+
93.29554749 840.7832641602
98.98462677 15833.2119140625
110.0715637 1664.9870605469
117.1070709 839.339050293
121.2727966 793.3834838867
129.1021271 2822.1989746094
132.7581787 928.8775634766
132.7672119 1906.4578857422
143.2650909 810.8202514648
173.127243 1078.3724365234
194.1376801 917.6820678711
208.9527435 5870.001953125
210.9504242 1531.2834472656
232.9759827 905.544921875
233.9284515 835.8401489258
318.9224548 1345.2225341797
344.9783325 1153.5249023438
1001.681396 1134.0856933594
END IONS
BEGIN IONS
TITLE=SH_AW_09112018_AW_01.4635.4635.3
RTINSECONDS=1893.6864
PEPMASS=475.566898341393 10614.7275390625
CHARGE=3+
102.0557022 1472.2122802734
110.0717392 1526.1368408203
111.6520844 876.0601806641
120.0809708 1871.3266601563
129.0659637 1726.2222900391
129.1023102 2321.9572753906
132.6525574 1201.7496337891
132.6627808 1598.0456542969
136.0427246 843.3472900391
136.075592 1189.0316162109
147.0763092 2920.6154785156
153.4729614 847.4772949219
175.0712433 2275.0666503906
199.6101685 856.4375
207.112854 3262.673828125
244.0943909 1243.0241699219
326.3270264 898.3534545898
374.421814 794.0255126953
381.8302307 872.2984008789
411.5419312 1557.7723388672
508.7652588 5580.9321289063
509.2648621 1522.1887207031
582.2989502 4363.1005859375
582.8070068 1886.9741210938
625.81427 8379.9052734375
626.3143311 3122.7912597656
633.1687622 914.7082519531
686.3545532 2089.9716796875
END IONS
BEGIN IONS
TITLE=SH_AW_09112018_AW_01.4636.4636.3
RTINSECONDS=1893.8361
PEPMASS=515.569267067794 9365.556640625
CHARGE=3+
110.0721359 981.2091064453
121.1260147 990.362487793
129.1021271 2436.6418457031
180.1017151 6987.462890625
182.9639282 892.0224609375
249.0915833 1079.0313720703
262.1501465 2645.8044433594
272.1271973 1130.4901123047
391.1837158 2138.9963378906
393.1871033 1009.323425293
498.2194214 1212.7523193359
506.2192993 1457.3139648438
514.9211426 1257.2161865234
610.789917 1430.5323486328
634.3029175 1132.3699951172
639.7490845 892.3544921875
642.7885132 1265.4727783203
716.3099976 1252.7032470703
750.5735474 952.0787963867
832.3713989 2101.9919433594
881.3633423 906.6597290039
931.4395752 1264.4799804688
932.4783936 1112.7067871094
1175.028564 993.5407104492
1345.723999 1032.5076904297
1464.466064 1251.5230712891
1544.989258 1140.2315673828
END IONS
BEGIN IONS
TITLE=SH_AW_09112018_AW_01.4647.4647.3
RTINSECONDS=1897.42572
PEPMASS=602.962768554688 7795.021484375
CHARGE=3+
129.1021881 2257.5805664063
130.0310364 1378.7160644531
130.0860443 1106.2308349609
132.7378082 911.276550293
132.7978363 1305.4312744141
249.1583252 1224.2264404297
268.1387329 1166.1260986328
285.1664429 1133.6685791016
305.6698608 862.965637207
314.6754761 4648.3310546875
328.6719971 4266.5625
329.1721802 1473.6682128906
385.2144775 2356.2355957031
519.277832 3975.0778808594
520.2772827 1168.3258056641
575.9644165 1074.1829833984
581.6314087 2766.0070800781
581.9624023 1059.5361328125
588.3188477 2401.0114746094
589.3148193 1032.9012451172
602.9632568 2201.0720214844
603.6261597 1215.9537353516
614.3104248 1178.1129150391
656.3388672 1321.8343505859
723.2736816 1197.4033203125
786.3294067 1273.8973388672
927.4180908 1932.1685791016
974.4667358 1990.650390625
1038.465332 2034.8796386719
END IONS
BEGIN IONS
TITLE=SH_AW_09112018_AW_01.4660.4660.3
RTINSECONDS=1901.72172
PEPMASS=476.886322021484 13203.64453125
CHARGE=3+
102.0552597 3261.3781738281
110.0715103 1336.2770996094
111.3022537 829.6851806641
112.0872574 2505.6550292969
115.0503998 2786.5998535156
120.0810547 1599.5059814453
127.050415 1453.4896240234
129.1023712 1163.5819091797
131.4965515 900.6401367188
132.8340607 2174.65625
132.8425293 1036.2468261719
136.0757751 16979.349609375
141.0659027 1594.0456542969
147.0762939 1747.7843017578
157.0610657 1136.7811279297
167.0558624 1057.8469238281
169.0601654 4721.0747070313
172.0727234 1481.3323974609
175.1194305 3646.3354492188
192.5581055 1335.3621826172
193.0978699 4262.5302734375
198.0875702 3444.5476074219
201.0971527 962.3786010742
216.675293 979.1644897461
226.0807953 1232.4588623047
229.0925598 949.4934082031
238.08255 3215.1359863281
255.1081238 2688.7775878906
283.1036987 6064.3505859375
295.1041565 950.6679077148
307.1385193 1522.7692871094
312.1298523 3133.7492675781
340.1246338 6805.84375
360.1838074 944.5817871094
364.1617737 1131.9583740234
388.6901245 1244.0
397.2043152 2577.9519042969
425.7160034 6119.2392578125
426.2164001 2437.6616210938
433.2202759 962.7960205078
436.7075806 1066.1481933594
445.7166138 2459.896484375
454.2282104 35631.67578125
454.7297974 8872.6962890625
455.2314453 1501.3624267578
475.1894531 1210.5667724609
476.918457 1246.4434814453
509.2700195 1796.9359130859
509.768219 2716.9462890625
526.7518921 1071.6334228516
527.2458496 1479.1285400391
535.7595825 8737.8115234375
536.2609863 3031.7856445313
564.2700195 4947.6484375
564.7678833 2156.8310546875
565.2734375 1383.1428222656
582.7984619 1231.0661621094
583.3018188 2988.251953125
592.7810669 2420.6921386719
621.2940063 4574.32421875
621.7944946 1697.0594482422
626.3115845 1257.4393310547
626.8186646 3129.1357421875
649.800293 3592.3937988281
650.3011475 1916.7346191406
751.3427734 1309.3209228516
789.394165 1120.203125
END IONS
BEGIN IONS
TITLE=SH_AW_09112018_AW_01.4661.4661.3
RTINSECONDS=1901.8716
PEPMASS=435.561385158882 11308.9384765625
CHARGE=3+
98.98457336 6673.4858398438
102.0557404 1813.4526367188
110.071846 2129.806640625
119.081604 1767.6787109375
120.7921677 791.2901000977
129.1024475 5423.0893554688
130.0860443 1212.1046142578
132.5876923 771.4083862305
132.6667786 1188.3570556641
142.7913361 849.4010009766
147.1127777 1740.4406738281
175.1187286 1343.5087890625
210.9507751 1914.9134521484
216.1347046 1755.9625244141
228.1342621 1250.4339599609
230.1138153 4065.4333496094
280.104187 844.4699707031
362.2389221 1290.9671630859
467.5965881 859.4922485352
582.1940308 918.7056884766
606.3079834 2487.8508300781
848.4414063 973.7794189453
849.4482422 971.0123901367
913.5665283 1123.0574951172
END IONS
BEGIN IONS
TITLE=SH_AW_09112018_AW_01.4673.4673.3
RTINSECONDS=1905.81348
PEPMASS=382.178192138672 9371.9833984375
CHARGE=3+
82.30108643 901.870300293
84.08138275 1642.7686767578
86.09709167 1112.244140625
88.7984314 811.2310180664
110.0714111 7345.388671875
120.0811234 1201.990234375
122.8327789 937.2443847656
129.1027222 1554.2219238281
132.6469574 896.5043334961
132.7178345 931.057800293
142.7425385 813.458190918
154.0866852 792.4058227539
156.9765472 729.8568725586
166.0608215 866.1461791992
167.092453 1777.6568603516
175.1191711 987.1732177734
185.2711945 762.5037231445
187.1441956 2231.4814453125
188.3200989 833.5120239258
195.0884552 2152.2902832031
197.1637115 817.2158813477
204.0777588 813.7987670898
222.0876617 1007.3435668945
239.113739 1914.4161376953
342.1704712 1404.9017333984
347.6865845 2269.7944335938
348.1736145 2522.5512695313
362.7342224 889.9725952148
375.8516235 1300.7158203125
402.7018127 2937.8444824219
415.1461182 870.2352294922
453.2246704 8413.6767578125
453.7260132 2118.2866210938
454.2272339 1488.7426757813
485.6245728 846.4060668945
507.3719482 947.3087158203
1178.049316 940.4224853516
END IONS
BEGIN IONS
TITLE=SH_AW_09112018_AW_01.4675.4675.2
RTINSECONDS=1906.23642
PEPMASS=466.743556449165 8998.8271484375
CHARGE=2+
64.82422638 931.8863525391
64.82907867 2833.8327636719
64.83214569 1960.283203125
64.8352356 898.1086425781
67.80226898 705.3973999023
70.06578064 7496.3745117188
74.06065369 765.6719970703
84.08115387 1245.95703125
86.09695435 1048.3394775391
94.05213165 805.1459350586
102.0558167 1116.4782714844
108.8242569 860.6818847656
110.0712433 1149.0821533203
129.1019592 1875.0977783203
136.0752869 917.1264648438
141.102066 3436.2563476563
145.5979614 843.483581543
147.0758972 1210.4476318359
169.0965424 2603.9011230469
175.0710907 1220.4136962891
175.1186523 1291.6256103516
222.3392487 869.0151977539
266.4051514 888.3272705078
326.887085 973.6432495117
334.3653259 930.0817871094
370.7067261 1427.3178710938
379.7098694 4823.5859375
590.3233032 3882.025390625
661.357666 2674.0961914063
758.4127197 1639.9715576172
END IONS
BEGIN IONS
TITLE=SH_AW_09112018_AW_01.4680.4680.3
RTINSECONDS=1907.71488
PEPMASS=569.914978027344 9166.5283203125
CHARGE=3+
129.1021118 2806.1662597656
132.7870789 926.8861694336
132.8470001 1051.0238037109
132.8558655 1533.2044677734
133.3622131 850.9675292969
157.1336975 12978.87109375
175.1188965 1607.8419189453
185.1288147 6009.6538085938
185.14328 1148.1751708984
189.0868225 998.1305541992
199.0721436 1182.2145996094
223.1343994 927.2330932617
226.1181946 1641.1331787109
232.1404266 1776.88671875
258.1110535 989.856628418
448.2138367 3741.0146484375
523.8859253 955.5236816406
563.2459717 1505.0072021484
569.2852173 1165.8125
654.2716064 2078.595703125
692.2774658 1376.8420410156
697.7905273 5642.40234375
698.2877808 2011.6201171875
744.3004761 1263.4110107422
753.3024902 3053.4169921875
753.8078003 1609.6007080078
762.3051758 4141.076171875
762.8153687 1034.2535400391
821.3247681 1658.3043212891
936.3529053 3837.8203125
END IONS
BEGIN IONS
TITLE=SH_AW_09112018_AW_01.4682.4682.2
RTINSECONDS=1908.13788
PEPMASS=652.838074723818 9120.1123046875
CHARGE=2+
101.0714264 1501.7064208984
104.0588074 974.7181396484
107.2986832 804.8989257813
109.9624634 857.6369628906
110.0713654 1040.6643066406
119.0818558 15835.7119140625
126.1172714 947.1256713867
129.1022186 4459.0600585938
130.0864716 1366.8969726563
132.7823639 1447.8413085938
132.7926025 1509.8610839844
147.112854 2680.8371582031
193.6893616 1009.7483520508
195.0763397 6058.6000976563
196.0799713 1073.6055908203
198.0863647 976.7034301758
202.1189728 2495.2770996094
211.1062012 1015.6740722656
212.1036987 2640.06640625
216.1344604 1526.1046142578
222.6459656 1010.2038574219
228.1347046 2251.3088378906
230.1135101 34964.9765625
231.1163635 1077.6868896484
244.4179688 923.8088378906
275.2066956 992.1146850586
329.1808167 4419.1875
332.1123047 1102.0902099609
335.4477844 1044.3669433594
362.2392578 2670.0031738281
468.2134705 1265.0874023438
480.2355042 1113.6033935547
491.2805786 1978.0954589844
522.9658203 984.7808227539
538.2823486 2395.5061035156
593.803894 2537.4621582031
606.3084106 2960.0886230469
652.331543 1267.7231445313
652.8338013 3223.9020996094
653.3148193 1261.5947265625
719.3943481 4355.84375
830.4125366 1278.4875488281
848.4382935 6160.2294921875
849.4349976 1892.4503173828
958.4833374 1396.2526855469
959.4667969 5602.9521484375
976.4906616 7495.4877929688
977.4937744 1908.0573730469
1075.561523 15894.8662109375
1076.554199 4301.6147460938
1326.779785 1187.0831298828
END IONS
BEGIN IONS
TITLE=SH_AW_09112018_AW_01.4683.4683.3
RTINSECONDS=1908.28662
PEPMASS=483.912430954491 10956.5380859375
CHARGE=3+
102.0551147 1491.6359863281
110.07164 12809.484375
111.0747223 1308.1341552734
126.054985 1287.2845458984
129.1021423 3346.9174804688
132.5973053 851.4989013672
132.6559448 1262.6405029297
136.0756531 811.7526855469
169.0602722 1318.2065429688
169.0973511 1190.3724365234
175.1183929 3522.2622070313
187.0712738 1021.3218383789
193.1087952 1041.9832763672
195.1127472 1128.8936767578
221.1031036 1133.5928955078
275.2084351 1483.8533935547
278.1205444 1202.9577636719
298.102478 2647.2712402344
298.1362915 1275.2435302734
327.3729553 996.76953125
338.1712036 1412.7810058594
341.1485291 984.3932495117
369.1396179 3077.5910644531
399.7201843 1491.1080322266
427.1818542 1207.1391601563
448.2457886 3158.1584472656
451.2224731 6278.5
451.7216492 1573.7120361328
458.1896973 2559.1179199219
483.2150574 1440.2784423828
483.7183838 1037.6184082031
496.772583 3592.9968261719
497.2718811 1917.7391357422
555.2322998 1517.9272460938
623.6136475 1052.7147216797
681.338623 3527.7946777344
701.3764648 2862.7873535156
763.3721313 1267.9903564453
764.3704224 3088.24609375
798.4362183 4038.0539550781
895.4856567 1977.5704345703
1088.341187 1057.8715820313
END IONS
BEGIN IONS
TITLE=SH_AW_09112018_AW_01.4698.4698.3
RTINSECONDS=1913.28474
PEPMASS=450.228607177734 12408.494140625
CHARGE=3+
98.98455811 2610.3452148438
101.0711899 1897.6552734375
103.0543976 843.3734130859
110.0714035 3523.4965820313
120.081131 10151.291015625
129.1021729 1894.0771484375
132.8809814 1943.6379394531
158.0928497 861.2560424805
227.0814514 879.9889526367
286.149292 1137.3208007813
374.9925842 1042.2790527344
380.303009 973.0697631836
414.2087402 1776.2751464844
431.2309265 1243.8588867188
461.1807556 842.1459960938
461.2453918 3739.9130859375
542.2680054 4577.5576171875
571.289917 1178.3746337891
572.2803955 1492.0777587891
589.3012695 2315.5998535156
660.3492432 1000.5936889648
661.3400269 1590.9571533203
689.3355103 4012.8015136719
760.3654785 1607.9055175781
936.0678101 1008.0710449219
1130.498535 1087.4085693359
1256.292603 993.3736572266
1308.149902 1057.490234375
END IONS
BEGIN IONS
TITLE=SH_AW_09112018_AW_01.4699.4699.3
RTINSECONDS=1913.4336
PEPMASS=379.525724237387 9632.5244140625
CHARGE=3+
81.01966858 837.7471923828
81.0696106 734.3206787109
84.08135986 2525.4575195313
98.25367737 776.3756713867
110.071373 969.5096435547
112.0591049 756.3468017578
132.7355194 1599.5688476563
132.7440796 1216.0236816406
141.8877869 836.8363037109
153.102066 2568.2543945313
175.1193237 1389.0029296875
201.1059418 1746.4390869141
214.6396179 1602.1456298828
216.9046326 769.2044677734
251.046402 1288.7080078125
454.7362061 4234.1059570313
455.2420044 1067.3045654297
520.2559814 2007.1557617188
637.7565308 899.1116943359
850.0482178 1176.6702880859
END IONS
BEGIN IONS
TITLE=SH_AW_09112018_AW_01.4700.4700.3
RTINSECONDS=1913.58252
PEPMASS=412.207458496094 9474.935546875
CHARGE=3+
86.09700012 2116.5795898438
110.0715408 13069.0556640625
120.0815277 975.0358886719
129.1023712 7395.4052734375
132.5223389 1178.0128173828
132.5380554 1023.8052368164
136.0757751 4664.271484375
141.2047882 1070.5877685547
175.1184235 1663.9630126953
193.0969391 2828.4541015625
221.0908508 1021.7578735352
222.0416718 971.8747558594
246.1584625 873.8114624023
390.8757935 1663.8553466797
405.8656921 1350.7073974609
503.2529602 1709.6961669922
527.2550049 2391.1408691406
591.2545166 1376.1146240234
602.3223267 1442.33203125
666.8505249 977.8011474609
1025.221191 1013.676574707
END IONS
BEGIN IONS
TITLE=SH_AW_09112018_AW_01.4706.4706.2
RTINSECONDS=1915.44378
PEPMASS=608.788554910835 9023.8017578125
CHARGE=2+
84.04489899 2505.5908203125
84.0814209 2409.7907714844
84.14541626 824.9889526367
88.03984833 5349.8950195313
102.055603 5477.693359375
112.0401306 1171.0720214844
113.0568848 922.5001220703
129.1025085 3116.5563964844
130.0856628 1755.0865478516
147.1130676 2947.548828125
217.0817871 3078.5383300781
227.0662384 10524.0400390625
239.0953979 894.8922729492
245.0768127 15075.9560546875
259.0924072 2240.9250488281
275.2088928 1662.5864257813
312.1539307 1324.6458740234
346.1246338 1943.7005615234
356.1091003 2101.2202148438
357.7106628 1700.0860595703
374.1193237 7474.5004882813
386.2409363 1643.0754394531
403.267334 2714.4206542969
413.2236023 1781.7208251953
440.2117004 1393.5635986328
518.2929688 2443.7614746094
568.305542 2426.5361328125
608.7869263 3846.4418945313
657.6395874 1123.3569335938
714.4153442 18787.92578125
715.4173584 3016.7390136719
843.4558716 2040.6116943359
1098.896484 1233.4847412109
1201.921631 1166.7075195313
1215.283569 1531.5399169922
END IONS
BEGIN IONS
TITLE=SH_AW_09112018_AW_01.4708.4708.3
RTINSECONDS=1915.86654
PEPMASS=430.869554800863 10790.5927734375
CHARGE=3+
98.98466492 12735.68359375
103.2012634 809.3257446289
110.0717087 8299.3388671875
120.0810547 1532.9464111328
126.6046982 793.867980957
129.1021271 3901.8645019531
130.0858154 1247.5529785156
132.5680237 783.916809082
132.6369019 1319.8542480469
136.0756531 3773.0141601563
208.9526062 4470.2465820313
209.1394806 3216.0893554688
210.9497681 1866.4405517578
230.0807037 1036.6671142578
236.981308 859.1981201172
237.133728 2918.6166992188
271.6438904 3844.408203125
313.1630859 936.1003417969
322.1676025 942.0059814453
349.7006836 1703.7951660156
360.0280457 1336.0794677734
394.694519 2364.5063476563
397.5257568 1041.4061279297
403.5339966 2393.6394042969
403.6998596 885.2518310547
430.2327881 970.1229248047
430.8678894 1038.9786376953
431.2328186 2612.1877441406
539.5697021 1028.9456787109
570.2778931 2050.7639160156
625.3296509 5102.9243164063
724.3972778 3005.4921875
742.6259766 915.5686645508
761.21875 930.0482788086
1038.304932 976.0311279297
1105.697998 1054.9609375
1139.002563 965.8341064453
1152.968628 1139.0010986328
1154.364258 1065.3298339844
END IONS
BEGIN IONS
TITLE=SH_AW_09112018_AW_01.4713.4713.4
RTINSECONDS=1917.34548
PEPMASS=419.729217529297 9724.16015625
CHARGE=4+
122.1018524 799.3259277344
129.1017914 1880.8334960938
132.8113861 2006.9448242188
136.0757904 6333.8481445313
143.1176605 1412.7204589844
147.1126099 1339.9298095703
149.0228424 1990.9659423828
172.9774323 846.5810546875
175.1190186 1234.2983398438
204.4222717 764.1833496094
222.5075226 866.6581420898
303.1055908 850.5095825195
355.8030701 883.1096191406
401.212738 1110.7023925781
431.0821838 862.2760009766
556.8217773 1090.2376708984
689.7945557 1183.0211181641
960.1306152 1076.962890625
1619.79834 1192.8665771484
END IONS
BEGIN IONS
TITLE=SH_AW_09112018_AW_01.4714.4714.3
RTINSECONDS=1917.49428
PEPMASS=441.887268066406 7612.33056640625
CHARGE=3+
104.5546188 843.3327026367
110.071701 4575.5346679688
111.0692596 848.1804199219
114.0776367 921.9400024414
127.9720306 724.4033203125
129.1021729 2318.5556640625
129.8901825 1003.2982788086
130.0865326 936.6227416992
132.5551758 833.5310668945
136.0758057 1928.0646972656
169.516922 725.6613769531
171.482605 801.1749267578
181.1941833 816.3168334961
182.0448761 736.901184082
184.8291931 765.8829345703
186.2852325 802.0933227539
186.7680511 765.6044921875
197.0461426 864.2951660156
256.8706665 968.1906738281
341.1952209 1133.25390625
346.6768799 915.3038330078
382.1946716 985.73046875
403.2028503 1106.3094482422
409.2044983 1289.4072265625
421.4584961 926.8904418945
488.7756042 1083.0906982422
888.1293945 1069.9842529297
1292.469482 1275.7750244141
END IONS
BEGIN IONS
TITLE=SH_AW_09112018_AW_01.4721.4721.4
RTINSECONDS=1919.67636
PEPMASS=387.212554931641 6169.57080078125
CHARGE=4+
110.0711365 3365.6926269531
129.1018066 4255.8818359375
132.7166748 1094.4654541016
132.7883148 982.8965454102
132.7967682 959.1287841797
155.0812836 2527.0964355469
166.0601044 970.6960449219
175.1188049 3279.4165039063
235.118454 2413.337890625
254.1474457 947.868347168
285.0125732 1179.7459716797
295.8520508 849.8151855469
355.0697937 2575.2390136719
369.4528503 1333.3486328125
387.2703857 3180.0810546875
425.2631226 1428.5123291016
534.3075562 1186.4702148438
611.3295288 2404.4113769531
647.3932495 901.03125
END IONS
BEGIN IONS
TITLE=SH_AW_09112018_AW_01.4723.4723.2
RTINSECONDS=1920.09882
PEPMASS=402.732066414275 14286.349609375
CHARGE=2+
60.04518127 3001.4045410156
64.45964813 2434.5612792969
64.46333313 3292.5725097656
70.06595612 2353.5388183594
71.77159119 747.7932128906
72.08177948 1118.9553222656
76.92896271 825.2638549805
78.97387695 812.8749389648
84.08145142 2526.900390625
84.32736206 849.6182861328
86.06069946 2668.5246582031
86.09687042 4676.0859375
87.733078 955.0960693359
90.56869507 864.7374267578
97.8346405 798.5010986328
107.337059 762.7904663086
110.0719986 1897.4438476563
114.0552139 2433.4870605469
121.4827728 858.1475219727
129.1023407 2534.203125
132.7169189 786.1334228516
132.728241 1043.23828125
175.1184235 2936.0458984375
184.0095367 881.1337280273
206.96138 806.5260620117
222.3619232 863.7169799805
235.2399902 844.0161743164
259.1760559 1232.2489013672
302.6920776 1454.9720458984
331.4866028 833.4974365234
346.2086487 2983.6032714844
384.7214661 1043.8648681641
402.7315063 2029.0753173828
416.2941895 1205.5268554688
517.3439331 2201.0002441406
604.3758545 1564.2258300781
691.4119873 1727.4442138672
END IONS
BEGIN IONS
TITLE=SH_AW_09112018_AW_01.4724.4724.2
RTINSECONDS=1920.25854
PEPMASS=591.815002441406 10769.2685546875
CHARGE=2+
84.04510498 2375.4995117188
84.08132935 3113.8520507813
85.08455658 1031.5482177734
86.0969696 12147.4423828125
88.85501099 981.2061767578
93.95789337 841.4166259766
102.0553818 3193.9050292969
129.1020966 4250.3452148438
131.1180878 9223.2724609375
132.5360718 1077.9345703125
132.6194153 1164.6318359375
152.0334015 908.2753295898
171.1123047 2790.5261230469
181.0984955 995.5737304688
199.1076202 2368.9248046875
208.0982056 1406.0904541016
225.1231232 2619.2944335938
226.1175995 947.1467285156
226.15448 2081.5300292969
242.1495056 6851.7397460938
372.1929626 9078.029296875
422.7165833 993.4976196289
461.5736694 920.8748168945
471.2432556 3520.30078125
471.7447205 1199.4294433594
518.2570801 1278.5118408203
651.0809937 969.9524536133
743.3829956 6813.1704101563
744.3764648 1186.7399902344
912.6925049 1271.7836914063
941.3168945 1369.7231445313
941.479248 17313.201171875
942.4865112 4817.1171875
END IONS
BEGIN IONS
TITLE=SH_AW_09112018_AW_01.4726.4726.2
RTINSECONDS=1920.71124
PEPMASS=413.203051760506 10704.361328125
CHARGE=2+
64.82725525 1776.8552246094
64.83219147 1477.6749267578
64.83506775 1719.1242675781
70.06594086 2531.728515625
72.08158875 2230.216796875
84.08144379 1564.8798828125
86.09712982 1541.0056152344
100.0764999 1316.3137207031
110.0718613 5319.009765625
120.081131 1630.8118896484
129.1021576 2317.0654296875
136.0756073 1414.8980712891
145.097229 1955.4288330078
173.0918579 972.5178833008
206.7803802 963.0626220703
251.1004333 886.8140258789
261.9646912 893.0078125
264.2975159 961.6168212891
308.5870056 1026.0654296875
417.2191467 1018.6717529297
END IONS
BEGIN IONS
TITLE=SH_AW_09112018_AW_01.4730.4730.3
RTINSECONDS=1921.83774
PEPMASS=533.909362792969 7840.6611328125
CHARGE=3+
120.5598145 888.0931396484
129.1021576 2346.6123046875
132.8436737 1887.6411132813
136.0756378 8358.095703125
174.817215 890.7797241211
175.1187592 2324.1594238281
225.0426788 1297.7553710938
239.0935974 2049.9165039063
239.1147461 1552.0269775391
253.1112061 2931.8911132813
299.0598755 1056.9215087891
309.6552124 1445.9272460938
344.1638184 8269.9296875
344.6654663 916.7166137695
353.1684265 4705.0068359375
378.1388855 1161.3770751953
379.6821899 2494.2233886719
380.1861267 1450.6594238281
388.6875 1061.7574462891
396.1549072 1338.1745605469
475.2268677 3005.3837890625
477.2189636 1639.4439697266
487.2038879 1437.0773925781
505.2148743 5777.1801757813
604.2592773 1150.0065917969
661.2893677 7624.9155273438
681.3103638 976.4800415039
735.1577148 977.0592041016
824.3493042 4043.3740234375
825.3577881 1746.6046142578
895.3978271 2462.0334472656
896.3868408 1148.6364746094
922.6167603 1025.5646972656
923.6508789 1142.7369384766
982.4260864 3854.466796875
1243.332397 1033.9422607422
END IONS
BEGIN IONS
TITLE=SH_AW_09112018_AW_01.4731.4731.4
RTINSECONDS=1921.98648
PEPMASS=466.5009765625 9362.5595703125
CHARGE=4+
129.1023102 14419.6494140625
131.0812988 987.9113769531
132.5911255 1250.0998535156
136.0761566 1729.7670898438
175.1185608 1325.4134521484
183.1484375 1963.4243164063
196.3454742 979.9626464844
200.1405334 1515.9390869141
214.640213 3655.71484375
335.3444214 932.8423461914
378.5090942 952.1264038086
460.5914612 1042.4091796875
465.7571411 1307.2945556641
466.2550659 2957.7434082031
466.5075378 1569.3220214844
472.293396 1321.0323486328
493.9305725 1177.5733642578
504.6118164 14122.6201171875
504.9459534 8645.970703125
519.9384766 1282.4611816406
520.2695313 1458.3348388672
525.944458 8723.2724609375
526.277771 4522.9951171875
526.6119995 2476.5793457031
560.2382813 2525.21484375
641.7637329 2325.6867675781
642.2712402 1833.9996337891
721.6807251 987.3977661133
736.3117676 1017.3383178711
END IONS
BEGIN IONS
TITLE=SH_AW_09112018_AW_01.4741.4741.3
RTINSECONDS=1925.22498
PEPMASS=559.3017578125 5822.13671875
CHARGE=3+
129.1021576 8747.6337890625
130.085968 1716.3890380859
132.6577148 1404.6374511719
132.7288361 1006.0596923828
135.4054871 967.8461303711
136.07547 1414.4029541016
138.9541779 807.9595336914
143.1177063 1986.1966552734
147.1127167 2714.5246582031
203.0852509 1838.03515625
240.1321869 916.6560058594
247.6641235 858.4325561523
248.7580261 1048.4520263672
266.1618652 828.29296875
279.083313 1008.5710449219
366.146637 1134.1109619141
461.5289001 983.0629272461
559.6347656 1095.904296875
696.8518677 991.0822143555
710.3687744 2247.7004394531
710.8737183 1980.8941650391
765.8894043 1299.7744140625
877.40979 1076.8236083984
977.2141724 1139.0895996094
END IONS
BEGIN IONS
TITLE=SH_AW_09112018_AW_01.4743.4743.2
RTINSECONDS=1925.67852
PEPMASS=482.718965791101 10260.6826171875
CHARGE=2+
70.06602478 2444.9580078125
74.06098938 1264.1075439453
83.06142426 745.1425170898
84.08141327 2013.1451416016
86.09707642 1670.1793212891
92.50206757 856.0741577148
95.34644318 694.4583129883
110.0716171 17629.45703125
129.1020203 1710.013671875
138.0671844 961.0037231445
168.0523376 803.7516479492
169.485672 820.6921386719
175.1188202 5581.3852539063
188.4468079 841.2811279297
193.1089783 2548.70703125
204.0774078 1101.9262695313
221.1038666 2584.7197265625
240.5843506 904.2885131836
277.7669067 973.5733032227
364.6344299 954.7341308594
441.7133484 1171.0229492188
450.7211304 8899.71484375
475.4317017 815.8141479492
482.7195435 1128.3933105469
487.493866 995.9274902344
511.3197327 959.0651855469
680.3341064 3641.0114746094
763.3664551 4704.6689453125
END IONS
BEGIN IONS
TITLE=SH_AW_09112018_AW_01.4750.4750.2
RTINSECONDS=1927.8615
PEPMASS=375.692596435547 9476.1533203125
CHARGE=2+
63.12516403 737.8870849609
64.80981445 3874.4467773438
64.81244659 749.8469848633
69.19986725 803.0328979492
70.06584167 1994.1644287109
77.22512817 779.3973388672
77.31198883 732.240234375
84.08135223 939.3990478516
85.6596756 725.2282104492
86.09688568 1469.3977050781
91.05780029 2879.4763183594
110.0716095 1593.2287597656
116.4055786 999.3792724609
127.0863342 1545.8122558594
132.773056 1775.7236328125
276.2574463 844.9348144531
357.0655823 924.1028442383
416.8628235 998.1854248047
461.8180542 814.4010620117
496.2538757 988.7285766602
596.2976074 919.104675293
END IONS
BEGIN IONS
TITLE=SH_AW_09112018_AW_01.4751.4751.2
RTINSECONDS=1928.01024
PEPMASS=424.739685058594 9895.2861328125
CHARGE=2+
64.82421112 1127.5870361328
64.82924652 2619.2744140625
64.83235168 1893.2054443359
69.15729523 842.3609008789
70.06559753 1007.697265625
71.26790619 816.228515625
72.08141327 9685.775390625
76.10636139 834.0171508789
84.08135223 2423.4270019531
101.5549469 756.4624633789
109.2053833 752.7611083984
109.8575439 785.7642211914
110.0711746 738.5205688477
112.4905548 766.8104248047
112.8912582 898.414855957
121.8667984 708.2084350586
129.1022949 1916.6196289063
132.5374146 861.1129760742
137.3078613 843.7728881836
143.0810699 990.1455688477
171.1488342 5069.248046875
188.9728088 873.0797119141
199.1446075 1904.3216552734
201.1233063 1029.2520751953
293.3806458 1137.0134277344
422.2233276 1302.4033203125
521.2871704 1186.9971923828
650.3338013 3625.4270019531
END IONS
BEGIN IONS
TITLE=SH_AW_09112018_AW_01.4758.4758.3
RTINSECONDS=1930.19238
PEPMASS=428.874420166016 7057.3388671875
CHARGE=3+
91.05817413 953.8874511719
98.98486328 6539.7612304688
102.055687 2051.7319335938
107.1493454 744.8140258789
110.0718307 1349.1520996094
129.1020966 4210.4223632813
130.0855103 985.3471679688
132.6607056 1065.1551513672
132.7213745 1142.7691650391
136.0753326 1529.0006103516
157.0253906 934.6268310547
158.0911713 1208.607421875
175.118988 1610.8828125
191.5700684 1025.5732421875
197.1284485 1174.060546875
208.9537964 2916.0695800781
232.1404572 1970.1451416016
327.6815491 1214.5904541016
359.0275574 3288.0983886719
361.1834412 2041.3967285156
460.2505188 1745.2902832031
504.7872314 983.5438232422
541.5765991 913.8511352539
557.3029785 2799.2878417969
631.2578125 998.5852050781
849.3161621 1145.2248535156
END IONS
BEGIN IONS
TITLE=SH_AW_09112018_AW_01.4765.4765.3
RTINSECONDS=1932.37464
PEPMASS=533.90891167481 13821.06640625
CHARGE=3+
120.2023697 852.1221923828
129.1020203 1584.1484375
130.0861511 1105.0815429688
132.6650238 827.4705200195
132.7462769 1139.9702148438
136.0757446 17312.0234375
159.0761871 1330.5228271484
175.1186066 5654.6381835938
187.0713043 1485.2719726563
195.0888214 1215.8039550781
201.1232147 1246.578125
207.1131134 1456.8724365234
207.1430969 855.6290893555
209.1933289 904.8536376953
218.6748047 1193.6683349609
239.1143341 9396.4658203125
253.1119843 7694.8823242188
267.1095276 1551.8245849609
295.6562805 1633.3045654297
306.1195984 1917.1595458984
309.6535645 3198.1323242188
324.1314392 1197.1140136719
330.6581726 1272.7291259766
335.1584167 1701.9830322266
344.1644287 16865.642578125
344.6672058 5315.6450195313
353.1694641 9934.4208984375
353.6706848 4121.6274414063
365.6848145 1982.2469482422
368.1575317 4437.1806640625
374.8505859 1062.9282226563
378.1401978 2341.3820800781
379.147644 1133.9770507813
379.6824646 8159.1313476563
380.1825562 1933.3236083984
388.6888123 5265.8198242188
389.1870422 1479.7231445313
396.1516724 2834.5842285156
441.177063 1026.9631347656
475.224884 6807.6059570313
477.2214966 4723.0981445313
487.2037354 3434.9768066406
505.2153015 13881.572265625
506.2225037 2613.2934570313
590.3048706 1424.0495605469
604.2700806 2065.0251464844
644.2657471 2290.0346679688
661.2894287 19519.0703125
662.2942505 3097.7238769531
705.34375 1148.7104492188
758.3568726 1290.2270507813
776.3700562 1577.8643798828
824.3532715 9206.5126953125
825.3590088 2254.5153808594
895.387207 4937.4995117188
896.390686 1968.2652587891
937.5437012 1070.3229980469
982.4225464 9839.7724609375
983.4259644 3624.4829101563
END IONS
BEGIN IONS
TITLE=SH_AW_09112018_AW_01.4769.4769.2
RTINSECONDS=1933.5018
PEPMASS=375.202268384375 10797.2333984375
CHARGE=2+
60.0455513 789.8588256836
64.95793915 2546.0646972656
64.96144104 1531.8459472656
68.33132172 810.270324707
70.06616974 906.5602416992
70.90803528 760.060546875
72.08152771 1157.0167236328
73.72689819 771.4497070313
84.08139801 1323.7525634766
86.09710693 1584.0668945313
91.05765533 1005.362121582
97.43527222 808.5335693359
110.0718536 879.1746826172
120.0809402 1137.7253417969
127.0873947 983.6145019531
132.7627411 632.9442749023
132.7677765 882.2102050781
132.7766724 1411.4921875
134.3221436 843.556640625
136.0763245 1218.9631347656
169.1340027 1214.8509521484
175.1207733 1132.0264892578
217.1367493 1012.2735595703
373.785614 912.7053222656
437.1481934 790.6551513672
484.4887085 878.651184082
END IONS
BEGIN IONS
TITLE=SH_AW_09112018_AW_01.4770.4770.3
RTINSECONDS=1933.6584
PEPMASS=385.1940045809 18269.373046875
CHARGE=3+
84.08131409 5178.2680664063
86.09742737 968.9274291992
90.85557556 737.5266723633
104.0170822 1601.7553710938
110.07164 1129.5205078125
120.6255646 822.8040771484
129.1025238 6064.5190429688
130.086441 1687.1544189453
132.648056 859.5469970703
136.0756226 8642.4970703125
147.1128845 2102.5437011719
147.7917633 823.5026855469
182.8157806 835.489440918
186.1236725 1856.8786621094
204.1342316 8079.30078125
235.143692 2437.7136230469
303.2026367 2735.2561035156
330.6596985 1136.5177001953
331.3906555 963.2106933594
332.7024841 755.5217285156
356.7044373 840.5827636719
466.2658386 3667.6940917969
475.1981201 993.2200317383
572.2163086 1504.0551757813
686.1835938 1207.9272460938
END IONS
BEGIN IONS
TITLE=SH_AW_09112018_AW_01.4771.4771.3
RTINSECONDS=1933.80726
PEPMASS=399.563208246371 9555.4287109375
CHARGE=3+
84.04533386 1380.4997558594
84.08140564 2214.4670410156
86.0970459 5989.4619140625
95.04114532 765.9996948242
102.055275 1675.5786132813
110.071991 1297.6010742188
120.0808411 1053.7038574219
129.1026611 2665.0173339844
175.015152 2082.7709960938
175.1193695 1199.7095947266
185.1646271 5595.6787109375
186.0872498 906.71484375
215.1400604 1991.9919433594
222.5767365 819.3353881836
226.0814514 1302.3399658203
244.094696 814.5325317383
256.1547852 1240.32421875
271.4799194 884.2982788086
272.171936 2460.7380371094
297.1201172 1311.48046875
335.7033386 1445.2510986328
350.5732117 889.603515625
368.1592712 901.5155029297
391.8340759 888.5797729492
400.267395 1027.9000244141
428.2454224 1071.1223144531
430.0316162 825.5502319336
483.758728 1231.7890625
484.2545166 1366.4588623047
486.5531616 884.3119506836
492.7654114 1568.5336914063
528.3253784 1352.9921875
599.3597412 2282.7280273438
632.7171631 938.6968994141
670.4037476 2285.2844238281
682.2078247 980.9157104492
692.0474243 894.0061035156
741.4360962 1113.6151123047
855.4798584 1580.2437744141
END IONS
BEGIN IONS
TITLE=SH_AW_09112018_AW_01.4775.4775.2
RTINSECONDS=1934.93412
PEPMASS=438.723544387465 7944.3310546875
CHARGE=2+
64.82730103 1492.0625
64.83055878 2016.1025390625
64.83351135 1672.2620849609
70.06593323 2216.3957519531
72.08145905 1020.627746582
72.48999786 877.2737426758
74.06079865 1201.6501464844
84.08138275 3391.7612304688
86.0970993 3091.6398925781
110.0715103 5396.5107421875
120.0811996 1578.2355957031
129.1026001 4114.8393554688
130.0859528 1426.3099365234
136.0757904 1076.6694335938
147.1122131 1055.1688232422
154.0866089 1041.7288818359
166.0614777 2072.3239746094
172.6884003 780.1110229492
223.1539459 941.0623779297
234.123291 1217.0323486328
244.4282227 787.9646606445
251.150116 2991.4284667969
374.7029724 837.9964599609
381.4904175 982.4809570313
382.1800842 5293.4897460938
382.6790466 817.5055541992
412.2595825 996.4771118164
421.2078552 1335.8629150391
477.3342285 1050.7160644531
626.2973022 3154.4260253906
763.3563843 871.4299316406
END IONS
BEGIN IONS
TITLE=SH_AW_09112018_AW_01.4777.4777.3
RTINSECONDS=1935.35652
PEPMASS=470.572448730469 7817.27490234375
CHARGE=3+
99.96051025 710.2249755859
101.0712509 1063.3159179688
102.0552292 1466.3284912109
110.0717773 2722.8564453125
126.0667114 814.2778320313
129.1022644 6053.8359375
130.0867615 1883.44140625
132.6004791 801.0146484375
132.6707153 1084.0559082031
136.0756683 1939.6199951172
141.0116119 881.0251464844
142.3882751 995.612487793
143.1177979 4447.6606445313
147.1132355 2829.6420898438
171.1126862 3059.0144042969
173.1286621 2239.4489746094
187.1445923 2283.1467285156
194.0742188 905.2481689453
209.0912476 945.5357055664
226.1187439 1828.7484130859
261.155304 2490.6833496094
325.2840576 832.9535522461
344.1651917 1430.9194335938
405.1766663 1062.8736572266
413.8687134 2431.9636230469
440.6929626 1288.3980712891
620.3005981 1595.3104248047
620.8041382 1078.2230224609
776.3694458 2409.4333496094
840.9197388 967.8145751953
851.0780029 1033.8277587891
880.3771973 1347.2883300781
1134.86438 981.8983764648
END IONS
BEGIN IONS
TITLE=SH_AW_09112018_AW_01.4782.4782.2
RTINSECONDS=1936.83504
PEPMASS=393.744659423828 10249.9716796875
CHARGE=2+
64.72201538 4091.8530273438
67.84716797 880.2779541016
72.08148193 1138.4868164063
74.0265274 865.2734985352
84.08152008 2610.9790039063
85.78331757 815.5974121094
86.06078339 1184.0491943359
86.09700775 9832.4541015625
105.9529114 858.5791625977
111.8302078 754.6942749023
129.1023407 2586.0571289063
132.8158112 958.6391601563
132.824646 1549.5629882813
136.0756531 977.1881103516
138.0917053 829.5469360352
142.1221008 1606.4794921875
147.112793 2448.9123535156
150.7636871 832.1791381836
152.1072235 1432.8492431641
187.1437073 3004.2690429688
215.1385803 1304.890625
256.8651123 813.4666137695
286.1748962 1460.1602783203
326.1694946 1200.404296875
391.5415955 825.642578125
393.7449341 1303.2670898438
479.2776184 970.840637207
527.2947998 918.0148925781
571.3445435 3334.6127929688
END IONS
BEGIN IONS
TITLE=SH_AW_09112018_AW_01.4783.4783.4
RTINSECONDS=1936.98426
PEPMASS=454.754005946105 6138.6162109375
CHARGE=4+
129.1023254 17676.6484375
130.1054688 1535.4763183594
131.0815582 1245.2078857422
132.6832886 1221.8876953125
132.6924286 1297.1134033203
155.1187897 927.5394287109
158.0918121 925.5903930664
175.1183929 1192.1558837891
183.1495819 1619.7509765625
200.1402588 1408.9057617188
214.6403046 2544.4040527344
272.1725464 1585.0405273438
321.6980896 875.9061889648
349.1903076 1203.7158203125
364.5120239 1041.7532958984
383.2125244 1462.0314941406
389.205658 1442.7338867188
397.7144775 1404.2341308594
411.2369385 1015.2797241211
434.5656738 1317.0084228516
454.7383728 7904.8046875
455.0033875 1587.8620605469
455.242218 1557.4246826172
476.2598877 911.2211303711
478.2632446 1514.8583984375
478.6000366 1786.5795898438
504.9401855 2117.5725097656
510.6148376 30156.208984375
510.949585 13252.4111328125
511.2849121 1997.6976318359
553.784668 1264.9650878906
680.3534546 1633.5843505859
697.3688965 1613.4927978516
708.3775024 1268.5520019531
848.4620972 974.6721801758
1050.333252 1087.4376220703
END IONS
BEGIN IONS
TITLE=SH_AW_09112018_AW_01.4784.4784.3
RTINSECONDS=1937.13324
PEPMASS=494.927244680385 8998.2275390625
CHARGE=3+
109.2705765 1017.589050293
110.0716248 7875.6157226563
129.1025238 4363.2788085938
132.4778137 764.1039428711
136.0756836 918.8197021484
171.1128693 822.8787841797
175.118515 2524.0808105469
182.9204407 891.2525024414
186.1237793 1573.3201904297
193.0056 813.4534301758
194.7650299 762.9318237305
197.2820587 807.9091796875
198.9419098 867.2044677734
214.1179199 1801.0567626953
226.1161652 1208.1287841797
243.1445618 1002.3363647461
268.1791687 894.6078491211
288.1699524 1976.837890625
296.6812134 1849.8132324219
325.1875305 1019.7734985352
333.1878662 3479.916015625
358.3585815 949.2312011719
372.3200989 1027.044921875
397.1490479 933.8121337891
417.7063904 1598.166015625
426.2217712 1405.5765380859
427.3000488 1227.3845214844
444.2172852 1296.9552001953
462.2294006 4242.953125
489.2564392 1106.6715087891
494.2694092 1095.8522949219
494.9298401 1163.9078369141
505.7384338 1281.4620361328
514.7400513 2508.8469238281
561.3015137 1924.9022216797
571.277832 1580.4677734375
592.3553467 1006.1996459961
632.3358154 1531.3305664063
747.3588867 1889.3548583984
834.3858032 1207.4938964844
865.8435669 1204.3022460938
873.4018555 1542.3168945313
891.4226685 4437.9936523438
892.4161377 1641.2296142578
1359.014404 1479.8942871094
END IONS
BEGIN IONS
TITLE=SH_AW_09112018_AW_01.4789.4789.2
RTINSECONDS=1938.612
PEPMASS=458.763792690314 12119.52734375
CHARGE=2+
64.82556152 1463.8790283203
64.83074951 2153.4987792969
64.83361053 1592.8522949219
70.06561279 2059.1081542969
72.08135986 3875.9619140625
76.24651337 847.883605957
84.04491425 3270.8764648438
84.0814209 2920.1926269531
86.09690857 13925.931640625
101.0714951 1735.3303222656
102.0552597 2999.0434570313
102.6209335 912.5380859375
104.0592346 968.7182006836
105.7124557 1041.8088378906
112.0873489 803.8472900391
115.086113 953.7901611328
129.1018982 2942.7641601563
130.0857849 1945.9284667969
132.7408752 1239.3264160156
132.7556152 986.4276733398
147.1122284 1393.7095947266
150.1855621 913.8286743164
175.1184692 1405.5288085938
179.9699249 847.5108642578
185.1646423 9492.1142578125
197.6997375 881.5274047852
213.1596832 5162.9697265625
232.0022888 859.9124755859
292.3388672 971.0673828125
339.7376709 1005.4371948242
403.6834412 846.4819946289
434.2321167 1126.1813964844
440.8381042 854.8326416016
543.2918091 991.7223510742
562.2957764 1309.5747070313
633.3297119 2010.7977294922
634.0357056 992.5200195313
644.3313599 899.6903076172
704.3673706 10801.7734375
END IONS
BEGIN IONS
TITLE=SH_AW_09112018_AW_01.4795.4795.3
RTINSECONDS=1940.47428
PEPMASS=621.33190199694 8186.18896484375
CHARGE=3+
129.1022644 49217.07421875
130.105545 1256.0089111328
131.0810547 3263.4858398438
132.5922089 934.3551025391
132.6648102 1167.0699462891
159.0757141 1347.9259033203
200.1396942 3264.3706054688
214.6394958 3550.1252441406
250.361496 1070.6016845703
272.1706848 2178.5544433594
332.1400757 933.587890625
413.4188843 988.6330566406
424.2639465 1359.2591552734
428.2711487 3517.8149414063
435.536377 1048.72265625
525.9418945 1438.6479492188
547.3059692 3959.208984375
563.2924194 1440.0007324219
568.6419067 4894.7817382813
568.9748535 2176.4343261719
599.9993896 9288.048828125
600.3280029 5004.1435546875
600.6619263 1671.6754150391
621.333313 12528.0400390625
621.6678467 8240.3720703125
621.9980469 3429.44921875
678.3607178 3427.7841796875
710.361084 3879.9802246094
710.8493652 1377.2646484375
726.3905029 2043.6643066406
735.8920898 1337.8526611328
742.3985596 1277.8885498047
747.4080811 4293.1958007813
747.8997803 7127.1318359375
748.4016724 1613.6878662109
756.4119873 22081.462890625
756.9174194 9082.1123046875
757.4136963 1819.0880126953
758.395813 2146.8076171875
779.4056396 2959.6547851563
779.9022827 6828.2524414063
780.402832 2400.0961914063
788.4146118 21075.09375
788.9140015 9864.2509765625
789.4161377 2383.8708496094
852.4658813 1227.6072998047
974.6463623 1147.6081542969
1084.550415 1529.3156738281
1148.540894 1628.7862548828
1152.550293 1202.6204833984
1846.887329 1254.0870361328
END IONS
BEGIN IONS
TITLE=SH_AW_09112018_AW_01.4797.4797.2
RTINSECONDS=1940.89734
PEPMASS=865.898326647276 36997.44140625
CHARGE=2+
129.0481262 9325.2041015625
129.1026306 2451.2458496094
130.0321503 58091.875
130.0862274 4050.5573730469
131.0354309 1111.5802001953
131.0815735 1459.1362304688
132.0658417 1517.2720947266
132.5330963 1136.7431640625
132.6246643 1263.1087646484
139.0502014 2521.923828125
143.0816956 12191.83203125
147.0586395 288622.09375
147.1129913 14968.0556640625
148.0621033 4288.8784179688
155.0808105 1668.9362792969
158.0273285 1478.3046875
161.0917511 3444.7478027344
167.0835419 1401.2939453125
171.0760803 3782.1784667969
173.0921631 13558.751953125
183.0767975 5490.5078125
185.128067 2735.3032226563
187.1072998 7432.8403320313
189.0874023 4054.029296875
197.0922394 1296.9509277344
201.0869904 10934.5380859375
211.0714417 1554.0323486328
212.1035614 5895.1328125
215.1027222 8737.962890625
217.0643463 1740.4768066406
222.0878601 3571.4965820313
227.1024323 2465.78515625
229.0832977 1291.5987548828
234.091095 5838.7099609375
240.0976257 15261.7587890625
242.1504669 4136.10546875
252.0965424 1317.0434570313
254.1139221 3999.9853515625
255.0924377 1401.8354492188
258.1097107 3550.2409667969
260.1072083 2365.8774414063
260.1602478 14849.6484375
262.0858765 5523.3383789063
266.4533997 1249.9422607422
268.0932312 2876.0581054688
271.0751038 4396.93359375
272.1248474 4829.7592773438
274.0859985 1804.3952636719
280.09375 2361.5949707031
284.1260986 2412.6428222656
288.1002502 8014.2470703125
296.1223145 1873.1715087891
301.0973511 6088.8344726563
302.137207 1694.4868164063
304.0964661 2543.0686035156
314.1348877 1711.4420166016
314.1708374 1295.3171386719
317.1291809 3402.6345214844
325.1532898 2245.2426757813
325.448822 1341.2056884766
335.1395569 3274.6225585938
341.1463318 1885.4722900391
345.1225281 43051.15625
346.1264954 1941.6295166016
353.1442566 2096.6398925781
353.1827698 2411.4809570313
355.1996765 5284.54296875
357.1238098 7760.0727539063
357.1696472 1079.9038085938
357.2148438 5458.3901367188
358.1087341 2444.2353515625
363.1328125 19671.693359375
371.1547852 6614.10546875
373.2081299 92334.0234375
374.2105713 7047.8989257813
375.1333313 30377.146484375
385.1172791 3382.5354003906
397.1739197 3503.1391601563
415.1824646 6303.9165039063
425.2021179 1741.9956054688
427.8263855 1408.5550537109
440.1713562 1363.345703125
444.1551208 1542.8430175781
449.2391357 3577.8444824219
454.1929626 3025.001953125
458.1707153 1902.3186035156
470.2286072 3276.3176269531
472.203949 6491.3676757813
477.7449036 2819.1069335938
484.2415161 4889.1044921875
487.2507629 7254.263671875
498.2207031 3575.2080078125
525.2692261 1458.4967041016
535.2174072 1695.7824707031
545.2037354 7737.5732421875
549.2658081 1893.0083007813
555.2396851 1407.5118408203
563.2155762 5028.4453125
567.27771 10686.48046875
575.793396 3603.91015625
584.3041992 80727.6328125
584.7961426 57878.48828125
585.2966309 29355.9140625
589.2250366 3136.2080078125
619.3088989 7783.8198242188
619.8009644 1757.0440673828
624.302002 1732.2158203125
628.3135376 13175.763671875
628.8151245 2220.5073242188
646.2561646 2409.0615234375
656.3301392 2413.7451171875
666.3122559 3189.4467773438
667.3433228 3320.6811523438
675.8297119 7557.3237304688
676.333252 3537.8562011719
684.3221436 5853.2587890625
684.8354492 35652.4140625
685.3471069 36372.3359375
686.3536377 2705.166015625
702.3428955 1636.5970458984
754.3441772 2663.0927734375
754.8447876 1636.8870849609
757.3757324 2480.1359863281
759.3030396 2939.5407714844
762.8587646 3814.0051269531
763.3466797 6701.6059570313
763.8467407 2198.3950195313
767.3519897 7212.6943359375
768.3793335 1929.5411376953
771.8586426 43730.7109375
772.359436 20450.228515625
777.3093262 2349.1918945313
778.383728 1845.7694091797
784.4212646 2073.4802246094
785.3658447 12187.45703125
786.3729248 1687.4001464844
796.3822021 10789.365234375
798.3082886 1750.19140625
816.3192749 2152.482421875
834.3372803 1773.3582763672
856.8880005 1661.7416992188
858.3686523 3210.2004394531
865.9000854 2371.6892089844
883.4194336 1997.0078125
897.4664917 37552.4140625
898.4709473 7529.4321289063
954.4890137 44336.58984375
955.486084 7591.1372070313
959.4204102 4251.0747070313
978.4638062 2734.0537109375
979.4421997 2022.8143310547
996.4616089 15335.3232421875
997.4661255 2449.2209472656
1028.440063 2482.7536621094
1046.44873 2533.9233398438
1055.532471 12820.40625
1129.49231 3101.1823730469
1147.509277 4615.4741210938
1150.57666 5253.8271484375
1151.576294 2512.3525390625
1168.58374 90982.7734375
1169.588379 23183.630859375
1170.554443 5423.7314453125
1171.526245 1649.1491699219
1255.619995 22723.005859375
1256.618652 6577.6704101563
1324.647339 2189.353515625
1338.611084 2011.0390625
1340.578735 1802.1228027344
1350.659058 10902.513671875
1351.65979 5428.4174804688
1358.596802 2213.404296875
1368.664917 169372.5
1369.665283 52345.4921875
1370.688232 4797.8896484375
1422.678711 3737.3266601563
1542.720459 2455.5100097656
1543.754028 1767.3597412109
1592.323486 1757.5115966797
END IONS
BEGIN IONS
TITLE=SH_AW_09112018_AW_01.4803.4803.3
RTINSECONDS=1942.7283
PEPMASS=480.251037597656 8265.5537109375
CHARGE=3+
110.0715485 2179.6831054688
129.1022797 2116.2731933594
132.6502228 1307.4244384766
143.1181793 10757.669921875
144.6289215 992.9974975586
171.1127777 4128.8803710938
175.1193542 2523.5075683594
265.6273804 858.072265625
477.2502441 2818.7072753906
480.2426453 1082.201171875
585.2875977 7062.1938476563
585.7871704 4213.984375
625.812561 1034.5501708984
626.3030396 2230.4030761719
631.7962036 921.282043457
634.8219604 14090.111328125
635.3200073 5096.1484375
635.8305054 1272.0093994141
823.5727539 984.3294067383
863.0614624 960.5308837891
928.8669434 1076.2379150391
END IONS
BEGIN IONS
TITLE=SH_AW_09112018_AW_01.4810.4810.3
RTINSECONDS=1944.91176
PEPMASS=473.565216064453 7847.1865234375
CHARGE=3+
101.071228 1036.1041259766
110.0715179 2085.69921875
120.0813446 813.5012207031
125.3919678 819.4455566406
129.1024017 3599.2229003906
130.0863647 1105.4750976563
132.6983643 1091.0290527344
136.0757446 9830.40625
147.1130524 901.0350341797
173.1285858 5390.8071289063
216.0974731 1878.3280029297
229.6174011 2474.1948242188
243.6142273 1629.9360351563
252.6188812 1559.6645507813
258.0970764 963.7653808594
261.1556091 1261.0715332031
268.7923279 840.7297363281
275.1256104 1579.7950439453
293.5247498 946.0857543945
294.174408 918.0616455078
424.2203369 1288.2604980469
464.2320251 975.8226318359
464.7302246 1469.6647949219
486.2200317 1659.8846435547
504.2279663 3431.3344726563
639.3060913 2803.7687988281
640.2975464 1152.6911621094
682.3599854 883.0942993164
746.3670044 1586.1646728516
1038.283325 927.8046875
END IONS
BEGIN IONS
TITLE=SH_AW_09112018_AW_01.4814.4814.3
RTINSECONDS=1946.03766
PEPMASS=462.244201660156 12506.7705078125
CHARGE=3+
104.0167007 863.092590332
109.4903488 902.8323974609
110.0714035 4266.8583984375
113.6319656 955.6875
115.0875168 1770.5710449219
128.7346802 789.0196533203
129.1022949 4613.1044921875
132.6057434 2134.392578125
136.0761566 997.7940673828
141.1023865 4226.2299804688
143.0813599 895.1502075195
153.3702698 919.6348266602
158.0927734 907.2272949219
167.0553741 1295.8103027344
169.0971069 4464.048828125
171.0742798 925.8619995117
175.1186371 3680.1752929688
216.0989075 1019.7946166992
224.6082306 882.882019043
229.1282349 1129.0721435547
240.1349182 1601.2048339844
242.7698669 832.4750976563
267.1713867 954.2518920898
272.1715088 4014.6752929688
333.1870728 898.7606811523
341.0202942 1332.8623046875
359.0275574 14750.4599609375
400.2680054 1107.3397216797
407.4009705 939.6557006836
426.2200012 3153.9033203125
429.0865479 3924.6628417969
462.2306824 22163.73046875
487.2574463 1043.2553710938
573.2695313 1204.4602050781
600.3835449 2124.0866699219
644.3292236 1047.1683349609
695.3720093 1168.337890625
930.2919922 1231.7322998047
1086.778809 1032.8465576172
1116.074829 1280.0499267578
END IONS
BEGIN IONS
TITLE=SH_AW_09112018_AW_01.4815.4815.3
RTINSECONDS=1946.18652
PEPMASS=375.527984619141 6291.6728515625
CHARGE=3+
81.38628387 714.7601928711
84.08119965 2315.5627441406
86.0969162 1619.8734130859
89.48571014 797.1425170898
91.05781555 1198.1607666016
92.73876953 847.4616699219
97.30323029 962.9785766602
102.6409378 784.8626098633
106.0708313 750.3399658203
110.07164 1589.4423828125
124.3515091 764.739074707
125.9019012 740.6662597656
129.1022339 2217.7255859375
132.4056091 876.3596801758
132.4653931 786.9518432617
132.4753113 1013.8859863281
169.9513092 823.9131469727
175.1175842 1396.7800292969
184.4704742 785.5441894531
287.0048828 1076.7297363281
289.0033569 1300.4333496094
357.0684204 1035.6165771484
359.0640869 1075.2241210938
375.2361755 1333.45703125
505.2723694 1014.0938720703
677.3512573 1148.4212646484
END IONS
BEGIN IONS
TITLE=SH_AW_09112018_AW_01.4819.4819.3
RTINSECONDS=1947.31368
PEPMASS=434.203491210938 15509.068359375
CHARGE=3+
95.04415894 709.650390625
97.36705017 871.5527954102
98.98462677 2886.4946289063
102.0552292 1196.8304443359
104.0533905 2378.98828125
106.9117737 746.154296875
110.071373 3255.0249023438
129.1022797 8431.486328125
132.6988983 1707.453125
132.7076111 1357.6877441406
136.0757446 1586.2253417969
175.1190338 1729.5120849609
235.0826569 2332.8471679688
252.1083832 2664.7810058594
257.6532288 1202.6494140625
267.1100159 1137.0697021484
288.2027588 9959.4482421875
331.6849976 2435.4750976563
399.5149231 1000.0677490234
403.2301941 4033.8640136719
416.8470764 1604.9796142578
428.8659363 979.2121582031
471.8476257 1077.8195800781
531.3253784 2055.9597167969
605.1772461 945.2734375
638.5346069 906.3348388672
639.2248535 1184.8521728516
882.359436 908.1040039063
END IONS
BEGIN IONS
TITLE=SH_AW_09112018_AW_01.4820.4820.3
RTINSECONDS=1947.46302
PEPMASS=476.584386300835 10492.0185546875
CHARGE=3+
101.0715332 4488.5546875
105.790657 858.672668457
110.0712509 9127.64453125
117.2915421 765.4039916992
120.080574 1160.5939941406
129.1021576 2971.6420898438
130.0862579 1645.5913085938
132.5552673 917.2170410156
132.5653992 1611.5034179688
147.1130371 3711.2587890625
150.3513794 779.4240722656
165.3191071 931.4974365234
171.1127777 891.5383911133
207.0877991 1104.4438476563
213.0872192 1013.3763427734
229.6161346 2737.939453125
244.1291962 1081.8895263672
252.1066284 2254.7592773438
252.1278229 3413.0397949219
262.137207 1605.7810058594
289.5116882 820.9587402344
293.6425781 953.6117553711
307.6425781 9556.4853515625
308.1441956 1935.5407714844
319.5305786 945.6190795898
350.1853027 923.1535644531
359.1920776 6467.0366210938
364.1848145 3059.5600585938
382.4171448 897.5270996094
460.2432861 1050.3035888672
486.2201538 2737.4182128906
531.2739258 1221.8619384766
602.3114014 2562.3588867188
691.8703003 992.2432250977
701.3789673 2364.0134277344
814.4710693 1645.359375
829.409729 1062.3426513672
END IONS
BEGIN IONS
TITLE=SH_AW_09112018_AW_01.4821.4821.3
RTINSECONDS=1947.6129
PEPMASS=606.336791992188 8511.7333984375
CHARGE=3+
129.0929413 1754.025390625
129.1022644 27083.79296875
131.0813141 2222.5991210938
175.1197968 1072.115234375
179.1626587 880.279296875
183.1494904 1048.4006347656
183.2437286 992.0601806641
200.1393585 1896.6834716797
214.6394958 2051.3212890625
411.2455139 1215.1918945313
425.1771545 881.6522827148
428.2724304 2410.0688476563
510.6147766 3139.1342773438
553.3126831 4039.4836425781
606.0024414 15119.5078125
606.3382568 11510.8642578125
606.671875 2616.6362304688
655.2278442 982.0083618164
678.8534546 976.384765625
687.3621216 3344.3796386719
688.378418 1056.1131591797
735.3987427 2802.2622070313
756.4109497 4116.8623046875
756.9020386 10045.5322265625
757.4031982 2799.4047851563
765.4179688 22046.837890625
765.9160767 9144.0830078125
766.4226074 1242.0383300781
908.0005493 1379.8778076172
931.1773071 1058.05078125
1102.564087 1659.0404052734
1195.101807 1225.0629882813
END IONS
BEGIN IONS
TITLE=SH_AW_09112018_AW_01.4833.4833.3
RTINSECONDS=1951.5549
PEPMASS=440.896345987839 6510.12939453125
CHARGE=3+
97.36839294 1358.9685058594
110.0716171 2347.4287109375
129.1024628 4418.8442382813
130.0861053 1577.6107177734
131.98526 718.0053710938
132.7142181 1710.1206054688
136.075882 5671.0361328125
137.0787659 1042.3269042969
143.1177979 7697.8828125
147.1128082 2250.6452636719
152.4169312 862.7136230469
173.1284943 1280.0811767578
175.1180878 1243.0561523438
387.7704468 803.1687011719
436.7235107 785.7530517578
440.5704346 2639.1948242188
440.7355957 1008.2707519531
440.9042053 1723.0555419922
526.2747192 1681.0812988281
547.1132813 1027.4807128906
563.2977905 1020.0094604492
575.7874146 2306.6779785156
END IONS
BEGIN IONS
TITLE=SH_AW_09112018_AW_01.4834.4834.2
RTINSECONDS=1951.70514
PEPMASS=643.779052734375 6664.44580078125
CHARGE=2+
110.0713882 1524.3973388672
115.0497818 894.4295043945
129.1019135 2645.3979492188
131.0814209 1694.2703857422
132.4617157 1061.4069824219
132.4767151 984.5897216797
132.5376129 1139.1121826172
132.5480499 1107.6882324219
136.0656891 1526.6715087891
136.0757599 23302.126953125
138.1593475 929.2750854492
159.0762634 8100.9555664063
171.0762024 1844.9385986328
175.1187439 3468.107421875
193.0966187 6081.63671875
202.5518036 964.2807006836
216.0982971 12502.6455078125
221.0918884 2084.8063964844
224.575882 1052.8259277344
233.0933228 1245.5262451172
250.1189117 1025.8118896484
278.112915 1546.4739990234
286.1153259 1202.3469238281
289.1607056 992.2764892578
312.0929565 964.0900268555
329.2146301 1071.7099609375
332.9285889 1037.4387207031
351.1672974 6736.13671875
408.1878052 1649.8983154297
418.1713257 1830.2669677734
462.5933533 1015.7210693359
475.1910095 1494.28125
515.2235107 1311.1392822266
543.2901611 1998.7855224609
557.9973145 1116.7923583984
566.2674561 1809.904296875
623.2874146 2536.2163085938
630.3091431 1063.7933349609
634.7745361 1130.7674560547
654.3609009 1196.7326660156
655.357605 1733.7526855469
680.3161011 4410.4741210938
737.3327026 6274.34375
794.3528442 7057.5625
851.3756714 12925.23828125
852.3759766 3172.4460449219
908.3969116 24752.59375
909.3881836 4208.3930664063
1071.462402 1875.8427734375
1128.46582 1968.6104736328
END IONS
BEGIN IONS
TITLE=SH_AW_09112018_AW_01.4838.4838.4
RTINSECONDS=1952.83164
PEPMASS=451.484008789063 7210.20068359375
CHARGE=4+
129.1022034 4576.2583007813
130.0860748 904.0090942383
132.6385193 1179.9874267578
132.6991119 1042.7829589844
147.1124268 1647.5640869141
157.109314 877.8576660156
175.1191101 925.0465087891
205.4109497 888.8516845703
226.1194763 1300.9351806641
254.622757 1056.3557128906
261.1548157 2549.6372070313
374.2402649 1224.9794921875
382.2962036 881.5419311523
405.0892639 918.4574584961
416.2327881 5848.9057617188
432.5454712 1025.7546386719
445.2763062 1967.3391113281
451.7475281 1070.3778076172
552.9385986 949.4447021484
1447.456421 1102.4710693359
1651.785278 1019.6173706055
END IONS
BEGIN IONS
TITLE=SH_AW_09112018_AW_01.4846.4846.3
RTINSECONDS=1955.36502
PEPMASS=396.872039794922 9947.099609375
CHARGE=3+
84.04492188 1767.7113037109
84.08132935 3235.5524902344
86.09703064 3795.5173339844
87.10086823 810.4253540039
88.66924286 808.0183105469
110.0717239 2932.4709472656
120.0807343 2081.9614257813
128.1069183 1132.9666748047
129.1027985 3917.8969726563
130.0864563 1642.1401367188
132.6713104 1064.3411865234
132.7430267 1044.5023193359
135.2085114 766.5747680664
136.0760956 1506.8265380859
137.0279694 783.6397705078
138.7421265 910.359375
141.1022034 856.5585327148
147.113205 1057.8804931641
156.0769348 1065.5632324219
173.1286774 5070.4458007813
175.1186981 1252.8841552734
178.4190216 815.7155151367
199.1810303 1362.2015380859
201.1233978 2359.6772460938
245.8466034 1030.5963134766
278.5730896 846.2363891602
284.1705017 1199.5130615234
288.1991577 782.7266235352
363.5553894 937.9094238281
402.2374573 1016.1885375977
402.3283997 1072.5083007813
876.8390503 861.3543701172
889.4101563 978.5703125
963.2753906 1065.5434570313
1206.473267 1029.5085449219
END IONS
BEGIN IONS
TITLE=SH_AW_09112018_AW_01.4855.4855.3
RTINSECONDS=1958.2512
PEPMASS=465.225564605401 22718.28515625
CHARGE=3+
101.0715256 5821.9907226563
102.055481 1885.3770751953
109.7007141 773.2171020508
110.0715103 1323.5270996094
116.0709915 1495.2590332031
129.06604 2775.1179199219
129.1023407 3122.1098632813
132.6403351 817.3212890625
132.7009735 1163.0180664063
136.0757599 2433.4189453125
143.0820313 936.5927124023
147.1132965 1304.5646972656
154.0499725 1739.3953857422
171.0760193 2083.7722167969
173.7721863 915.3977050781
174.8545532 825.9971313477
175.1186676 4814.3959960938
197.1286926 16310.8154296875
197.1470184 1085.8992919922
198.0856934 958.6011352539
198.1316986 1095.0159912109
215.1388245 7599.4965820313
216.8708649 793.6477661133
218.1521149 798.1254882813
225.1233368 1314.5158691406
235.0752106 917.0536499023
291.4869995 1040.1882324219
293.9879456 841.005859375
303.1819458 894.7393798828
303.2141724 5844.97265625
320.1358948 1021.1842651367
328.09552 983.4244384766
351.1771545 917.2938842773
353.1836548 937.678894043
357.1807556 1002.6821899414
357.5089722 2635.5971679688
373.1716003 1055.1540527344
378.5141602 1119.9548339844
432.2575378 2104.7026367188
436.727478 1598.5269775391
444.1561584 952.5930786133
453.7254944 1117.1605224609
468.724823 2147.1945800781
480.2434998 4017.2858886719
512.2440796 4683.6474609375
512.7428589 1861.11328125
526.7513428 2103.9897460938
531.3217163 2618.0354003906
535.2683105 2922.6232910156
535.7615356 8570.8369140625
536.2623901 1656.9206542969
558.7554321 1303.0949707031
567.2651978 2686.7292480469
567.758667 4698.7583007813
578.243103 989.1234130859
660.3720093 1531.9155273438
789.4042358 3712.2749023438
END IONS
BEGIN IONS
TITLE=SH_AW_09112018_AW_01.4860.4860.3
RTINSECONDS=1959.72954
PEPMASS=375.86797186828 6775.26025390625
CHARGE=3+
84.08158875 2448.5373535156
86.09710693 3017.30078125
89.21744537 931.2023925781
91.05778503 1600.3587646484
110.0717239 1390.9508056641
129.102417 1550.7109375
132.7745514 1315.3720703125
132.7832184 1417.0954589844
136.0754852 1707.8265380859
169.1334076 1049.6622314453
175.1196899 1258.2685546875
175.2651215 788.0095825195
289.0029907 849.8245849609
330.0132751 929.1880493164
357.0680542 896.8695068359
359.0644226 1719.2082519531
375.2359924 2121.4318847656
694.2655029 1069.8675537109
END IONS
BEGIN IONS
TITLE=SH_AW_09112018_AW_01.4861.4861.3
RTINSECONDS=1959.87906
PEPMASS=409.910247802734 6371.67919921875
CHARGE=3+
86.09701538 3214.8276367188
110.0715561 2442.3227539063
120.0810623 929.774230957
129.1024475 7223.3461914063
130.0863495 1108.9392089844
132.5956421 884.5249023438
132.6050568 1274.8215332031
136.0754395 1721.4290771484
147.1128235 1897.5201416016
175.1193542 1922.8250732422
197.1295929 856.2746582031
272.7650146 813.9907836914
300.1437988 1774.7313232422
308.6560669 2370.0300292969
391.1936951 1056.8460693359
409.2328796 901.2189331055
409.9091492 2240.5463867188
410.2414551 1715.9581298828
426.039917 941.2299804688
456.3320618 1875.4486083984
540.2481079 950.1835327148
616.3025513 2785.1130371094
876.6694336 1076.814453125
927.875 1134.005859375
END IONS
BEGIN IONS
TITLE=SH_AW_09112018_AW_01.4868.4868.3
RTINSECONDS=1962.0624
PEPMASS=426.210621524408 14202.779296875
CHARGE=3+
105.0686722 774.7305297852
110.0714722 10869.9765625
129.1023102 7529.2260742188
130.0650482 4170.2827148438
130.086319 1523.818359375
132.081543 1291.5079345703
132.7285156 1230.0072021484
136.0759888 2034.8714599609
147.1128998 2354.7453613281
159.091507 18310.498046875
160.0949097 1755.0589599609
167.0927124 1784.9731445313
170.0596771 1139.8237304688
175.1181335 1329.6593017578
176.9199677 929.2393188477
178.06073 2795.9660644531
183.112442 1762.7850341797
187.0862885 1800.6701660156
195.0874329 5617.2211914063
195.1136475 974.1549682617
201.1236877 967.424987793
202.0824127 888.1268920898
223.4763947 880.2010498047
225.0990295 1618.0075683594
226.1550751 1012.0209350586
244.1650696 5025.8037109375
245.1705627 860.1528320313
264.1088562 1414.8001708984
272.1715698 1218.9187011719
283.258667 1047.1302490234
315.6561584 1594.8273925781
321.1299133 1520.9293212891
339.1403809 2273.1813964844
372.6795044 1752.6500244141
378.151001 1631.1361083984
396.1617432 3740.3537597656
481.250946 1530.4470214844
509.2429504 3287.8354492188
565.2730103 1430.1497802734
582.2995605 2523.4331054688
768.3822021 1361.3439941406
1110.007813 973.0061645508
END IONS
BEGIN IONS
TITLE=SH_AW_09112018_AW_01.4870.4870.3
RTINSECONDS=1962.48504
PEPMASS=436.577270507813 3085.482666015625
CHARGE=3+
95.82596588 705.0045776367
98.98455811 1968.3547363281
102.0555573 1174.2827148438
110.0717163 2540.5947265625
119.0816422 1133.3608398438
129.1023712 2904.00390625
132.6231842 906.8839111328
147.1130981 808.0388183594
158.0921631 787.0628051758
164.1911316 861.5424194336
175.1186523 1860.5412597656
184.0965576 1085.0666503906
199.5796967 943.9460449219
230.1131592 1188.6402587891
282.1732483 1405.7412109375
288.2032471 850.6312255859
331.1908875 924.4779663086
331.2301941 965.612121582
333.4582825 818.7490234375
436.5753784 1200.3950195313
604.8311768 1909.0601806641
755.4207153 999.3919067383
END IONS
BEGIN IONS
TITLE=SH_AW_09112018_AW_01.4872.4872.2
RTINSECONDS=1962.9084
PEPMASS=814.84461601383 9987.4208984375
CHARGE=2+
130.0318756 3415.7250976563
131.080719 1156.3548583984
132.6061249 1115.1042480469
132.6914368 1101.5576171875
147.05867 16621.791015625
147.112854 2429.8786621094
153.0653534 1389.1669921875
159.0767517 2905.5290527344
165.0296936 1031.5791015625
210.0875092 9836.7763671875
216.0988312 1483.6129150391
220.1092682 1252.4053955078
228.0976563 4532.125
246.1274872 5505.150390625
249.7101593 956.9288330078
274.122406 4113.4487304688
281.1611938 1629.8388671875
282.1454163 2437.541015625
285.1204834 1262.7398681641
287.1169739 2929.9533691406
297.6016846 940.2336425781
299.17276 5155.970703125
309.1570435 1730.1577148438
315.1121521 13340.5986328125
321.158783 15840.625
322.1625671 1069.8065185547
327.1664734 10541.32421875
333.1229248 9606.998046875
334.1240845 1030.4953613281
396.1896362 1740.2985839844
420.2264709 1707.7120361328
591.2935181 3188.2414550781
643.281189 1912.4481201172
660.312439 6592.3061523438
691.2880249 1634.1068115234
692.2824707 2284.0817871094
774.3620605 2414.2263183594
806.3283081 2673.3984375
814.4399414 3272.8754882813
875.4035645 3341.5341796875
907.3775024 3755.298828125
989.4456177 3477.9948730469
990.4388428 1432.4078369141
1021.42511 3582.0349121094
1058.478271 1981.3897705078
1059.455078 1897.7956542969
1076.481689 12207.134765625
1077.478271 3806.5078125
1090.427124 1515.1513671875
1091.416626 2391.7749023438
1108.452026 12455.9873046875
1109.44165 3448.3803710938
1175.543579 3561.9699707031
1207.524902 3083.2993164063
END IONS
BEGIN IONS
TITLE=SH_AW_09112018_AW_01.4878.4878.3
RTINSECONDS=1964.73894
PEPMASS=492.581787109375 8899.7138671875
CHARGE=3+
110.0714493 1185.4206542969
129.1021423 2642.7685546875
130.0855713 952.6628417969
132.7610626 925.4481811523
132.8300018 1143.2583007813
136.0757446 1290.6968994141
191.3373566 1002.7910766602
224.9359894 909.3728027344
308.1647949 1145.0548095703
309.3624878 834.4221801758
483.2065125 990.4515380859
489.2742004 2051.7819824219
492.2256165 1217.6020507813
549.9467163 1040.3367919922
576.3070679 1015.8029785156
615.3223267 1308.0579833984
633.3301392 4801.2036132813
730.3205566 6015.3237304688
731.3200073 1482.9150390625
994.1005249 1082.2384033203
1155.59082 1055.2972412109
1183.276123 1021.4783935547
END IONS
BEGIN IONS
TITLE=SH_AW_09112018_AW_01.4882.4882.3
RTINSECONDS=1965.86526
PEPMASS=569.288879394531 8305.171875
CHARGE=3+
129.1019287 2308.5307617188
132.6126862 1427.9204101563
134.3871307 862.4512329102
185.9640656 927.5275878906
187.201355 927.3025512695
292.8993835 1100.2139892578
340.6881104 985.7366333008
416.2984924 1234.6983642578
518.7025757 1081.7684326172
527.2788086 925.8195800781
542.2833862 1937.3546142578
547.9540405 2540.9018554688
569.2852783 1217.2901611328
572.81604 1444.9730224609
602.3633423 1116.5086669922
638.8109131 1046.5052490234
689.3925781 2449.0495605469
776.4281006 1631.5850830078
833.4472046 3850.7868652344
934.4946289 2646.33984375
1144.621948 1969.7298583984
END IONS
BEGIN IONS
TITLE=SH_AW_09112018_AW_01.4887.4887.3
RTINSECONDS=1967.34378
PEPMASS=512.5750174476 2711.9404296875
CHARGE=3+
109.8663559 793.7399902344
110.0717087 2142.7663574219
116.0707245 3099.1494140625
129.0656281 1318.2684326172
129.1024323 4269.203125
130.0501099 1894.1693115234
130.0862579 1112.8829345703
132.7554321 1291.0847167969
132.8248596 977.7501220703
141.0659485 1376.9577636719
143.0816498 2174.5161132813
153.7610474 843.4920654297
159.077652 1090.1325683594
161.0921478 2706.8435058594
169.0608521 3210.84765625
171.0770264 1216.607421875
183.1139069 1468.8155517578
187.0713196 2530.3259277344
189.0878601 1531.7312011719
201.1239014 1951.1873779297
227.7540283 932.8356933594
229.1195526 1478.5579833984
241.0820618 2630.4604492188
246.1081543 874.5450439453
259.0922546 1065.6818847656
294.1443481 1041.1700439453
298.1021118 1173.4698486328
360.2334595 1627.7615966797
376.2553711 1065.4934082031
427.1462097 1420.0531005859
432.2255554 3022.5270996094
462.1949158 994.1513671875
487.7447205 5320.228515625
488.2467651 1379.8203125
496.7453613 1708.5826416016
505.2930603 1137.8175048828
512.2540283 1034.2341308594
540.6886597 1129.6136474609
546.2824707 1251.8679199219
572.0640259 1028.8397216797
601.7946777 1270.2613525391
645.3513794 1153.5659179688
673.3311768 1850.8897705078
735.3743896 2431.93359375
781.8088989 966.6237182617
791.109314 1079.9975585938
863.4338989 2313.3759765625
END IONS
BEGIN IONS
TITLE=SH_AW_09112018_AW_01.4891.4891.3
RTINSECONDS=1968.47028
PEPMASS=523.266044359826 17645.103515625
CHARGE=3+
112.0873642 1992.7885742188
115.0871201 1126.1838378906
125.2201767 835.5603027344
129.1022339 3585.7177734375
130.0317993 962.258972168
131.4020386 931.7463378906
132.8484802 1099.240234375
132.8568115 1703.5871582031
136.0691833 676.2322387695
136.0758209 6945.6396484375
139.0860901 825.8012084961
147.0582275 1164.3525390625
156.8243866 960.1202392578
175.1194305 3235.5485839844
194.0071259 933.7876586914
195.113327 869.6782226563
235.627121 1373.82421875
257.402771 973.905456543
264.1376038 1734.6241455078
478.4144592 900.0887451172
502.2539673 1094.8654785156
508.2488708 4653.1708984375
517.269104 1355.8168945313
517.5908203 5492.7065429688
523.2672729 76353.140625
523.6004028 37934.1328125
523.9343262 7780.2602539063
532.1279907 1038.3190917969
584.2911987 3568.9926757813
683.3359375 1618.3558349609
683.8370361 1342.6387939453
697.3359375 1415.5517578125
705.8534546 1028.0472412109
706.3458862 1610.5375976563
739.3453369 1805.5047607422
761.8624268 8166.669921875
762.364624 6106.9990234375
762.8609619 1313.7926025391
776.3800659 1324.0231933594
1396.414063 1181.8040771484
END IONS
BEGIN IONS
TITLE=SH_AW_09112018_AW_01.4892.4892.2
RTINSECONDS=1968.6204
PEPMASS=622.257506160644 7686.818359375
CHARGE=2+
97.02915955 961.6131591797
110.0715714 20765.927734375
110.0784683 1374.4427490234
110.3738098 845.950012207
129.1022339 9013.888671875
130.105545 1111.4375
132.6068878 860.0599975586
137.2729797 932.7902832031
138.0660248 1467.6955566406
143.1965179 931.6739501953
156.7422943 893.6776733398
167.0925446 1300.0355224609
172.623764 970.2402954102
195.0876923 6145.4291992188
258.2457886 958.418762207
297.4493408 1066.2823486328
428.2683105 1063.5916748047
484.9089355 1052.1594238281
520.2258301 1319.8435058594
523.2249146 1374.7078857422
532.2266235 5164.6352539063
532.7266235 1969.0444335938
541.2305298 17005.892578125
541.7312622 4585.0991210938
541.9745483 1118.2956542969
613.2523804 4197.67578125
622.2576904 43774.66796875
622.7579346 13846.62109375
703.7996826 1169.6130371094
747.901123 1227.099609375
756.9110718 2104.0263671875
780.4020386 1081.9240722656
788.9087524 2662.9995117188
1049.42395 2778.0659179688
1050.432007 1610.4819335938
1081.454102 1527.2025146484
1082.441162 1814.8853759766
1106.44873 8617.8994140625
1107.434937 2231.6235351563
END IONS
BEGIN IONS
TITLE=SH_AW_09112018_AW_01.4897.4897.2
RTINSECONDS=1970.0988
PEPMASS=391.283966064453 9711.19140625
CHARGE=2+
57.07080078 1077.072265625
64.82260132 755.8063964844
64.82807159 2382.8110351563
64.83146667 1448.2835693359
70.06591034 1519.5172119141
71.08610535 1363.8952636719
72.08148193 2620.1916503906
73.83441925 760.711730957
83.97574615 769.9166870117
84.04515839 943.2125244141
84.08132172 1813.5985107422
86.09709167 2075.7744140625
110.0715714 1177.8426513672
129.1023102 1100.3634033203
132.7757111 1235.4305419922
132.8352509 882.73828125
132.8444519 1297.2822265625
136.075943 1048.0728759766
149.0233154 12740.4873046875
154.8605652 766.9244995117
167.0337677 2257.701171875
186.4729919 751.1737060547
233.027832 803.5686035156
260.6673584 800.9534301758
315.1125488 819.123046875
339.4530334 793.0513916016
405.9826965 992.6335449219
502.5770874 834.5391845703
665.4832153 978.8100585938
END IONS
BEGIN IONS
TITLE=SH_AW_09112018_AW_01.4901.4901.2
RTINSECONDS=1971.22542
PEPMASS=384.692755635792 13530.388671875
CHARGE=2+
54.04387665 889.8394775391
60.04534531 1321.0167236328
64.82311249 872.8786010742
64.8278656 2545.4833984375
64.83110046 1791.7376708984
70.06585693 2588.9311523438
72.08140564 2236.5107421875
84.0813446 2541.0085449219
86.09703827 1199.7117919922
87.47601318 695.2244262695
90.47499847 803.9222412109
97.36722565 802.0739746094
106.924736 797.0010375977
110.0713882 3260.3676757813
129.1021576 2268.8325195313
136.0758057 2044.982421875
152.2317963 836.2078857422
154.0862427 944.9680175781
158.0594788 1098.7888183594
159.0340271 860.6304321289
159.0919189 3098.455078125
168.0902405 743.7038574219
170.0596161 1711.0574951172
171.1377716 735.5805053711
175.1195221 1332.0684814453
207.1132813 1006.2150268555
235.5435944 864.7703857422
244.1639709 1026.568359375
376.1796265 1086.0228271484
376.680542 862.9702758789
591.9708252 909.5248413086
END IONS
BEGIN IONS
TITLE=SH_AW_09112018_AW_01.4903.4903.3
RTINSECONDS=1971.64794
PEPMASS=406.187354885119 6544.42431640625
CHARGE=3+
86.09725189 1883.9929199219
101.0711899 1058.9808349609
102.0552902 1267.5539550781
110.0714798 1705.703125
120.0806351 1007.40625
129.1022797 8033.9306640625
130.0866547 1269.7562255859
132.7542725 1760.5751953125
136.0755463 4151.6176757813
147.1128235 2218.666015625
160.0123138 808.8728637695
175.1187134 1134.7574462891
197.1284332 1081.3026123047
244.1647949 1652.5275878906
264.1635132 2115.73828125
331.1980286 1099.2653808594
362.7287292 942.5061035156
369.4750977 982.3937988281
406.208313 1612.0678710938
487.2365112 1023.5932617188
497.3865967 1029.4685058594
517.3945313 915.0602416992
527.3168335 1124.5604248047
573.2608643 1169.0009765625
682.3057251 1019.8258666992
765.6365967 1016.4170532227
1048.852661 976.16796875
END IONS
BEGIN IONS
TITLE=SH_AW_09112018_AW_01.4904.4904.4
RTINSECONDS=1971.80226
PEPMASS=489.737335205078 7018.01611328125
CHARGE=4+
136.0757904 2506.8461914063
147.1128082 1416.5212402344
147.8270874 956.8153076172
169.3074341 888.7246704102
175.1197052 949.6469726563
177.1997681 849.6412963867
186.1233368 1692.5767822266
187.1074066 2256.4406738281
195.0869751 1212.8088378906
235.1174011 1240.8337402344
260.6325989 838.9874267578
269.6477051 1925.3430175781
275.1268921 1165.0135498047
275.1714783 2604.1782226563
345.1772156 2146.2783203125
389.3985901 878.6344604492
418.993927 1688.6314697266
438.235199 1779.6798095703
444.2510376 1033.5219726563
473.7203369 1106.0673828125
489.2706909 3125.5795898438
537.246582 1267.8177490234
543.2873535 2424.4370117188
570.75354 1214.3790283203
573.2944336 1385.6719970703
606.7706909 1095.9779052734
642.2945557 1929.1918945313
642.4063721 973.7946777344
642.7927856 1453.1398925781
692.3374023 1171.7723388672
809.3796997 2019.8773193359
946.4298706 1865.5830078125
1430.731323 1082.7878417969
1631.397461 1179.7170410156
END IONS
BEGIN IONS
TITLE=SH_AW_09112018_AW_01.4909.4909.3
RTINSECONDS=1973.28102
PEPMASS=455.565280772984 19896.5625
CHARGE=3+
101.1078644 1180.8586425781
110.071701 2536.0017089844
112.0873871 2226.4616699219
115.086853 1676.2061767578
116.070549 1073.1955566406
120.0811615 962.6838378906
129.1023254 58147.00390625
130.0320892 1049.2520751953
130.0863342 1321.3074951172
130.1059875 2595.9091796875
131.0814819 7485.8125
132.8686066 2182.9729003906
132.8771362 997.9236450195
136.0761414 1018.8029785156
140.0813446 1080.6528320313
141.1026001 1211.3259277344
147.0589294 2515.4357910156
147.1132355 1148.0231933594
159.0767517 1861.3696289063
171.1127014 1196.4169921875
175.1191101 4010.9399414063
183.1133423 1316.1436767578
183.1488495 5718.220703125
197.1044922 1063.8239746094
199.1089172 1055.8637695313
200.1391449 4001.2841796875
211.1444397 1807.0612792969
214.1307678 1044.0611572266
214.6400757 6363.8334960938
215.1422577 1085.9713134766
227.1020203 1517.7603759766
242.6549072 3588.0673828125
254.1607513 1193.7828369141
261.1479797 967.6309814453
268.1761169 1685.6414794922
272.1706848 2854.7001953125
274.1303406 5620.08984375
286.688446 1050.3986816406
292.1706238 2356.5654296875
300.6831665 1135.2479248047
304.0999146 1059.2335205078
321.1590271 7311.2631835938
328.2073669 2240.3193359375
328.7070007 1284.4405517578
342.2038269 9123.4287109375
342.7035522 1929.1619873047
349.1905212 1205.2371826172
363.7241211 2428.9738769531
365.6887817 1271.7469482422
367.162384 1027.7464599609
368.7084656 1615.2072753906
377.7209778 3642.46875
378.224884 995.0581054688
395.7210693 1235.4058837891
401.1484985 1491.9694824219
409.7177734 1833.1361083984
411.2438354 1189.6817626953
419.1634216 1039.6469726563
424.2679749 2648.1337890625
428.2753906 1315.7633056641
434.231842 2287.8681640625
440.5671082 1012.6754760742
440.9017029 2682.982421875
450.2026062 1025.3095703125
454.7406616 1201.2347412109
455.230011 1104.416015625
455.5661316 1164.9633789063
478.262085 2402.9057617188
478.5997925 3102.9001464844
496.607605 1385.1782226563
504.609375 1822.1301269531
504.9400024 3659.7036132813
505.2725525 2870.4431152344
510.615509 29927.255859375
510.9491577 35040.984375
511.2844238 12042.1826171875
511.6164246 3248.6782226563
526.2752075 1375.3566894531
547.2537842 9637.072265625
553.6451416 1227.9030761719
553.7849731 2401.9382324219
554.2903442 2405.4838867188
583.3347168 2096.0539550781
618.2924194 2859.9741210938
639.3515625 2394.4289550781
651.8346558 3788.2546386719
652.3363037 4054.0031738281
660.3391724 1191.6694335938
660.8479614 1161.4248046875
680.3450928 3184.939453125
683.3904419 1172.1298828125
686.8842773 1363.9184570313
687.3619385 1152.4611816406
697.37146 3043.8137207031
708.3867188 3221.0778808594
708.8795166 3865.1179199219
716.8892212 1720.5181884766
731.3636475 1136.3602294922
736.4072266 5057.2421875
737.4058228 2001.94140625
790.437439 1051.2916259766
1006.534058 1211.5026855469
1102.561401 1532.5264892578
1259.342896 1191.2497558594
END IONS
BEGIN IONS
TITLE=SH_AW_09112018_AW_01.4910.4910.3
RTINSECONDS=1973.43024
PEPMASS=376.559340106154 10540.1494140625
CHARGE=3+
84.04512024 1452.1517333984
84.08154297 2852.68359375
86.09667206 3937.6052246094
110.07164 2841.755859375
129.102478 2388.0612792969
130.0858917 798.7467041016
132.6949005 1092.1597900391
136.0753021 1057.4036865234
143.0827789 801.6187133789
158.0597687 1408.9820556641
170.0594635 1598.1625976563
175.1191101 2584.9028320313
181.0303955 736.7932739258
189.009903 812.1662597656
257.7312927 819.9389038086
269.2033386 853.6685180664
272.1276855 897.7690429688
296.7944336 823.1806640625
303.2112122 1235.0123291016
376.1784058 1654.5073242188
400.1954346 1804.0750732422
423.2261047 1065.7856445313
444.9682312 838.237121582
471.2297974 2802.9968261719
473.3199158 1613.2427978516
491.7404785 969.9618530273
544.3519287 1773.5178222656
584.3101196 1506.1213378906
601.3338013 1023.0537719727
1054.371338 1096.6287841797
END IONS
BEGIN IONS
TITLE=SH_AW_09112018_AW_01.4914.4914.2
RTINSECONDS=1974.55728
PEPMASS=599.77978515625 14606.828125
CHARGE=2+
84.08132172 2291.0017089844
86.09701538 37777.83984375
97.07260895 1042.7993164063
105.4734573 941.176940918
126.7750168 790.7864990234
129.102417 3832.2038574219
132.8700409 2232.7817382813
136.0757904 1988.0632324219
136.2175751 794.9307861328
145.0606995 1545.0463867188
147.1129761 1780.1750488281
155.117569 5496.2465820313
156.8115845 1101.4711914063
157.0611267 1291.6276855469
173.1285553 8202.3720703125
174.087326 1527.5727539063
184.0715027 5064.6630859375
185.785965 1288.3094482422
188.3358307 1131.8519287109
201.1234589 2375.4526367188
202.0824738 9789.4384765625
204.1340332 2392.966796875
252.1340332 1218.6962890625
261.156311 2476.5324707031
269.160614 13137.3134765625
271.103363 2859.1508789063
287.1705627 4336.22265625
289.1133728 1779.8612060547
297.1561279 2678.4584960938
315.1672363 1568.0869140625
318.177948 5778.0595703125
339.1679077 1162.2398681641
357.180603 1064.6870117188
374.1982422 1144.41015625
384.1872253 1461.9916992188
387.1986694 1194.8620605469
402.1952209 1154.3369140625
405.2088013 3894.4499511719
462.2308044 8408.349609375
463.2331238 1418.8806152344
533.2506104 1451.8166503906
599.3019409 1254.5974121094
625.2905884 2393.181640625
629.8268433 909.4143676758
653.5821533 1049.0935058594
662.2419434 1122.6541748047
682.3138428 3380.3583984375
739.3376465 5032.9497070313
740.3394165 1161.5134277344
796.3563843 13886.0908203125
797.3525391 2863.9279785156
865.3746338 3166.2124023438
883.3898926 28563.5
884.3933105 8861.1455078125
END IONS
BEGIN IONS
TITLE=SH_AW_09112018_AW_01.4915.4915.3
RTINSECONDS=1974.70614
PEPMASS=429.211608886719 6427.7958984375
CHARGE=3+
98.97904205 1439.0333251953
98.98462677 10058.146484375
110.071434 1300.2810058594
114.5560226 828.1626586914
124.6283722 774.1292724609
129.102417 3605.9165039063
132.618042 889.6323242188
132.6994171 1103.9630126953
136.0754852 1074.1867675781
167.0559998 1323.5563964844
175.1185303 1191.4647216797
208.9534912 4879.2036132813
215.9122925 855.6177978516
288.2025452 1063.8585205078
318.9228821 1099.4908447266
321.3913879 925.0527954102
359.0285339 6514.263671875
466.188324 996.0940551758
557.3030396 1896.7397460938
793.7379761 1071.2084960938
831.1925659 985.5153198242
END IONS
BEGIN IONS
TITLE=SH_AW_09112018_AW_01.4921.4921.3
RTINSECONDS=1976.53644
PEPMASS=482.53974629939 20469.783203125
CHARGE=3+
110.0717621 6537.4643554688
112.0871887 1534.8649902344
116.0708084 1248.1090087891
117.4049072 873.5917358398
119.04953 4784.3295898438
129.1021118 2842.5754394531
132.7222137 1470.7821044922
132.7919312 1285.7680664063
136.0757751 54003.86328125
137.0791779 2674.2045898438
140.6659546 1120.0366210938
147.0439453 2697.3303222656
148.0759277 2746.0268554688
158.0919189 2746.5686035156
175.1191101 4884.0
193.0972137 3555.2353515625
204.0622559 1049.9270019531
221.0915527 3389.5034179688
245.5279694 990.5756835938
249.6204681 832.6405639648
278.8648682 947.3385009766
285.1002197 1207.3134765625
386.176239 967.6169433594
403.2053223 7172.6943359375
422.1787415 1498.0231933594
422.5144348 1325.1257324219
447.7110901 7657.4287109375
448.2123718 1815.9576416016
450.7188721 4747.4775390625
482.7179871 1258.2623291016
496.2191772 1171.9868164063
505.1539001 1279.5084228516
505.2257385 16156.2607421875
505.724823 3452.6396484375
518.2280273 1079.2055664063
562.7355347 3041.2104492188
602.2391357 1022.29296875
604.7507935 1316.2143554688
613.2622681 5518.259765625
613.7626343 2611.1657714844
619.755188 1101.4467773438
632.769043 4859.6977539063
633.2640991 3428.4172363281
641.7740479 27617.689453125
642.2757568 10223.064453125
642.7737427 3257.5810546875
659.6460571 964.6610717773
680.3356323 2093.5705566406
738.3114014 1461.1921386719
763.3632813 2583.4228515625
880.3343506 1858.1516113281
END IONS
BEGIN IONS
TITLE=SH_AW_09112018_AW_01.4923.4923.3
RTINSECONDS=1976.95908
PEPMASS=402.907104492188 12020.650390625
CHARGE=3+
84.08135986 5156.1064453125
86.09693909 3366.1240234375
87.05575562 1298.5895996094
88.04003906 849.7414550781
93.3063736 831.1539306641
98.79183197 786.3342285156
110.0718231 2592.8483886719
120.0812149 1157.8311767578
129.1025543 5201.6459960938
130.0867767 1034.8088378906
132.6122742 894.3358764648
132.6955261 1034.4664306641
136.0762024 1917.0866699219
141.4811096 908.6345825195
147.1126862 1476.7717285156
175.1190643 2185.4582519531
211.6167145 2071.0427246094
243.5066071 775.8877563477
251.1790771 805.6303100586
261.155426 1676.1159667969
268.6380615 3894.1142578125
311.1828003 1959.6340332031
325.1794739 2669.1450195313
335.6366272 926.5384521484
352.2038269 1524.984375
374.7158813 1186.0030517578
394.4313354 992.3161621094
402.2452393 1028.6876220703
422.2273254 1289.1145019531
930.3892822 1036.0297851563
END IONS
BEGIN IONS
TITLE=SH_AW_09112018_AW_01.4927.4927.3
RTINSECONDS=1978.08552
PEPMASS=376.179870605469 11201.73046875
CHARGE=3+
84.04496765 915.9661865234
84.08131409 3088.3754882813
86.09708405 3231.4631347656
110.0718689 1154.0164794922
129.1023712 1308.6837158203
130.064209 1056.2214355469
132.7723694 1070.0660400391
132.830658 919.4458007813
132.8389893 944.0667724609
136.0754852 966.5184326172
158.0599823 1062.7556152344
167.8568878 817.8452148438
270.2800598 958.3146362305
281.9855347 773.975402832
291.3912048 1038.0817871094
321.2236023 1061.3563232422
400.1947632 955.9627685547
471.2295837 1120.3499755859
556.552063 979.4345092773
742.8783569 888.1865844727
911.7232056 1148.3127441406
END IONS
BEGIN IONS
TITLE=SH_AW_09112018_AW_01.4934.4934.2
RTINSECONDS=1980.26856
PEPMASS=501.238037109375 10695.2119140625
CHARGE=2+
70.06586456 1564.4910888672
72.08142853 1553.8475341797
84.04483032 1256.1665039063
84.08126831 3041.1987304688
89.70595551 745.4629516602
91.60049438 840.5218505859
97.41327667 811.4701538086
101.0715866 1624.7824707031
102.0553894 764.0618286133
110.0716476 2287.7946777344
129.0659332 2673.4079589844
129.1022797 1639.8714599609
132.8147888 1277.6901855469
132.8234863 1969.7425537109
136.0604401 1016.6019897461
136.0757751 10011.5556640625
144.842392 1033.3289794922
158.9383392 825.2838134766
175.1181183 876.2968139648
186.0868988 1585.9528808594
193.09729 2731.4733886719
238.5143127 899.9685668945
269.857666 879.6328125
310.1747131 1277.3328857422
468.2445984 2461.2612304688
497.8681946 1023.3528442383
653.3302612 5384.6025390625
873.4057617 1185.9901123047
END IONS
BEGIN IONS
TITLE=SH_AW_09112018_AW_01.4935.4935.4
RTINSECONDS=1980.42414
PEPMASS=441.961578369141 5580.10302734375
CHARGE=4+
129.1021881 1923.8343505859
132.5653229 769.8249511719
132.637085 1387.8421630859
136.0760193 5765.7329101563
136.084259 1065.0336914063
143.1174774 1491.6369628906
171.1124115 939.2819824219
187.108429 1038.1273193359
272.1721497 1249.1735839844
299.1826477 2153.3078613281
389.1917419 1049.6076660156
434.250061 2476.0874023438
458.2353516 3636.8474121094
462.2442627 1812.7922363281
515.7501831 1631.1538085938
544.2610474 2916.5659179688
601.774231 1761.9749755859
602.2796631 1228.5855712891
674.6948853 874.7105102539
1398.896362 983.4348754883
1524.515503 1100.8089599609
1524.905884 1078.0194091797
1545.172363 1096.4885253906
1629.420288 1264.8807373047
END IONS
BEGIN IONS
TITLE=SH_AW_09112018_AW_01.4937.4937.3
RTINSECONDS=1980.87666
PEPMASS=439.216369628906 10057.85546875
CHARGE=3+
97.59870911 860.201171875
102.0555344 1376.1655273438
110.0716171 1537.3107910156
120.0809021 2670.3598632813
129.1026459 4652.0693359375
130.0858002 1603.4965820313
136.0756836 3031.3254394531
147.1129303 2008.5690917969
147.7133026 954.3228759766
153.5207672 877.5319824219
175.1195068 1080.3304443359
198.0652924 919.51171875
202.9188538 809.6585083008
226.1527557 978.0330810547
244.164856 1096.5660400391
366.6951904 1098.1793212891
439.2259521 1044.5106201172
449.3661804 921.0583496094
450.8999634 824.2805786133
505.2701416 918.8114624023
539.6557617 920.5889282227
748.3475952 1155.1602783203
1009.839417 1200.2556152344
END IONS
BEGIN IONS
TITLE=SH_AW_09112018_AW_01.4939.4939.3
RTINSECONDS=1981.29924
PEPMASS=439.905640109792 13289.341796875
CHARGE=3+
97.36717224 1192.5471191406
102.0552902 1683.6314697266
110.0716095 1792.7651367188
115.0868912 1599.1976318359
116.9154739 727.5283203125
120.0810013 5154.837890625
129.1022034 10626.6962890625
130.08638 3852.23046875
131.0826263 863.9865112305
132.5929108 1166.0865478516
132.6065216 1328.1613769531
136.0755005 4794.9438476563
137.0793915 998.1751708984
143.0824432 1593.775390625
147.0584412 1408.8876953125
147.1128693 4855.1137695313
157.0605774 950.944519043
157.1335907 6988.5791015625
159.0769653 928.2340087891
185.1289825 4535.642578125
201.0105286 803.0171508789
202.0824738 1557.7584228516
244.1665192 1718.0629882813
262.1398926 3789.5546875
283.144043 1452.3974609375
326.4713745 925.4991455078
344.1622925 1025.0794677734
375.2246094 1757.5428466797
422.7223816 911.1585693359
470.7420044 1210.7281494141
471.2396545 1043.5592041016
523.2641602 1725.6767578125
531.7759399 2320.3317871094
532.270874 1127.666015625
567.2902222 1214.2537841797
602.8114014 1541.0563964844
733.4074707 2780.8371582031
END IONS
BEGIN IONS
TITLE=SH_AW_09112018_AW_01.4940.4940.3
RTINSECONDS=1981.449
PEPMASS=588.947114571087 4333.2998046875
CHARGE=3+
132.4221954 1280.7619628906
132.5072479 968.7289428711
136.075592 1624.6755371094
142.5633545 977.1020507813
161.4902802 961.6940307617
174.8133087 999.8603515625
175.118866 3085.0764160156
212.1392059 1177.4913330078
214.6398163 5196.8408203125
237.094986 853.7014160156
272.1712952 5901.5703125
288.0835876 1214.6088867188
299.1830139 1205.4028320313
307.6717529 9578.369140625
371.9102783 1134.9024658203
372.1932068 1346.4235839844
389.131897 1692.2585449219
411.2466125 1268.7590332031
416.6815796 1123.5511474609
422.7174377 1726.4270019531
449.2322083 1425.7836914063
458.2363892 20152.91796875
458.7384644 5180.6489257813
459.2325745 1080.5961914063
462.2461853 2467.2145996094
476.696167 1016.0044555664
544.2613525 14007.919921875
544.7618408 3147.5146484375
545.2729492 1109.4459228516
563.293396 3323.2258300781
573.9294434 3767.4653320313
574.2694702 4034.7819824219
574.6018066 1294.6218261719
578.772644 1610.8933105469
581.3032227 1530.5239257813
582.9463501 3376.1884765625
583.2753296 3098.2866210938
588.9473267 84982.1484375
589.2815552 42957.55078125
589.6134644 12167.5791015625
589.9425659 2505.2060546875
597.3085938 4187.4736328125
601.774353 2156.0671386719
614.3356934 1765.2431640625
633.2631226 1641.2465820313
678.3234863 8936.75390625
679.3228149 1676.5362548828
726.3547974 2809.494140625
735.3410034 1640.1820068359
747.3361816 1568.4365234375
759.3692017 1210.5849609375
778.3872681 1320.5711669922
781.6256714 1250.8995361328
804.8666992 1211.2658691406
805.3128662 1979.1234130859
827.3999023 2058.7707519531
850.3690796 12795.517578125
851.3678589 2355.1042480469
860.3882446 1505.0706787109
860.885376 1148.5677490234
921.3959961 1377.3856201172
1004.462097 1217.5604248047
1013.4646 1347.4870605469
END IONS
BEGIN IONS
TITLE=SH_AW_09112018_AW_01.4947.4947.4
RTINSECONDS=1983.6324
PEPMASS=441.961940945704 12615.5029296875
CHARGE=4+
129.1021271 1755.1271972656
131.66539 883.8372192383
132.758606 1352.5295410156
132.7672424 1430.84375
136.0754089 8260.96875
159.0764313 1522.7658691406
173.0548401 1823.78515625
175.1193237 2607.8969726563
177.8880615 945.6962280273
181.0606384 1785.4035644531
199.070343 1127.9548339844
202.086731 1257.1589355469
205.2859955 774.3270263672
254.1587524 1043.9519042969
260.42453 1059.7111816406
271.1878052 2328.0607910156
272.1713257 2279.4206542969
299.1821899 5680.955078125
307.6712646 3091.80859375
327.168335 1189.9183349609
341.1902771 1290.923828125
389.1952209 1059.2572021484
403.1992493 949.3995361328
411.2443848 1874.478515625
422.7189636 4238.2446289063
428.271759 1236.5533447266
434.2510071 8290.220703125
458.2357483 8186.6245117188
458.7364807 3229.32421875
462.2453308 9452.5400390625
472.4661255 867.1462402344
491.26474 971.5401611328
515.7487793 4205.8530273438
516.2486572 1443.8930664063
544.2642212 6845.6767578125
544.760376 2774.7697753906
592.7670288 1364.6868896484
593.2606201 2100.9404296875
597.3076782 1638.8068847656
601.770874 4895.611328125
602.270874 1841.6859130859
614.3410645 1135.8723144531
726.3495483 1363.1107177734
867.9421387 930.567199707
1391.988647 1080.7003173828
1399.684448 1050.9183349609
END IONS
BEGIN IONS
TITLE=SH_AW_09112018_AW_01.4948.4948.4
RTINSECONDS=1983.78126
PEPMASS=489.988098144531 7753.84765625
CHARGE=4+
136.0755157 4875.568359375
141.0657654 826.7770385742
147.1125183 3409.3083496094
148.1743622 818.3662719727
156.9449158 779.1066894531
169.0970154 1682.6329345703
175.1190491 1482.6136474609
186.1237946 1692.8166503906
187.1079712 5186.185546875
195.0882874 1038.4835205078
195.1140442 924.7470703125
201.1238708 1234.681640625
210.719574 872.9842529297
215.102478 1149.8889160156
218.1504517 1948.7219238281
230.1505127 892.6268920898
235.1176605 2215.2512207031
267.1075745 1795.7592773438
269.6469116 2223.8439941406
273.1481018 1246.3438720703
275.1268311 1264.8811035156
275.1717529 2739.6838378906
338.1454773 1919.7878417969
342.1747131 1101.6025390625
344.1446838 1020.5842895508
420.1969604 938.7810058594
438.2351074 3096.9169921875
444.2427673 1462.1070556641
473.7206116 3457.4086914063
475.1976624 986.6943969727
489.2661438 1950.3121337891
504.8964539 2025.1661376953
537.2439575 1482.9156494141
542.2529297 2183.2841796875
543.2890015 2978.671875
570.7523804 1829.1915283203
571.2459717 1156.9796142578
573.2906494 2304.3549804688
606.7741699 1223.8516845703
624.2977905 1241.1427001953
642.2902222 3349.0087890625
643.2974243 1280.1188964844
687.8007813 984.2530517578
688.3139038 1129.9769287109
691.8280029 1805.1931152344
695.3381348 1234.8103027344
747.3474731 1024.5904541016
756.3513184 1447.4044189453
759.3572388 1157.2651367188
809.3769531 4100.4047851563
810.3775635 2022.9051513672
826.3250122 1203.9674072266
946.4395142 2773.9821777344
947.4500732 1275.0509033203
END IONS
BEGIN IONS
TITLE=SH_AW_09112018_AW_01.4952.4952.3
RTINSECONDS=1984.90806
PEPMASS=446.881985826067 17250.283203125
CHARGE=3+
99.05564117 1593.4050292969
102.0552902 2404.8603515625
110.0717621 1020.3891601563
112.0871658 1230.1628417969
119.049118 1260.5578613281
127.0499725 2189.5710449219
129.1025543 4666.435546875
129.1106567 1092.3077392578
132.6629791 1140.3852539063
132.6890869 964.2141723633
136.0757751 41707.27734375
137.0790405 1759.2280273438
141.0657959 2344.1669921875
159.076416 15258.5185546875
167.056427 1280.1007080078
169.0519562 1228.1965332031
173.0558929 2628.3586425781
175.1189728 6128.3369140625
177.5263672 871.4661865234
187.0718842 4340.931640625
207.1125031 1249.5954589844
217.0798645 1114.3548583984
235.1438904 10062.787109375
236.1476746 1313.2362060547
237.9252625 840.5694580078
245.0765991 1962.6202392578
256.987793 1012.5430297852
263.1382141 1806.3913574219
272.1251831 1255.2513427734
302.0983582 1748.0131835938
303.2148743 1093.1149902344
350.1343384 1230.5006103516
350.6895447 3240.5834960938
351.1873169 1155.6690673828
354.6503601 916.9524536133
359.028717 1545.7846679688
359.6945496 3004.5190429688
360.198822 894.8861083984
361.0262146 5172.1186523438
361.7408142 941.0853881836
373.1352539 1859.2664794922
390.245697 2962.1284179688
417.2097778 2136.8942871094
437.2118835 1124.7116699219
445.7193909 12154.2919921875
446.2185364 2550.53125
447.2608643 1791.0233154297
495.2550354 5604.8984375
501.2690125 1232.48046875
518.3040771 2719.3620605469
519.3037109 1093.2122802734
550.0634766 992.048034668
589.3414307 4768.7700195313
590.3379517 1366.9700927734
701.3574219 909.6502075195
718.3825073 3849.9711914063
786.7877808 985.9567260742
833.4009399 1606.5006103516
890.4312744 8732.5107421875
891.4249878 3552.5200195313
1100.156006 992.1322021484
END IONS
BEGIN IONS
TITLE=SH_AW_09112018_AW_01.4959.4959.3
RTINSECONDS=1987.09008
PEPMASS=429.209317157658 4656.78515625
CHARGE=3+
98.98451996 12032.35546875
107.4042816 695.430480957
110.0716476 1422.9449462891
127.0864792 1607.775390625
129.1020966 2274.0607910156
132.7290802 1524.3489990234
132.7377777 1043.1248779297
136.8197021 770.8793334961
142.1233063 874.8126220703
147.1125946 781.0313110352
167.0552368 1165.5764160156
170.8487854 983.1561279297
175.1186523 1151.3090820313
196.6278381 946.7747802734
208.9532318 4621.4116210938
222.71698 839.1445922852
268.8226318 1164.7620849609
272.1341858 2009.1008300781
351.6701355 1039.1400146484
359.0277405 3882.7841796875
416.1940613 964.3155517578
429.206604 1161.8950195313
459.2279358 1273.1153564453
487.224762 3769.6108398438
801.2429199 1064.7447509766
END IONS
BEGIN IONS
TITLE=SH_AW_09112018_AW_01.4960.4960.2
RTINSECONDS=1987.23978
PEPMASS=382.718604752165 11451.8486328125
CHARGE=2+
60.43135071 834.7537841797
64.54460144 3724.6818847656
70.06588745 3715.6604003906
72.08148193 8767.6630859375
84.08148193 2362.5390625
84.09778595 747.0523071289
86.0969696 3844.4636230469
110.0714188 2262.1318359375
129.1023865 1478.6435546875
130.0858612 789.6575927734
132.5924377 1485.9309082031
132.6014099 1124.5544433594
139.168335 861.9359130859
147.1131287 1253.8455810547
158.9937134 716.6687011719
175.1197052 878.7856445313
185.1649323 2965.9013671875
266.5150452 893.1361083984
345.9562378 805.6879882813
END IONS
BEGIN IONS
TITLE=SH_AW_09112018_AW_01.4961.4961.3
RTINSECONDS=1987.38966
PEPMASS=534.275512695313 9656.390625
CHARGE=3+
128.1069641 5419.3491210938
129.1025391 4594.8374023438
130.0859375 974.049621582
132.3852539 880.9331665039
132.4580841 1123.8089599609
132.4667969 1445.7896728516
138.0908051 993.6511230469
145.6791992 809.2766723633
147.112854 1787.5966796875
149.3548126 866.2916259766
155.1178284 1210.7130126953
157.133194 1538.4771728516
171.0755463 1240.8820800781
173.1286926 6434.1704101563
175.118103 936.5545654297
189.0883789 1163.5101318359
193.3122253 963.4635620117
201.1240997 2280.4069824219
237.6424866 877.6469726563
240.1334229 1606.4527587891
248.3285065 1107.4504394531
257.1610718 2118.2592773438
258.1445007 4505.2358398438
275.1704102 1682.8612060547
301.113678 935.4811401367
318.8956604 971.4595336914
419.1281433 1025.9656982422
461.2346191 1224.4116210938
534.2521362 1106.2330322266
569.1875 1032.2252197266
642.8362427 5934.8984375
643.3356934 1792.7032470703
700.3485107 11853.80078125
700.8504639 3940.7946777344
701.348877 1356.3021240234
742.3682861 1762.6358642578
750.8719482 8649.033203125
751.3741455 4434.7724609375
751.8734741 2169.9304199219
881.46875 1149.4370117188
1098.524902 1059.7219238281
1125.543579 1637.919921875
1226.573853 1571.6080322266
1455.716431 1188.5849609375
END IONS
BEGIN IONS
TITLE=SH_AW_09112018_AW_01.4967.4967.3
RTINSECONDS=1989.21966
PEPMASS=415.537689208984 12692.4580078125
CHARGE=3+
86.09689331 1583.6796875
95.54896545 805.8846435547
97.02865601 888.8474731445
101.0713425 3418.7609863281
102.0550308 1990.6107177734
110.0716553 8602.529296875
113.7360687 765.8883056641
115.0860825 996.9483642578
129.065918 2909.8015136719
129.1023712 9558.9892578125
130.0864105 2338.2946777344
132.7101593 1948.3803710938
136.075531 5247.0727539063
147.1127777 2543.3579101563
159.0777283 1120.8018798828
175.118515 1264.6712646484
195.0878448 2302.6960449219
258.1445313 1207.4821777344
289.1605835 1487.4450683594
322.1417236 896.0375366211
344.9761353 1009.9901733398
346.2082825 1106.4914550781
350.1333008 1120.4006347656
383.8606873 931.9608764648
392.6845093 913.8724975586
415.033905 1255.4151611328
417.2469177 1068.5972900391
419.2201538 935.2806396484
532.2269897 1125.0385742188
541.2321777 4712.5112304688
541.7312622 1319.3764648438
549.2637329 1394.7625732422
580.3041992 1032.5798339844
587.281311 1172.9141845703
664.2880859 1180.5043945313
679.5955811 1016.1561889648
695.3322754 1905.5797119141
944.3919067 1811.4185791016
945.4127197 1101.4473876953
1072.500977 1367.9434814453
END IONS
BEGIN IONS
TITLE=SH_AW_09112018_AW_01.4968.4968.2
RTINSECONDS=1989.36978
PEPMASS=519.7158203125 6965.33642578125
CHARGE=2+
72.0814743 849.3453369141
74.0608139 1521.5034179688
84.08123779 1360.8529052734
86.09692383 1905.3558349609
88.58906555 821.7290649414
91.05780792 1127.3968505859
110.072052 1262.609375
129.1021271 2380.1411132813
143.2301178 962.6242675781
150.0547028 1042.4814453125
167.0555115 4343.2802734375
175.1192627 2858.7434082031
176.5245514 882.7525634766
203.0844269 2169.9013671875
214.0540924 1657.0124511719
223.0644684 1099.8557128906
231.078476 1081.0798339844
239.0931702 1442.2775878906
251.0662384 2113.1037597656
281.0501709 1011.4774169922
295.0769958 1090.1236572266
299.0617981 10266.1005859375
300.0635376 1588.0422363281
344.9765015 1438.0416259766
359.0278625 1545.7299804688
378.2029114 887.0101318359
455.7139587 1213.2874755859
456.2202454 1178.2036132813
478.7158813 1145.4893798828
487.7159424 1251.5141601563
491.2753296 1057.6943359375
500.2806091 7089.302734375
519.3028564 2684.7421875
615.3115845 2062.7373046875
744.3474731 2081.8012695313
963.7778931 1012.9928588867
END IONS
BEGIN IONS
TITLE=SH_AW_09112018_AW_01.4972.4972.3
RTINSECONDS=1990.52742
PEPMASS=498.226867675781 9074.900390625
CHARGE=3+
110.0717087 1901.6495361328
129.1023407 2664.5866699219
129.2013092 780.5186767578
130.0861664 914.9705810547
132.6328125 1762.1599121094
136.0758362 3371.1708984375
145.0968323 7772.3862304688
147.1127777 2063.6237792969
170.8095398 798.9306640625
173.0921478 1942.4514160156
183.8040924 873.5053100586
199.3717041 1048.6567382813
201.121048 919.0432128906
280.8200378 948.3919067383
310.1774902 1779.9636230469
427.2765503 1175.1069335938
442.6853943 918.5020141602
445.6802673 1048.4532470703
565.6170654 1029.2984619141
586.3544312 952.5135498047
605.1626587 924.6809692383
640.2060547 953.5670776367
646.324585 991.9508666992
660.7930298 1829.3393554688
661.2912598 1425.2038574219
740.4653931 1050.2091064453
781.3867188 1967.0065917969
END IONS
BEGIN IONS
TITLE=SH_AW_09112018_AW_01.4973.4973.2
RTINSECONDS=1990.67778
PEPMASS=669.818230155837 8943.6162109375
CHARGE=2+
109.9816818 989.3388061523
119.0494461 1412.9056396484
132.395401 1198.9263916016
132.4673767 1124.578125
132.484375 1233.28515625
136.0757599 56869.41015625
137.0791931 1515.4567871094
159.0765076 4599.1420898438
175.1188812 5169.2841796875
187.0714569 5431.0307617188
235.1082916 1045.6110839844
235.1440125 6781.3291015625
239.0952301 887.4294433594
263.138092 1909.3114013672
305.1126709 5248.4150390625
328.223877 985.091003418
350.1343079 17081.65234375
359.0260315 964.2168579102
359.6951294 1476.8228759766
361.0292053 1268.6817626953
390.2462463 1683.0109863281
445.7185974 3949.2954101563
495.2546082 7969.7534179688
518.3032837 2742.2385253906
574.0415039 949.0927124023
576.7825317 3737.5541992188
577.2849121 1599.2963867188
589.3392334 3055.9736328125
612.3036499 1391.3336181641
669.8185425 2827.4558105469
718.3800659 6849.0512695313
745.1489868 1131.5539550781
754.3380737 1002.431640625
780.6121826 1092.3006591797
833.4048462 3209.0573730469
872.4133911 1730.3519287109
890.432251 31092.73046875
891.4333496 6001.2817382813
958.3102417 1244.1772460938
969.7364502 1125.7808837891
989.5009155 12178.861328125
990.50177 1929.5048828125
1152.558472 1524.2556152344
END IONS
BEGIN IONS
TITLE=SH_AW_09112018_AW_01.4985.4985.3
RTINSECONDS=1994.62092
PEPMASS=471.551746208399 10354.3623046875
CHARGE=3+
104.0164261 987.0139770508
108.8331299 797.8222045898
110.0716629 9380.5400390625
111.1972122 892.6146850586
129.1021881 4206.0063476563
130.0868225 1342.4862060547
132.7131195 1829.9600830078
136.0759125 1282.5477294922
147.058609 1913.6964111328
147.1125946 2266.4431152344
161.0925903 863.2717895508
162.6115723 762.3361206055
175.1178741 871.743347168
194.0963135 1097.6883544922
197.1930237 980.8825073242
213.16008 872.5435180664
223.1549377 3531.3940429688
238.6432953 871.9356689453
251.1501617 2975.1730957031
260.1966553 1823.8348388672
266.1593933 1471.8175048828
284.1712646 3637.642578125
326.1294556 1332.3013916016
365.1951904 1077.228515625
425.1982117 1267.4852294922
434.215332 930.3989257813
471.2685547 1304.9403076172
472.231842 3322.2966308594
472.3490295 3166.3688964844
549.3043213 1197.3061523438
571.3013306 2546.193359375
654.2666016 1955.8547363281
910.5797729 976.9467773438
1220.379883 969.780456543
END IONS
BEGIN IONS
TITLE=SH_AW_09112018_AW_01.4986.4986.3
RTINSECONDS=1994.77932
PEPMASS=408.554087977745 6350.53466796875
CHARGE=3+
86.09700775 2857.8771972656
101.0706253 1055.5642089844
103.3824921 809.5784301758
110.0715027 3437.4370117188
115.0873947 992.0127563477
120.0809326 1936.0531005859
129.1022797 2462.4301757813
132.457016 768.5545654297
132.5317841 907.3400268555
136.0763245 1076.1126708984
153.8040619 920.6091308594
171.1487122 4093.8034667969
175.1190033 4074.0727539063
187.1437988 3342.8889160156
438.2262268 885.7216796875
444.8139954 1081.5521240234
448.7366943 1990.7143554688
449.2442932 1388.6568603516
459.4833069 829.0145874023
482.6036987 1108.1069335938
488.4340515 918.966003418
504.2565918 1119.0483398438
513.2608032 6325.2861328125
513.7616577 1621.9996337891
520.6153564 991.1040039063
562.7932129 5470.1494140625
601.3381958 2474.2224121094
663.9127197 1105.7076416016
1100.640259 1257.9791259766
END IONS
BEGIN IONS
TITLE=SH_AW_09112018_AW_01.4994.4994.3
RTINSECONDS=1997.31378
PEPMASS=405.863006591797 11655.265625
CHARGE=3+
84.04483795 2113.0864257813
84.08137512 6341.4091796875
86.09702301 14118.5244140625
101.0717545 1254.1240234375
102.0551224 1782.3532714844
110.0716171 3982.984375
120.0811539 1930.6082763672
129.1023254 2422.4067382813
130.0855865 919.4254150391
131.1181946 1255.4403076172
132.716629 1535.9353027344
136.0758209 2177.1652832031
142.3834381 776.8646240234
147.1131439 1806.2856445313
158.9613342 740.7420043945
169.0596313 856.9298095703
175.118576 1276.1856689453
224.25737 863.9174804688
236.3412628 809.7282104492
244.165451 1971.4981689453
261.1543884 1368.7371826172
319.6388245 847.349609375
341.3402405 798.3941040039
349.6847534 5495.0600585938
387.2371521 1083.7580566406
398.2171021 964.4654541016
455.2008362 1267.8229980469
470.1940002 983.6090698242
601.3005981 1358.1000976563
643.8717041 1013.2683105469
674.3129272 973.3973999023
698.3585205 3292.6528320313
733.6129761 1015.4129638672
END IONS
BEGIN IONS
TITLE=SH_AW_09112018_AW_01.4995.4995.3
RTINSECONDS=1997.46252
PEPMASS=439.897430419922 12096.0732421875
CHARGE=3+
91.0552597 1011.6677856445
95.98387909 858.0277099609
102.0553284 1818.4268798828
110.0715103 3843.9201660156
120.0810776 11010.78515625
129.1023254 8919.142578125
130.086319 1058.4681396484
132.4623108 941.6099853516
132.536377 868.9247436523
132.5465546 929.6793823242
136.0757294 3714.8676757813
147.1125641 2244.7104492188
157.1333466 1616.7883300781
175.1184387 2896.5795898438
185.1283875 1022.1073608398
209.1034241 1036.3214111328
217.0965576 868.7608642578
243.13237 943.5992431641
244.1649475 1681.3280029297
312.3397522 929.6306152344
322.1128235 1221.3094482422
340.1262207 1413.0390625
341.4720459 864.4841308594
355.2081909 2438.2087402344
411.164856 1463.3408203125
435.5220642 869.8687133789
439.2494507 1879.2478027344
448.222229 1001.6618041992
470.2372742 1448.0509033203
557.267334 7169.5639648438
616.3753662 2007.5618896484
644.3371582 1178.8703613281
713.3963623 1073.0496826172
730.4198608 1323.6208496094
1087.647705 983.3016357422
END IONS
BEGIN IONS
TITLE=SH_AW_09112018_AW_01.5000.5000.4
RTINSECONDS=1998.94116
PEPMASS=484.473627848098 10597.439453125
CHARGE=4+
143.1174164 1491.8305664063
153.2711945 863.4161376953
157.9794617 860.9179077148
171.1136322 1087.3861083984
172.0712585 1103.4685058594
217.083725 824.2124633789
234.1439514 1478.7489013672
258.1405334 1458.3942871094
272.1716309 1848.5207519531
285.1152344 1018.1032104492
301.1633606 1808.705078125
301.6590576 1714.1286621094
307.6719055 8396.6962890625
308.1745605 1057.5485839844
310.1690674 3731.7529296875
338.6804199 1018.8589477539
382.2156067 1073.1373291016
459.7476807 956.5668334961
473.2241211 7706.1748046875
473.7240601 1413.4346923828
484.2185974 1187.6369628906
500.2536316 2969.3059082031
530.7409058 1221.1179199219
559.2470093 4185.0629882813
559.7576904 1182.1663818359
616.2680664 2823.388671875
616.7697144 1778.8065185547
636.2647705 2604.0593261719
636.7700806 1099.6939697266
644.7702026 1828.6390380859
645.2775269 993.2933959961
676.3463745 1324.8111572266
712.3401489 1282.8806152344
END IONS
BEGIN IONS
TITLE=SH_AW_09112018_AW_01.5004.5004.3
RTINSECONDS=2000.06796
PEPMASS=375.531677246094 4676.98193359375
CHARGE=3+
84.04454803 894.5573730469
84.08150482 1659.1530761719
84.4371109 817.7396850586
86.09703827 2668.7294921875
91.05815125 1201.8264160156
93.05438232 1083.7967529297
99.17223358 983.5064086914
110.0716476 1597.6221923828
120.0810547 1228.3250732422
129.1022797 2576.8103027344
132.6501007 848.1677856445
135.2810669 925.8898925781
136.0756378 940.5481567383
147.1128082 1460.2639160156
175.1188354 1680.5177001953
178.8692322 897.8104858398
189.9971008 779.2576293945
206.9464874 1058.6947021484
287.0061035 935.7332763672
357.0658569 2062.4191894531
359.0640259 1628.6201171875
375.2348328 1187.3831787109
408.6907654 975.6395874023
632.3303833 1036.4372558594
END IONS
BEGIN IONS
TITLE=SH_AW_09112018_AW_01.5009.5009.3
RTINSECONDS=2001.54606
PEPMASS=598.262756347656 8592.966796875
CHARGE=3+
129.1016846 3419.9916992188
130.0863495 1595.5366210938
132.6591949 837.8957519531
132.7300415 1628.1280517578
132.7385712 1347.4235839844
136.07547 2213.7878417969
139.8360901 804.1542358398
147.1134796 1138.3809814453
148.0610504 908.9294433594
172.9792175 870.461730957
175.1191254 1630.8123779297
189.4577637 948.2445678711
201.1233368 1180.1895751953
213.0861511 998.8941040039
241.0821381 3226.0412597656
245.0770569 1129.5655517578
258.1440735 1946.9376220703
259.0921936 2685.3134765625
276.15802 2347.6198730469
375.2015991 1928.8283691406
378.1713867 1111.9986572266
378.6616516 1602.1627197266
387.1773376 6884.8481445313
400.2305908 1393.5439453125
405.1979675 1459.1148681641
406.2028198 1018.7490234375
410.285614 962.1345214844
437.6966553 1774.8226318359
442.6888733 1749.2814941406
451.6982422 3878.0891113281
452.1945801 1473.0947265625
487.2349548 2323.9455566406
501.2306519 2133.9228515625
534.2409058 2272.14453125
577.2704468 2805.26953125
598.2692261 12806.2822265625
598.5962524 1355.4561767578
598.772522 4928.3168945313
645.2684937 1806.6712646484
658.3101196 1587.4982910156
663.2807617 3941.0375976563
773.3392944 2448.6274414063
774.3162842 3000.7216796875
777.5786743 1131.6059570313
792.3208008 6675.3354492188
793.3294678 1184.9552001953
874.3929443 1340.9763183594
891.3865967 2615.1774902344
902.3865967 6547.9897460938
903.3979492 1383.0915527344
1212.532715 1392.1916503906
1822.528809 1248.9442138672
END IONS
BEGIN IONS
TITLE=SH_AW_09112018_AW_01.5011.5011.3
RTINSECONDS=2001.96834
PEPMASS=422.201629638672 5884.814453125
CHARGE=3+
93.74751282 701.7329711914
110.0715866 1210.4876708984
120.0807343 1459.6766357422
129.0135651 699.4996948242
129.1021423 4184.4013671875
130.08638 828.4171142578
132.553299 1020.185546875
132.632309 1147.0474853516
136.0756989 1224.0548095703
142.9449463 850.6317749023
147.1130066 2715.2673339844
154.0853577 848.5266723633
175.1191864 1553.6809082031
203.8563385 967.789855957
206.7937622 885.2425537109
347.3149719 835.8281860352
422.1516418 2281.6943359375
808.5863647 1007.1133422852
958.8928833 900.4008789063
1135.953857 1243.37890625
1171.552734 986.3207397461
1180.841553 1056.181640625
END IONS
BEGIN IONS
TITLE=SH_AW_09112018_AW_01.5016.5016.3
RTINSECONDS=2003.44668
PEPMASS=399.182739257813 6797.2978515625
CHARGE=3+
84.04508972 888.3327026367
84.08142853 2565.22265625
86.0970459 3187.3291015625
102.05513 917.8930664063
110.0714798 1977.1853027344
113.0717163 976.3696899414
120.0813217 4154.7778320313
124.0944595 815.5548706055
129.1024323 1287.0632324219
132.6802979 828.8114624023
132.7418518 892.4577636719
132.7511749 1008.6721801758
136.0763397 917.8257446289
143.6317749 899.9238891602
175.0155945 1416.6257324219
175.1191711 2397.6020507813
177.1022491 1966.1385498047
231.1115417 1508.0960693359
232.8255615 802.3455200195
265.4024048 856.3707885742
308.9139099 946.6784057617
334.3457947 886.4300537109
346.8961182 1035.3135986328
375.1976318 2631.5708007813
392.1976624 857.9270629883
417.1905212 1175.1853027344
490.2285156 1077.8734130859
748.1422119 967.0944213867
899.0663452 902.0594482422
1185.527344 1026.9005126953
1208.110718 1042.2833251953
END IONS
BEGIN IONS
TITLE=SH_AW_09112018_AW_01.5018.5018.4
RTINSECONDS=2003.8692
PEPMASS=448.947808281287 7746.46142578125
CHARGE=4+
129.1016846 3471.5695800781
130.0859833 830.4417724609
132.6490479 1025.7874755859
132.6595001 1282.828125
136.0756073 1521.3956298828
147.1130829 1196.2890625
212.1458282 820.5556030273
241.0827026 1079.4644775391
258.144989 1425.8308105469
361.0272827 1307.2381591797
387.1796875 1922.5659179688
448.7398071 1184.97265625
499.6596069 831.5913085938
661.5097656 942.8302001953
END IONS
BEGIN IONS
TITLE=SH_AW_09112018_AW_01.5019.5019.4
RTINSECONDS=2004.01818
PEPMASS=467.254211425781 6015.12060546875
CHARGE=4+
129.0942535 1009.8210449219
129.102478 12797.28515625
130.0860748 2420.0534667969
132.436203 801.2216186523
132.5094147 925.1478881836
136.0754395 3041.8500976563
146.0606995 844.9118652344
147.1128082 3719.5402832031
159.0769653 1016.6413574219
171.1492157 907.4545288086
173.1279144 1723.1253662109
175.1188965 1256.8774414063
183.1495056 1853.1090087891
187.0704346 1255.3377685547
187.1432343 879.3668823242
201.1233673 954.3720092773
250.1189728 1426.6345214844
260.1959229 959.326965332
272.1704407 1076.3343505859
302.683197 1161.7062988281
327.1325378 1020.3566894531
361.2469788 1328.5587158203
427.7836914 933.799621582
504.9443054 2191.5812988281
526.2807007 2086.6181640625
571.0732422 993.8323364258
676.3516846 1776.3282470703
687.1318359 1305.9930419922
719.8618164 957.1022338867
770.3842163 1279.4177246094
1236.197021 1158.1854248047
1521.144653 1027.6689453125
1816.478027 1108.931640625
END IONS
BEGIN IONS
TITLE=SH_AW_09112018_AW_01.5021.5021.2
RTINSECONDS=2004.44232
PEPMASS=896.366224624849 14580.8310546875
CHARGE=2+
127.0498505 4141.068359375
132.0765533 1750.5291748047
132.623764 2330.7202148438
132.6331024 1598.8206787109
132.6416779 1290.5625
136.0756226 24852.953125
139.0498352 3567.7258300781
144.0766907 1370.3355712891
145.0608215 9213.5947265625
148.0751343 1438.9505615234
156.0766907 2316.7370605469
157.0607605 1538.1158447266
158.0925293 2808.6696777344
167.0452271 2316.4406738281
172.0707855 1794.7872314453
175.1189117 12846.787109375
184.0716705 11703.59375
193.0967712 1276.3048095703
196.0714111 5006.373046875
201.0983887 2113.7795410156
202.0824127 16551.37109375
213.0983276 3430.2055664063
214.0816345 3525.3972167969
219.1087189 2046.2952880859
221.0919342 3134.2275390625
223.0862732 2100.9379882813
223.1072083 9681.6904296875
224.0654755 1924.8295898438
226.0816956 2266.8942871094
229.0933228 1415.3397216797
231.1082458 1937.1448974609
233.0923004 2592.9821777344
236.064682 1584.6186523438
241.0933228 9136.30078125
244.0923462 1663.7893066406
245.0924835 3034.4655761719
251.1022797 3247.1696777344
253.0927582 5008.591796875
258.1202393 1786.7083740234
259.1036682 8950.5615234375
262.1195068 1283.189453125
262.1503906 4472.8930664063
265.0942688 1406.9910888672
270.1190186 3019.1845703125
271.1035156 11060.916015625
272.1042175 2266.3662109375
273.0877075 2425.9562988281
276.1296997 2195.5354003906
281.0883789 4078.3039550781
283.1033936 4756.5825195313
286.1173706 1484.5539550781
288.1307373 2495.0720214844
289.1134949 4815.205078125
290.1129456 5272.900390625
293.0883789 4589.5288085938
298.1142273 12887.8896484375
301.1147461 1933.1912841797
302.113678 4719.1015625
302.1452637 1759.4892578125
303.1369019 1436.1202392578
307.1408081 1523.1353759766
308.1234436 3863.8693847656
310.1147766 4480.4555664063
311.0984802 4027.3659667969
316.1252136 11428.390625
317.1274414 1196.0490722656
319.1400452 3673.0246582031
319.1722412 12333.078125
320.1246948 4048.8930664063
322.114502 3552.0991210938
328.1246948 6174.9711914063
329.1269836 1539.6838378906
335.1366882 2322.9536132813
337.152832 2049.3220214844
339.1415405 3141.6274414063
340.1266785 7607.7514648438
341.1322632 1366.4006347656
346.1332703 1519.8679199219
347.134613 4179.10546875
349.1244507 2870.3278808594
350.1091919 2595.4799804688
355.1351929 6499.8598632813
357.1532288 1763.8118896484
358.1365051 2490.4951171875
359.1356506 5261.2470703125
364.1625061 1618.4669189453
365.146637 3060.4543457031
367.1360779 14408.0595703125
368.1213989 5164.4052734375
373.1464844 2470.337890625
375.1630859 2956.2263183594
376.1603394 3301.8608398438
377.1453857 6203.7109375
385.1459045 26000.099609375
386.1478882 3025.9604492188
387.130188 3068.978515625
389.1447449 2336.9438476563
390.1729431 2159.8862304688
394.1729736 1742.6872558594
397.1429443 2673.380859375
399.1307068 1982.5727539063
403.1585999 6626.2602539063
404.1563721 4450.6005859375
406.2114868 8212.720703125
412.1572571 4242.1127929688
415.1560364 1810.8100585938
416.1557922 6401.0908203125
422.1668396 2744.5515136719
424.1690369 1876.7041015625
428.1559753 2168.88671875
434.1660156 10027.5771484375
442.1665039 3251.9655761719
443.1654663 1828.8294677734
444.1531372 2148.6748046875
446.1648865 2975.474609375
451.1915894 2159.2783203125
455.1681213 1559.013671875
456.1519775 7007.9936523438
460.1762085 1729.1298828125
461.1797485 7148.8325195313
463.2290039 10364.1435546875
473.177948 5314.4916992188
474.1647034 3186.9702148438
479.1891785 3280.9064941406
485.1794434 4627.40234375
491.190094 7669.1357421875
492.187561 1654.0823974609
499.1923828 2260.1967773438
502.2045593 6204.7680664063
503.1865234 11465.697265625
504.1987915 1448.7242431641
509.1937561 1803.2054443359
512.1859741 6638.3032226563
513.1756592 3385.087890625
518.1991577 6062.412109375
519.210144 1790.9328613281
520.2546387 14328.3515625
521.1984253 4451.9892578125
530.1987305 19982.1171875
531.1939087 7160.2197265625
536.2091675 1730.9766845703
538.2267456 8339.0322265625
542.2034912 1500.9874267578
548.2105103 19100.810546875
549.210144 3374.91796875
557.2155762 1442.7797851563
559.2650757 1780.1036376953
560.2178345 4315.4482421875
566.2234497 6502.3037109375
567.2316284 1609.994140625
569.2073364 2590.9926757813
570.194397 1876.5617675781
575.2180176 4803.8442382813
576.2454224 1930.9135742188
577.2692261 55313.19921875
578.2734375 6943.4506835938
585.2529907 2157.7082519531
587.2221069 8297.986328125
588.2081909 1743.9151611328
604.7553101 4506.3129882813
605.2297974 11769.5849609375
606.2358398 3106.8735351563
613.7597046 5337.306640625
614.2493286 2696.8098144531
617.2359009 2030.591796875
623.2434692 3658.4228515625
626.2337036 1800.7795410156
632.2444458 2782.9272460938
634.2538452 2994.2761230469
644.2400513 6312.375
647.2515259 1810.6199951172
650.255188 1877.7111816406
652.2740479 2045.5131835938
662.2550659 8193.9033203125
663.2501221 1966.2242431641
680.2640991 3589.4750976563
686.2871094 2896.5805664063
686.7888794 1513.2757568359
695.288208 8237.8037109375
695.7929688 4727.361328125
701.2670288 2157.1528320313
702.2600098 1774.8510742188
707.2841797 1578.9849853516
719.2750244 4813.5122070313
720.2734375 2112.796875
729.8012085 1655.7387695313
738.8060303 3884.4560546875
739.307373 1665.9949951172
740.3321533 15818.39453125
741.3330688 3287.3193359375
746.2896729 1756.0333251953
758.2963257 5240.5844726563
776.2982788 3668.6733398438
780.3158569 1701.7781982422
786.8214111 1789.5517578125
794.3091431 2613.8029785156
795.8276978 3387.6472167969
797.3521729 21620.75
798.3588867 5312.3291015625
807.3145142 1586.4400634766
821.336792 1577.6121826172
830.8397827 1787.8176269531
833.3068848 1970.2932128906
839.3389893 2366.6235351563
845.3153076 2369.6496582031
854.3740845 25032.400390625
855.3779297 5794.0400390625
863.3227539 4266.1875
878.3600464 4035.7646484375
878.8539429 4003.4858398438
881.3479614 2100.1667480469
887.359314 6753.2680664063
887.8600464 7616.9301757813
888.3676147 1968.9169921875
894.3648682 2643.6083984375
896.3708496 10282.6728515625
896.8864136 25457.73828125
897.3901978 8704.5615234375
911.3955078 51035.81640625
912.3984985 11811.0986328125
913.4133911 1714.3819580078
920.3460693 3623.84765625
977.3703613 2851.7062988281
998.428894 29101.5
999.4342041 9178.54296875
1055.449219 39104.34375
1056.448364 11126.232421875
1076.442749 1687.5181884766
1112.470215 51190.99609375
1113.476196 16574.626953125
1114.499023 1865.3309326172
1151.487061 2668.1508789063
1152.480957 2190.787109375
1169.492432 65187.89453125
1170.495239 27375.9375
1171.494751 3724.7736816406
1190.49707 2297.6394042969
1191.48938 2799.7058105469
1197.455566 1692.974609375
1208.507935 8771.2783203125
1209.502686 6193.267578125
1215.455078 1810.5520019531
1226.515259 158528.140625
1227.516846 65585.921875
1227.804565 2700.9467773438
1228.523682 9139.0478515625
1371.540161 1917.2032470703
1372.557617 2030.1705322266
1389.581787 52387.3984375
1390.579224 24666.431640625
1391.581787 4693.2783203125
1458.597046 2700.2785644531
1476.608276 13182.0166015625
1477.599121 4694.6181640625
1478.617065 1766.6833496094
1517.603149 1633.052734375
1533.627808 4822.2661132813
1534.63562 3684.9689941406
1590.637207 2928.1433105469
END IONS
BEGIN IONS
TITLE=SH_AW_09112018_AW_01.5022.5022.3
RTINSECONDS=2004.59106
PEPMASS=476.564178466797 3903.44482421875
CHARGE=3+
102.0546875 945.7830200195
110.0715866 3443.0051269531
115.0497894 919.7452392578
120.0808792 1901.2012939453
129.1021271 4058.9274902344
130.0645905 1506.5050048828
132.532959 989.1403808594
136.0757599 1190.5589599609
141.2044067 929.4083251953
159.0923004 843.4087524414
175.118103 1729.5543212891
190.7790222 888.0745849609
243.6147461 847.3885498047
376.7691345 838.8121948242
440.2355957 1758.3181152344
476.2314453 1080.7530517578
521.2010498 1073.8641357422
541.2875977 1991.9880371094
612.3187866 1887.1590576172
669.2471924 999.6874389648
1111.795898 1001.4154052734
END IONS
BEGIN IONS
TITLE=SH_AW_09112018_AW_01.5026.5026.3
RTINSECONDS=2005.74732
PEPMASS=396.216298163978 7440.56591796875
CHARGE=3+
84.08148193 3522.693359375
86.09711456 2814.5998535156
110.0716858 3108.9392089844
118.717865 731.1578369141
120.0809937 3330.2375488281
129.102066 1812.7160644531
132.5931702 1480.5537109375
136.0759735 1047.0300292969
175.1190338 1134.8676757813
195.0880432 2646.6555175781
268.6330261 1209.0457763672
273.1549988 2451.2583007813
277.146637 954.8729858398
282.1191406 1686.8852539063
304.5463257 946.8057861328
448.2499695 1616.3758544922
545.3009644 2698.7014160156
642.3318481 1056.8647460938
926.5299683 956.6470947266
END IONS
BEGIN IONS
TITLE=SH_AW_09112018_AW_01.5031.5031.4
RTINSECONDS=2007.22566
PEPMASS=385.197662353516 7790.33447265625
CHARGE=4+
110.0716019 3322.3342285156
112.3758774 896.2830810547
120.080452 949.8074951172
124.571785 840.8185424805
129.1021729 2476.9736328125
130.0653534 864.9717407227
132.0809479 1739.7565917969
132.7205811 1101.3696289063
136.0752869 1260.5406494141
143.2358856 795.3392333984
147.1125031 1711.8249511719
159.0915985 3070.5358886719
170.0598145 976.5003051758
172.7783966 729.2650146484
175.1184998 2232.9494628906
244.1640167 1874.1325683594
275.7921753 1029.7041015625
306.0130005 878.4126586914
320.6662292 830.4789428711
338.7164917 849.7612915039
349.8512268 913.4325561523
358.4302368 973.5004882813
376.6700134 1093.6690673828
459.2449036 1076.2379150391
583.2848511 1061.0178222656
726.3944092 956.7090454102
913.6448364 903.3984375
1091.77832 1101.7038574219
1107.313354 988.8848876953
1171.175659 891.8353271484
END IONS
BEGIN IONS
TITLE=SH_AW_09112018_AW_01.5037.5037.2
RTINSECONDS=2009.05548
PEPMASS=539.270690917969 7979.94287109375
CHARGE=2+
84.08131409 1593.4483642578
86.09702301 5056.2001953125
87.65558624 824.1721801758
88.53948212 827.9201049805
110.0715942 2047.0531005859
112.0874329 868.8510131836
116.0708008 938.7180786133
121.7975616 887.5715942383
129.1024323 1507.3072509766
132.7528687 962.9887084961
132.8030701 781.6596679688
132.8216705 1269.5124511719
136.0760345 1742.6444091797
158.0918732 1488.287109375
175.1185303 9936.8837890625
191.695343 797.4349975586
204.9487 844.274230957
210.6122894 875.9737548828
247.0512543 929.5979003906
253.1658936 2398.7177734375
370.1730652 1094.9327392578
528.2774658 1891.9699707031
530.7524414 2280.0642089844
538.776062 2153.3186035156
539.2697144 31449.486328125
539.7680054 11058.9814453125
550.2646484 1416.3515625
691.3413086 2230.8486328125
716.3572998 950.5861816406
808.3450928 2382.7524414063
903.4144287 3964.2514648438
END IONS
BEGIN IONS
TITLE=SH_AW_09112018_AW_01.5042.5042.3
RTINSECONDS=2010.56442
PEPMASS=603.589297152927 8051.22900390625
CHARGE=3+
129.1019135 2068.5493164063
132.7510223 1197.2196044922
132.7589722 1333.0307617188
133.5185699 917.8530883789
136.0658722 979.0383911133
136.0757751 14514.38671875
159.7324371 828.5143432617
184.0717926 950.4488525391
193.0973816 1277.8195800781
200.1430817 1012.6637573242
221.0928192 987.2823486328
241.0926666 988.678894043
284.0820007 927.5743408203
284.7491455 927.471496582
285.005127 846.768371582
329.1709595 1165.6723632813
463.2233887 1421.5565185547
518.1940918 1215.9796142578
520.2473755 4013.8154296875
548.2078857 1282.3719482422
577.2695313 12405.2041015625
578.2700806 1369.8859863281
603.3022461 3045.6669921875
997.0264282 1254.3505859375
END IONS
BEGIN IONS
TITLE=SH_AW_09112018_AW_01.5043.5043.3
RTINSECONDS=2010.71328
PEPMASS=404.197291396009 15595.5400390625
CHARGE=3+
84.04495239 2590.9765625
84.08127594 7107.6484375
86.09696198 5339.9555664063
92.64953613 833.5736694336
98.09641266 1300.7355957031
102.0553284 3267.3039550781
103.0546494 1068.8494873047
104.0530777 2419.8112792969
106.4851151 952.0844116211
110.0715103 1562.2774658203
115.0872955 885.8069458008
120.072731 1674.3720703125
120.0808487 19981.80859375
129.1023407 8281.533203125
130.0862732 3321.865234375
132.5169525 819.4010009766
132.5875854 1173.6228027344
136.076416 1196.4899902344
140.6679077 818.3625488281
143.1183472 4080.1584472656
147.1128845 2111.6181640625
155.2531128 861.4489746094
175.1204681 883.0593261719
201.0871887 951.3546142578
209.0909576 901.8806762695
226.1175842 1361.0328369141
244.1290741 1610.1989746094
249.1226959 907.8139648438
254.1481323 1256.5844726563
260.6418457 1170.1033935547
261.1562805 2091.2587890625
266.4351501 974.9826660156
274.6369934 901.6398925781
276.5895996 818.2709350586
296.1593933 3210.919921875
299.0614014 1088.8657226563
331.6766968 1257.1451416016
392.1950684 1960.0159912109
467.7315674 1042.2440185547
521.2393799 1300.6916503906
523.2545166 1107.5034179688
523.7487183 1469.9233398438
592.2706909 1370.0748291016
619.3018188 2610.4748535156
920.5092773 994.8259887695
1016.591553 1052.9833984375
END IONS
BEGIN IONS
TITLE=SH_AW_09112018_AW_01.5047.5047.2
RTINSECONDS=2011.83978
PEPMASS=639.813049316406 10551.5947265625
CHARGE=2+
94.93981171 982.2250976563
99.05564117 6372.2612304688
102.0553284 4377.6865234375
110.0715561 1957.1685791016
129.1023254 7306.556640625
130.0508423 949.1839599609
130.0652008 3557.7980957031
130.0860748 2835.3393554688
132.0807343 5832.18359375
132.78862 869.6604614258
132.8585052 1332.5141601563
140.0704041 1937.4632568359
142.1226349 3986.6115722656
147.1127472 6260.119140625
152.107132 1951.4322509766
158.083847 1076.7407226563
159.0917053 2409.2529296875
171.0767975 1200.7249755859
178.0617065 951.0426025391
183.6527863 919.3647460938
185.1648407 1178.9322509766
186.1245728 1325.3612060547
187.0864563 6277.2641601563
187.1437531 8983.314453125
188.0899048 1721.6011962891
189.0872498 1269.1015625
195.0874481 2924.6325683594
197.1283722 9332.4306640625
203.1021423 2488.5666503906
213.0867767 2939.2944335938
215.138855 3809.4680175781
216.5907593 1113.1583251953
230.1289368 5661.8876953125
231.0973053 2912.8645019531
231.1316833 1288.5665283203
240.1358795 973.2896118164
244.1648407 2777.7038574219
246.1814423 1023.4760742188
258.1233521 3625.0476074219
258.1459351 1725.5797119141
259.1252747 1713.2268066406
259.8112183 896.0254516602
276.155426 1943.9195556641
326.1712952 2334.1101074219
343.2000427 1434.3011474609
360.2220459 1549.2637939453
362.7526245 964.819519043
488.2818909 2196.2868652344
510.7554932 4264.822265625
511.2538147 1456.712890625
530.1870728 1007.5965576172
534.9657593 949.8854370117
575.3145142 4641.6059570313
595.2893066 1515.5397949219
602.2611694 1281.5256347656
603.7853394 1441.7531738281
639.3129272 3960.00390625
639.807251 3069.3930664063
742.4516602 995.6805419922
747.3624878 5579.5102539063
748.3563232 2296.9077148438
834.3945313 7458.1171875
835.3895874 2178.8791503906
932.4702148 1080.1407470703
933.4536133 1544.2369384766
935.4442139 8338.498046875
936.4356689 1811.3253173828
1020.504761 6328.3657226563
1021.498291 2089.0661621094
1046.469116 2563.3447265625
1064.490356 5394.3154296875
1065.477661 2241.5490722656
1165.511719 1762.2104492188
END IONS
BEGIN IONS
TITLE=SH_AW_09112018_AW_01.5049.5049.2
RTINSECONDS=2012.26284
PEPMASS=387.229705810547 6783.6494140625
CHARGE=2+
59.90132523 960.1180419922
60.04527664 1792.7973632813
64.82418823 1087.7290039063
64.82936096 2899.6157226563
64.8323288 1746.3037109375
70.06587982 3148.6472167969
70.71549988 808.5823974609
70.72099304 815.2261352539
72.08153534 2592.1787109375
72.28347015 851.8751831055
84.08146667 2613.021484375
86.09712982 1764.2176513672
97.37381744 802.2008666992
98.65961456 719.354675293
105.0662537 2912.1530761719
110.071434 1719.181640625
129.1027832 1247.4157714844
132.6746368 1235.7679443359
132.7565308 919.1413574219
147.1130219 1496.9064941406
175.1190948 7826.48046875
213.0878143 1118.3046875
216.0979767 1148.7022705078
218.1492462 1660.0885009766
355.0671997 1358.1171875
370.1696167 1094.3444824219
376.0940552 1024.62890625
387.198761 11237.755859375
422.1967163 928.6022949219
436.6100769 954.6704711914
466.5031738 919.5015869141
558.3577271 1094.6428222656
END IONS
BEGIN IONS
TITLE=SH_AW_09112018_AW_01.5055.5055.4
RTINSECONDS=2014.0932
PEPMASS=375.206019300577 13369.6474609375
CHARGE=4+
105.1810532 766.7398681641
109.5078735 824.6782836914
110.0716705 2022.1313476563
112.6121216 862.9022827148
129.102356 2395.6303710938
132.8528137 1700.876953125
136.0753479 1041.5791015625
147.113266 1559.7589111328
175.1188202 1899.2159423828
357.070343 1094.7946777344
359.0669861 1613.8928222656
375.2337036 1051.4482421875
401.7280273 987.2952270508
441.6026917 772.9603881836
540.3096313 900.1215820313
947.0288696 1025.8690185547
END IONS
BEGIN IONS
TITLE=SH_AW_09112018_AW_01.5056.5056.3
RTINSECONDS=2014.24242
PEPMASS=381.529177384247 8202.171875
CHARGE=3+
84.04508209 1499.8065185547
84.08146667 1935.1202392578
86.0970459 2301.3950195313
110.0718994 5485.8618164063
120.0808411 1052.5112304688
129.1025543 2218.6281738281
132.7092896 2000.9757080078
136.0764618 962.4166870117
210.5633087 929.6930541992
228.1002808 858.7778320313
420.6071777 821.1995239258
458.3093262 917.8206176758
524.3673096 879.1046142578
750.2855835 944.8505859375
818.7486572 902.5774536133
1056.791626 990.5774536133
1071.806641 947.8471069336
END IONS
BEGIN IONS
TITLE=SH_AW_09112018_AW_01.5057.5057.3
RTINSECONDS=2014.39128
PEPMASS=434.215492636684 9766.4482421875
CHARGE=3+
97.37400818 790.2197265625
98.98464203 2385.7888183594
102.055069 894.4790039063
108.4218292 771.3182983398
108.5751648 771.1699829102
110.0719147 1807.6539306641
117.3542404 826.9362182617
118.9474564 912.1642456055
128.10672 781.2856445313
129.1022186 6545.6958007813
132.5976563 1158.4805908203
132.6073151 1551.8946533203
136.0761566 1252.6105957031
173.1285095 14735.8037109375
173.2884369 968.569152832
175.1184692 2583.7080078125
201.1232147 1548.8409423828
218.1586761 908.3099975586
242.1864319 1090.1605224609
259.091095 1403.9149169922
288.2047729 1167.1809082031
433.7029419 1269.4903564453
464.1938477 1930.8096923828
477.2329407 1024.0416259766
486.2404175 926.9426879883
541.7516479 3335.357421875
550.760498 2774.9516601563
601.2479858 3388.3664550781
702.0446167 865.2474365234
729.3467407 1074.3679199219
1078.836304 968.1596069336
1241.651001 1044.42578125
END IONS
BEGIN IONS
TITLE=SH_AW_09112018_AW_01.5058.5058.2
RTINSECONDS=2014.54146
PEPMASS=659.800476074219 10934.6455078125
CHARGE=2+
102.0555649 1525.1278076172
117.1020813 1225.7197265625
129.1027527 4941.0756835938
147.1127777 2341.0537109375
170.5058441 1059.7373046875
175.0018768 959.6825561523
211.1080017 1382.3908691406
215.139328 10018.45703125
219.0808258 1373.4603271484
228.1343689 3347.6647949219
230.0778046 2007.9481201172
240.1333466 1330.6628417969
243.1334839 6666.0288085938
244.1338806 1044.6313476563
257.1611023 1962.1878662109
258.1448059 2927.2922363281
275.1712341 5643.0927734375
290.116394 1207.5515136719
301.1130981 1346.4847412109
315.5905457 894.342956543
341.1467896 3157.2663574219
390.1987 1527.8408203125
411.4813843 1010.3353271484
448.1488037 1138.6380615234
470.2249146 1411.1240234375
487.2521973 15875.2998046875
488.2555847 2212.2006835938
558.2848511 3192.7041015625
562.2156372 1210.5163574219
627.7996826 1456.5556640625
629.322937 2484.5771484375
659.3192749 3105.916015625
776.3604736 2103.81640625
783.3912354 1225.5537109375
847.4014893 3476.0107421875
898.425415 1695.4256591797
962.4164429 1984.0202636719
1012.466492 3086.9453125
1076.454346 2959.0349121094
1092.488159 2851.0834960938
1331.019897 1248.7004394531
END IONS
BEGIN IONS
TITLE=SH_AW_09112018_AW_01.5062.5062.2
RTINSECONDS=2015.69856
PEPMASS=605.79248046875 11065.6962890625
CHARGE=2+
84.04505157 870.7847900391
84.08146667 7549.177734375
87.0559845 1793.6722412109
98.09719086 1244.2750244141
98.20674896 783.5592041016
103.5700607 863.9412231445
104.0534592 2507.8159179688
113.6844788 783.2230224609
120.081131 3033.2956542969
129.0666962 1045.5152587891
129.1022186 12309.0908203125
130.0864258 4003.2719726563
132.6854095 1053.9072265625
136.075882 6563.564453125
143.1179657 4716.8901367188
147.1130524 4421.8232421875
171.3280182 1005.4423217773
226.1187134 3788.5969238281
244.1284027 1619.3114013672
249.122406 1933.0234375
261.1557312 3014.8122558594
281.5641479 901.1036987305
392.197113 1593.6151123047
441.6558838 1010.7826538086
467.7353821 2408.6286621094
520.2501831 1856.6613769531
532.2564697 1350.6827392578
536.5905151 950.2926025391
548.2728271 1747.9670410156
555.2185669 1028.1094970703
577.2692261 3343.3395996094
605.5712891 1573.7486572266
605.7937622 9938.79296875
606.2954712 2109.263671875
619.3063354 1959.8243408203
624.7460327 1181.2624511719
690.3429565 3353.1025390625
792.3602295 1334.7025146484
819.3832397 4072.3999023438
820.3856812 1643.9982910156
950.4293213 2641.9345703125
1065.467651 1479.7567138672
END IONS
BEGIN IONS
TITLE=SH_AW_09112018_AW_01.5067.5067.3
RTINSECONDS=2017.17732
PEPMASS=431.222595214844 12499.822265625
CHARGE=3+
98.98465729 16918.302734375
102.0554733 917.5090942383
110.0714645 2014.1920166016
118.3568649 862.7673339844
120.0811768 914.2415771484
129.1020813 4124.80859375
130.0862122 1051.8509521484
132.7060547 708.9852905273
132.7755585 954.3402709961
136.075531 1556.3735351563
147.1132355 1113.0509033203
164.5563965 1063.2590332031
173.1276855 991.5258789063
178.9847412 757.7250976563
199.1806183 7974.509765625
202.6286163 745.7165527344
208.9534607 3970.6254882813
210.9501495 2441.3161621094
226.1553192 1782.2303466797
227.1761932 2057.7336425781
238.25177 866.0682983398
244.1431122 1087.9375
244.1660156 12065.7890625
279.3560486 1058.7381591797
319.6677856 1007.7128295898
374.1051941 1057.0441894531
506.2281799 1512.9930419922
571.269043 1366.9326171875
635.2699585 4844.5405273438
748.3516235 3770.5563964844
749.3483276 1661.4771728516
1086.336426 978.83984375
1159.4104 1042.9038085938
END IONS
BEGIN IONS
TITLE=SH_AW_09112018_AW_01.5072.5072.4
RTINSECONDS=2018.65572
PEPMASS=454.677001953125 5513.802734375
CHARGE=4+
129.102005 2621.5212402344
132.7902222 1087.1826171875
136.0757446 7268.4609375
142.4657745 881.0581665039
175.1181488 1914.1331787109
200.138443 914.4553833008
319.1733398 1487.4071044922
368.1659546 931.8016357422
463.2263184 1790.3961181641
510.6137695 1207.43359375
520.2538452 1067.7407226563
577.2749023 1403.7399902344
657.1898193 1031.3624267578
END IONS
BEGIN IONS
TITLE=SH_AW_09112018_AW_01.5076.5076.2
RTINSECONDS=2019.7818
PEPMASS=458.279510498047 6946.11572265625
CHARGE=2+
64.82870483 1586.5432128906
64.83364105 1865.1032714844
64.83647156 1049.6104736328
70.06589508 2042.0379638672
72.08148193 1874.5493164063
74.06071472 1062.4666748047
84.0450058 743.8434448242
84.08135986 7970.0288085938
86.09675598 4168.4609375
87.05583954 1618.3732910156
87.71149445 740.4153442383
102.0554047 890.8765258789
110.0711823 2100.3815917969
129.1022186 3828.8823242188
130.0861359 1769.5772705078
132.7242432 797.3161621094
132.7965546 1281.5247802734
136.0756836 2719.0627441406
147.112793 3264.2475585938
175.1194763 1060.9926757813
191.8429718 880.0909423828
193.5153046 833.9573364258
202.7352142 841.2299194336
218.1491699 1922.9537353516
229.2854462 899.6055908203
316.5915527 964.6793823242
331.234375 854.7105712891
428.7436218 1328.8894042969
458.2796936 3471.4829101563
458.7821045 1125.8941650391
526.2459717 1362.0693359375
531.6802368 1754.8026123047
583.1400146 876.889465332
585.3233032 3214.580078125
613.2174072 1345.6184082031
632.3214722 1080.8527832031
END IONS
BEGIN IONS
TITLE=SH_AW_09112018_AW_01.5078.5078.2
RTINSECONDS=2020.20438
PEPMASS=540.766800934668 16457.640625
CHARGE=2+
84.08154297 1111.7764892578
86.09726715 2110.7416992188
106.5107651 907.0465698242
129.1024323 1870.3825683594
132.6320801 999.2350463867
136.0756378 1230.5103759766
141.1023407 23755.470703125
142.1056213 1080.4188232422
169.0968781 11368.2919921875
175.1186218 4122.0844726563
195.1130066 1257.8376464844
266.1498413 2048.7446289063
268.6409912 998.408203125
283.1394958 1264.3258056641
292.9002075 969.7932739258
451.2294922 1198.7840576172
456.7200928 5359.7094726563
467.244751 1138.30078125
505.2485657 15398.88671875
505.7505798 5231.6674804688
519.7648315 1305.7019042969
531.2484741 1495.2247314453
540.2679443 15898.130859375
540.7610474 2578.23828125
541.274292 940.4353027344
630.3025513 8940.6435546875
631.3022461 1533.8220214844
744.3410034 3927.1708984375
815.3817139 2616.8725585938
905.4222412 1526.0413818359
912.4356079 22306.21875
913.4389648 4181.5590820313
END IONS
BEGIN IONS
TITLE=SH_AW_09112018_AW_01.5086.5086.3
RTINSECONDS=2022.73944
PEPMASS=400.209411621094 6597.71142578125
CHARGE=3+
84.04483795 1193.8986816406
84.08141327 1702.9903564453
86.09703064 4281.7978515625
110.0716858 2390.0368652344
120.0807724 5584.3852539063
129.1022034 2524.6496582031
132.7266693 749.3704833984
132.8004608 1039.1719970703
136.0758209 2293.3000488281
147.1118011 1051.8629150391
175.118988 2740.8623046875
191.117981 3668.5354003906
197.129303 967.1373291016
303.2145386 4519.1928710938
328.8056641 841.6206054688
364.6877136 1568.7210693359
399.749939 2306.9987792969
400.6998901 823.042175293
414.7270203 897.3305053711
418.2386475 1564.2508544922
474.7519836 884.5905151367
581.3040771 3206.9670410156
613.479187 917.8698730469
1072.24353 926.5333862305
END IONS
BEGIN IONS
TITLE=SH_AW_09112018_AW_01.5090.5090.3
RTINSECONDS=2023.8654
PEPMASS=385.85713346912 8450.65625
CHARGE=3+
84.08144379 3502.3034667969
86.09706879 5592.0795898438
101.7031784 981.2368164063
110.0715714 6523.9916992188
120.0810165 2038.0029296875
129.1024933 2324.6176757813
132.7389069 817.0319213867
132.8104401 914.6449584961
136.0759888 1323.2172851563
154.0859375 1113.3376464844
155.0820007 933.7615966797
175.1189575 3557.7841796875
183.1484222 804.7408447266
197.1286469 1058.3525390625
225.044693 840.2105102539
322.1888733 1079.5261230469
346.1809998 1050.7260742188
385.2553711 1653.705078125
398.1850281 881.2543945313
430.2320251 938.9829101563
455.2084045 895.975402832
459.2449036 1392.3538818359
461.2301941 1779.4578857422
461.729248 1415.8356933594
477.2181396 1512.4343261719
530.5158691 1105.3763427734
726.4009399 1158.388671875
1053.37439 1025.7457275391
END IONS
BEGIN IONS
TITLE=SH_AW_09112018_AW_01.5092.5092.3
RTINSECONDS=2024.28798
PEPMASS=483.910461425781 3343.929443359375
CHARGE=3+
110.071579 7786.0444335938
129.1025085 5286.0991210938
132.6264496 1017.8946533203
132.6996918 870.3319702148
136.0756836 6880.5122070313
143.1180267 10157.90234375
175.1190186 1989.6387939453
193.1076355 1220.0258789063
244.4109955 868.5115966797
260.2499695 988.4339599609
276.1549683 2068.9841308594
407.9240723 923.291015625
451.2196045 1604.0570068359
483.2153015 1908.0255126953
534.78125 1152.1370849609
558.7771606 2160.0300292969
608.3119507 2109.7119140625
640.3045044 2536.2368164063
764.3706665 1399.0911865234
829.7841187 998.5867919922
END IONS
BEGIN IONS
TITLE=SH_AW_09112018_AW_01.5096.5096.3
RTINSECONDS=2025.44442
PEPMASS=426.210190183597 14055.2822265625
CHARGE=3+
99.05583191 1685.2933349609
102.0552368 1113.6550292969
110.0716934 4466.1435546875
120.0809479 4054.9802246094
127.086586 6285.2021484375
129.1025543 8216.8984375
130.0653229 1274.8543701172
130.0859985 1739.3594970703
130.4358826 732.7515869141
132.08078 2306.6586914063
132.6534729 1373.1473388672
132.7128296 1182.1185302734
136.0757141 1839.326171875
147.1131897 1748.8725585938
159.0787811 734.0723266602
159.0919495 5712.2836914063
175.0895691 4367.4672851563
175.1189575 2914.5073242188
186.1234894 1071.8033447266
187.086731 2050.7668457031
195.0872498 1788.7924804688
203.0843506 917.2062988281
204.6078033 873.460144043
230.1276855 1218.6268310547
244.1646881 1741.1203613281
257.7209473 1214.9783935547
268.0693054 847.736328125
274.1866455 3929.0654296875
396.1601868 824.7938232422
398.7923889 1102.7174072266
464.5832825 1127.2442626953
509.2489929 1001.6151733398
558.6074829 1085.1264648438
630.319519 1146.9500732422
648.3319092 5747.056640625
649.3276978 1041.7689208984
715.4076538 1433.0483398438
875.6334229 903.7719726563
1051.838989 1333.9144287109
1253.93811 1056.1428222656
1290.03479 1052.0297851563
END IONS
BEGIN IONS
TITLE=SH_AW_09112018_AW_01.5098.5098.3
RTINSECONDS=2025.86706
PEPMASS=396.867376903268 8003.25244140625
CHARGE=3+
84.04515076 1460.6704101563
84.08148193 5503.02734375
86.09708405 4281.4443359375
88.63313293 843.5842895508
97.02881622 880.4111938477
97.38375854 797.871887207
102.0551529 1750.2915039063
110.0716782 11765.0986328125
120.0809097 7279.9580078125
127.2782974 835.7777709961
129.1021881 1743.4686279297
130.0861511 1039.0582275391
132.5808258 970.6271972656
165.8575439 820.9221191406
172.548645 852.0357666016
175.1186523 3337.5092773438
192.1108398 1012.2346191406
209.1029053 2537.107421875
246.1559143 1147.755859375
251.1130219 2745.9841308594
260.1734314 945.2777099609
273.1549683 3436.0588378906
277.6400757 884.0700073242
320.1713867 1312.0656738281
321.6718445 1893.7868652344
337.1991272 1705.3944091797
346.1866455 1010.5755615234
356.1787109 1029.0423583984
359.1846924 2265.9270019531
361.2196655 1145.2348632813
383.2130127 1920.8226318359
441.6975403 888.399597168
448.2520447 5458.3559570313
448.5916748 1063.3646240234
527.2925415 1401.7067871094
535.2685547 1074.9052734375
545.3056641 5349.837890625
END IONS
BEGIN IONS
TITLE=SH_AW_09112018_AW_01.5104.5104.2
RTINSECONDS=2027.69742
PEPMASS=393.71044194019 17057.630859375
CHARGE=2+
57.53330612 724.5804443359
63.41717911 697.595703125
64.82733154 1384.6166992188
64.83213043 1410.7916259766
64.83498383 1505.5037841797
67.04412842 734.9387817383
70.06588745 7580.8984375
70.96383667 816.1303100586
84.08144379 3765.4658203125
85.86427307 844.4608764648
86.09703827 2923.5629882813
110.0717316 5939.8452148438
129.1025391 1813.9777832031
132.769043 874.2377319336
132.7786102 1027.7160644531
147.1131287 1269.1845703125
166.5535126 837.6849365234
242.2278137 874.0235595703
244.1652527 3128.3359375
248.8660126 784.1008911133
267.1089783 1265.8560791016
393.7139587 1514.1114501953
428.6234741 868.0238037109
430.1731567 1764.6302490234
433.5516357 993.4985351563
539.1904297 953.5350341797
543.2596436 1510.4870605469
581.3259888 908.6170654297
637.8769531 900.5595703125
730.1724243 858.7897949219
734.5922852 861.1645507813
END IONS
BEGIN IONS
TITLE=SH_AW_09112018_AW_01.5109.5109.3
RTINSECONDS=2029.17594
PEPMASS=464.564483642578 9121.4384765625
CHARGE=3+
102.0555115 4414.1674804688
110.0718155 4518.1181640625
120.0807724 1041.7713623047
129.0655212 996.8784790039
129.1022797 12098.3134765625
130.0862427 2659.1735839844
132.7852936 2056.6870117188
136.0758209 5901.1513671875
147.1128235 1797.6889648438
175.1182098 1429.1163330078
187.1438141 842.9678344727
216.1349487 1381.5098876953
217.1380768 900.3590698242
234.1450043 2027.7630615234
235.118042 1707.2974853516
249.158371 1515.6318359375
267.6390381 1131.9652099609
270.1397705 1113.419921875
301.1292114 2290.4228515625
312.1221313 1201.2158203125
321.9713745 1071.89453125
353.1882629 1014.7364501953
361.0255432 3973.9104003906
371.20224 1530.34765625
431.0856323 1190.1232910156
455.7531433 1872.2545166016
485.3158264 910.9907836914
534.2669678 2385.6442871094
699.1951294 899.1691894531
699.3224487 1119.7976074219
718.3853149 1859.9610595703
814.371582 1004.6546630859
963.463623 1200.2709960938
END IONS
BEGIN IONS
TITLE=SH_AW_09112018_AW_01.5110.5110.3
RTINSECONDS=2029.3257
PEPMASS=480.548309326172 4423.7705078125
CHARGE=3+
110.0714188 3356.6977539063
129.1022034 3179.2829589844
130.0859833 854.5570678711
132.6383972 1778.0046386719
132.6473694 1041.5277099609
136.0756836 3224.0349121094
147.0763855 941.5007324219
147.1126556 1147.1197509766
176.8599548 827.782409668
198.0875092 1066.9991455078
274.1314697 968.979675293
326.3260193 897.3869628906
367.1723022 1330.734375
413.6779785 1301.3145751953
444.2096252 1951.7885742188
479.7450256 1145.6520996094
479.9332275 1255.5581054688
480.2568054 1423.8370361328
525.7412109 1205.9453125
539.2578735 1654.6221923828
569.2580566 1440.0399169922
596.2757568 3058.9743652344
733.3306274 1078.2498779297
887.4000854 1146.5661621094
END IONS
BEGIN IONS
TITLE=SH_AW_09112018_AW_01.5111.5111.3
RTINSECONDS=2029.4754
PEPMASS=572.251770019531 8959.6396484375
CHARGE=3+
121.0883484 904.4127807617
129.1022797 11148.9755859375
130.0863495 5596.59375
132.4247894 1061.0400390625
136.075119 1352.5472412109
147.1126709 6497.9599609375
154.4339142 936.7393798828
169.059494 1236.2971191406
175.1178436 1362.4144287109
240.1332397 4665.5224609375
258.144043 2298.3852539063
268.1289063 1078.5861816406
276.1534729 1382.2785644531
294.8860168 1002.4287719727
324.1495361 1167.8977050781
330.1675415 907.8648681641
354.14151 2237.3786621094
368.1366577 1371.4873046875
381.6641235 976.7751464844
382.1350098 3532.8037109375
407.1962891 1653.7653808594
428.1717224 1791.375
446.1835022 3740.1608886719
458.3094788 1449.8791503906
461.7467041 1627.9875488281
471.6827698 1534.4901123047
489.7045593 1208.0678710938
489.7914124 964.0316772461
511.1776123 1484.9486083984
544.7752686 2726.3928222656
554.2212524 1415.4093017578
565.9176025 1908.1428222656
571.9141235 3059.2839355469
572.2480469 2070.3249511719
572.3286133 1256.4598388672
572.5599365 1091.2133789063
626.2033081 4425.5073242188
645.2738647 1130.8970947266
736.3490601 993.6439819336
763.2650757 1403.4013671875
776.3613281 1775.8865966797
823.3844604 5129.1958007813
824.3876953 1339.7059326172
877.4191895 1322.2667236328
1276.289307 1024.7718505859
END IONS
BEGIN IONS
TITLE=SH_AW_09112018_AW_01.5115.5115.3
RTINSECONDS=2030.63172
PEPMASS=382.183929443359 10048.744140625
CHARGE=3+
84.04516602 1659.8289794922
84.0814209 3229.0874023438
86.09703827 7801.7216796875
87.05592346 1139.3988037109
101.0707474 1022.6463012695
102.0551529 1647.5031738281
110.0717316 9241.580078125
111.0755386 926.9469604492
113.0711365 2133.4733886719
115.0511017 843.6776123047
120.0811768 1118.1613769531
129.1026306 2206.1032714844
130.0863953 1032.73828125
132.662796 1455.2473144531
132.6710815 999.3646240234
136.0759277 3477.82421875
141.0659943 3762.38671875
158.0921173 1051.1024169922
169.0606537 2179.9333496094
169.0974579 904.8984985352
175.1191254 5091.12890625
185.1647491 1321.7583007813
190.2862091 855.775390625
225.0978546 1289.1320800781
237.1230774 5973.1694335938
240.1346741 6005.3959960938
288.2028503 920.1490478516
298.1880798 3499.193359375
306.1049805 977.5200805664
383.2138672 1136.5242919922
427.2342529 1377.8721923828
453.2351685 1094.2200927734
458.308136 3594.1735839844
461.7443237 2810.6108398438
462.2457886 1400.6350097656
477.7305603 2087.4221191406
595.3632202 1195.7103271484
613.3010864 3433.6484375
614.288147 1307.5142822266
675.680542 977.4327392578
682.3950806 1086.9566650391
802.1928101 1033.9359130859
802.3526001 1009.5349731445
833.4109497 1088.2967529297
864.0444336 938.0159301758
END IONS
BEGIN IONS
TITLE=SH_AW_09112018_AW_01.5116.5116.4
RTINSECONDS=2030.7807
PEPMASS=477.473785400391 10167.4365234375
CHARGE=4+
132.5346069 1936.6545410156
132.5434723 983.2562255859
136.0756378 1833.4620361328
145.0972137 3244.6594238281
147.0590057 1020.253112793
147.1121063 810.5607299805
160.9762421 880.5941162109
173.0915985 2081.6389160156
174.2393188 908.6583862305
175.1189117 1578.2424316406
188.5477753 789.1038208008
225.0987244 1141.6243896484
292.2514038 976.8195800781
307.6442871 1259.08984375
314.1454163 3888.7592773438
361.1818237 1585.4152832031
434.4532471 2593.4987792969
490.2256775 3096.7248535156
508.5726318 1085.7788085938
534.2762451 1264.9631347656
546.5838013 2287.8818359375
557.2683716 1009.3533325195
578.9334106 1274.3115234375
579.2662964 2063.5993652344
579.7507324 1304.1964111328
627.2894897 1900.6527099609
648.2733765 3453.2185058594
819.3592529 989.668762207
921.3121338 963.6781005859
1624.618042 1136.1032714844
1832.363281 1077.0012207031
END IONS
BEGIN IONS
TITLE=SH_AW_09112018_AW_01.5117.5117.3
RTINSECONDS=2030.92968
PEPMASS=494.9267578125 15964.66015625
CHARGE=3+
107.4211197 783.5532226563
110.0716171 7035.4096679688
110.3706818 816.7279052734
116.0702438 1009.401184082
120.0808258 1412.7791748047
122.2303848 774.3361816406
127.0854721 778.5347900391
129.1026459 3837.9069824219
133.2252808 936.8752441406
136.0763397 1031.6804199219
166.0612183 1645.5151367188
169.0971222 1479.6539306641
171.1125488 1063.9786376953
175.087677 890.7070922852
175.1189117 1581.2524414063
186.1238098 11568.83984375
214.1189728 3867.720703125
214.9959106 904.3509521484
220.0466156 922.4310302734
223.1545105 1041.3698730469
231.1454773 981.3128051758
251.1507568 2213.1962890625
286.6615295 2832.9011230469
295.6665649 1468.3792724609
333.1896973 1670.6253662109
350.5870667 1003.4758300781
374.2497559 1409.7225341797
397.1457825 1330.8820800781
444.2163391 1043.1146240234
461.2832031 7487.1689453125
462.2249756 2395.4377441406
463.2293091 1101.0180664063
468.1847534 1404.6970214844
491.4410095 947.6931762695
494.2642517 903.2291870117
500.1586609 904.1875
510.2581787 1393.8846435547
514.737915 1989.4467773438
570.2753906 1457.0032958984
572.3101807 2046.4276123047
578.7901611 6485.3081054688
579.2896729 1883.5357666016
590.3249512 11667.0234375
591.3289185 1711.0290527344
596.807251 1037.9432373047
633.9874878 950.3980102539
635.3311768 2372.9367675781
689.3927612 2077.0104980469
723.3372192 3618.5434570313
794.3797607 7352.3701171875
795.3878784 1248.2440185547
962.4690552 1168.4802246094
963.0650024 1104.5294189453
1019.496582 2012.3005371094
END IONS
BEGIN IONS
TITLE=SH_AW_09112018_AW_01.5118.5118.4
RTINSECONDS=2031.07842
PEPMASS=471.220703125 9340.046875
CHARGE=4+
130.0857697 1280.3957519531
132.3072205 953.8572998047
136.0750427 1325.4885253906
147.1127167 1823.4217529297
172.5266418 857.9138793945
193.4590759 905.1217651367
198.958725 799.55078125
216.2369995 895.4379272461
227.6073303 837.1226196289
267.1487122 1152.1177978516
351.8287354 932.8690795898
447.0736389 908.7075195313
469.4613342 964.3067016602
528.5248413 987.2920532227
582.4559326 963.5645141602
601.8009644 1274.8306884766
721.3138428 1058.3024902344
730.3200684 1872.8751220703
755.8954468 1110.3334960938
1838.99646 1168.5712890625
END IONS
BEGIN IONS
TITLE=SH_AW_09112018_AW_01.5124.5124.3
RTINSECONDS=2032.90932
PEPMASS=528.585327148438 15813.7001953125
CHARGE=3+
110.0715103 11960.3740234375
125.2497787 865.4175415039
129.1022949 4787.6015625
132.6690674 865.6444091797
136.0757904 17940.59375
137.0793152 1692.5118408203
155.0926208 1679.3337402344
166.0609436 2045.0650634766
175.1193237 3043.8684082031
223.1554565 2033.9295654297
234.1233368 1782.1208496094
249.1592865 14285.806640625
251.1500092 7169.7036132813
266.1244202 3637.8967285156
277.1547546 6033.2114257813
289.1624451 3901.2175292969
315.6676025 1779.6094970703
336.1470337 990.7774047852
351.1875305 2137.6325683594
354.6877747 932.5122680664
358.1836548 3483.0236816406
365.8473816 4304.373046875
371.8540649 1125.037109375
379.2086487 1579.8894042969
395.1688538 1446.9759521484
398.5056458 2927.3159179688
400.1784668 1297.9653320313
403.5438232 2123.8530273438
414.211792 2179.134765625
452.2213745 1065.7888183594
457.8970337 2328.8239746094
470.7294312 2074.4699707031
471.2285156 2939.9243164063
479.7396545 3299.2463378906
495.5948486 2592.6755371094
495.9240723 1986.8244628906
508.2445374 1223.0434570313
528.2750854 1046.0797119141
530.7462158 1762.8094482422
539.2687988 1536.0411376953
539.7583008 1198.3903808594
548.2689209 16955.59375
548.7717896 6233.431640625
597.2562866 1724.6505126953
604.8133545 9524.3662109375
605.3117065 3443.8217773438
630.3317871 2965.1572265625
671.3264771 1463.7512207031
686.3395996 6351.5727539063
686.8476563 2486.4904785156
701.3677979 2711.4255371094
742.3596802 1416.58984375
769.9214478 1221.724609375
830.4093628 5221.1958007813
941.4459229 1160.6687011719
958.4648438 5591.0317382813
959.4731445 1667.8094482422
1293.237671 1150.9609375
1297.96521 1088.3365478516
END IONS
BEGIN IONS
TITLE=SH_AW_09112018_AW_01.5131.5131.2
RTINSECONDS=2035.09278
PEPMASS=814.844909667969 7086.89892578125
CHARGE=2+
129.1018982 1803.8498535156
130.0317993 2377.736328125
130.0857086 1445.1459960938
132.7625275 2352.939453125
141.1018829 1380.9666748047
147.0587158 17256.546875
147.1125336 3582.1760253906
153.0664215 1080.4987792969
159.0766602 1818.8697509766
169.0967865 1002.1934814453
199.1079865 1469.1042480469
210.0872345 11819.9208984375
216.1340485 7290.07421875
228.0975494 3883.8388671875
246.1270142 6383.5678710938
247.1302032 1205.6552734375
248.1056976 5871.2290039063
274.1218872 2630.3198242188
281.1618652 2216.5114746094
282.1433105 2548.201171875
287.1165161 3225.2124023438
289.0949097 1568.2316894531
299.1715698 5370.5395507813
309.1563416 2469.2023925781
315.1123047 14607.390625
316.114502 1630.4375
321.1594849 2140.1801757813
327.1663513 12199.5751953125
333.1231689 7339.9423828125
336.2072144 1103.8940429688
345.6918945 1119.7872314453
361.1560974 2068.0498046875
396.1859131 1391.4781494141
417.1758728 1348.0589599609
486.2678223 2380.7109375
495.9957886 1132.8889160156
518.2388916 1311.8088378906
598.2299805 1578.158203125
660.3127441 2444.6987304688
691.2816772 2576.6279296875
692.2840576 2061.8020019531
774.3595581 1668.4656982422
806.3259888 3749.0556640625
843.3348389 1484.5754394531
844.3325195 2279.7817382813
861.3566284 2052.8657226563
875.4035034 3210.73046875
907.3724976 2331.6845703125
939.7835083 1294.6572265625
989.4516602 2882.2985839844
1021.415466 3282.1459960938
1059.442749 1908.6262207031
1076.471558 11281.5673828125
1077.4729 2348.5864257813
1091.423096 2994.8425292969
1108.450806 10021.3955078125
1109.443848 2212.7302246094
1175.528076 2006.0825195313
1207.524048 2444.3493652344
1213.477417 1555.3803710938
1505.233398 1120.1385498047
END IONS
BEGIN IONS
TITLE=SH_AW_09112018_AW_01.5132.5132.3
RTINSECONDS=2035.2432
PEPMASS=391.878737261763 45718.8984375
CHARGE=3+
84.04505157 15887.96875
84.0814743 7836.216796875
86.09705353 8245.9658203125
89.6743927 927.400390625
98.47894287 902.4187011719
100.0509567 1152.3654785156
101.0714417 5398.6381835938
102.0556107 3933.2666015625
110.0715714 1998.39453125
112.0878754 1554.5600585938
113.0350952 1539.5346679688
119.081604 1400.3095703125
120.0815659 931.6643066406
129.0657654 2596.3342285156
129.1022797 10382.6142578125
132.5174713 786.4879150391
136.0757446 1088.2271728516
137.1073303 832.5974731445
137.3490601 872.7127075195
140.7494507 898.2755737305
147.112793 1018.9334716797
149.0234985 31439.87890625
150.0263824 1173.1346435547
153.2193604 962.9136352539
158.0924377 2853.6982421875
167.0336761 4425.3022460938
173.1164703 1889.9714355469
175.1194916 4665.6928710938
197.1294556 1651.7902832031
198.0869141 1021.6212158203
201.1235962 1123.9930419922
215.1140594 2017.5230712891
216.0971222 1564.1856689453
218.8234406 816.1388549805
226.1188812 2574.04296875
232.140625 8440.130859375
240.1338654 1534.2780761719
270.3712769 915.5040893555
272.6558533 1478.0219726563
328.1983032 1578.2857666016
339.3218994 911.0194091797
345.2260742 8346.38671875
355.1604919 997.661315918
356.0711365 1314.1903076172
434.791626 857.924621582
438.199707 1330.8387451172
455.2248535 1934.9058837891
456.2600098 1170.7614746094
471.2556763 1992.3681640625
473.2336731 3128.640625
474.217041 912.5283203125
474.268158 9595.9521484375
475.271637 1763.8572998047
479.7692566 1858.115234375
485.2643433 1044.9254150391
486.1402283 952.9271850586
503.8074951 938.8229980469
536.7897339 1330.6252441406
566.2738037 903.5202026367
573.3032837 994.0573120117
585.3000488 3726.2075195313
602.3239746 2662.9750976563
701.3914185 2728.0988769531
798.3753052 1062.2293701172
813.4118652 2035.9949951172
830.4436035 2378.8391113281
END IONS
BEGIN IONS
TITLE=SH_AW_09112018_AW_01.5136.5136.2
RTINSECONDS=2036.3697
PEPMASS=587.315186972446 15112.2138671875
CHARGE=2+
84.0813446 6741.7919921875
90.73177338 875.0560302734
109.2171783 781.3098754883
110.07164 1172.0144042969
113.0345917 1063.5989990234
129.0657654 1888.8807373047
129.1021729 13599.4677734375
132.7130585 2163.5180664063
132.7216034 964.1275024414
173.3346558 1174.1105957031
175.1196594 1020.6463012695
188.3838806 912.1731567383
197.3322906 1125.6170654297
198.0884705 1281.4494628906
199.0721741 1028.6066894531
216.0982513 3606.7922363281
226.1183472 4366.7451171875
232.1411591 2409.2116699219
243.1464844 1868.5853271484
309.1561584 1373.6284179688
317.1517029 985.7286987305
327.166748 2462.8881835938
344.1948547 1140.5367431641
345.2241516 1892.5766601563
376.674469 964.6201782227
437.8597717 894.7549438477
447.4048157 998.662109375
455.2282104 1213.3651123047
456.2080994 1326.1286621094
471.2602234 1806.767578125
473.2349548 1549.3559570313
474.2669067 1532.0706787109
479.7676697 7787.8559570313
480.2695618 2564.7531738281
528.2785034 1352.8234863281
536.7885132 1358.404296875
537.2946777 1238.0469970703
542.2736206 2605.6237792969
542.7755737 1586.1925048828
571.637085 1479.8004150391
578.8039551 4730.28515625
586.9963379 1245.5358886719
587.3145752 7724.6000976563
587.817688 3010.0773925781
602.3291016 5571.61328125
679.1610718 1054.7535400391
701.3950195 11594.5498046875
702.3999023 1673.7369384766
806.7672119 1111.7928466797
830.4365234 14717.447265625
831.4346924 1945.3112792969
917.6108398 1282.1923828125
943.4490356 1005.1065063477
958.5302124 4824.9326171875
END IONS
BEGIN IONS
TITLE=SH_AW_09112018_AW_01.5137.5137.2
RTINSECONDS=2036.5197
PEPMASS=422.735312220275 11800.8125
CHARGE=2+
63.59069824 865.8087768555
64.64278412 4280.5478515625
70.06591034 2086.0751953125
72.08143616 2842.75
74.06072998 1167.15625
79.44698334 1008.3763427734
83.38050842 808.8712768555
84.04512024 1416.2801513672
84.08146667 2179.0954589844
86.09716034 2854.6042480469
93.64434814 752.872253418
129.102005 1265.2392578125
132.6017761 1230.6833496094
136.0757904 1645.4177246094
143.4620056 855.4055786133
172.0716553 1342.1968994141
175.1190033 3308.0278320313
255.1095886 1115.5220947266
288.2015991 1710.3084716797
328.1991882 1116.6373291016
331.7460632 1050.5083007813
391.4533386 874.8817138672
501.31427 1682.7864990234
572.3499146 2024.5439453125
606.4401245 900.9370117188
736.9871826 1217.0015869141
742.3796997 1157.5131835938
END IONS
BEGIN IONS
TITLE=SH_AW_09112018_AW_01.5138.5138.3
RTINSECONDS=2036.66856
PEPMASS=489.235168457031 9819.013671875
CHARGE=3+
102.0553284 1579.2092285156
110.0717926 3051.2541503906
112.0874786 1191.9566650391
120.0809402 8220.9775390625
121.0849457 1142.7122802734
127.0501328 1287.3370361328
129.1022339 5016.349609375
130.0866089 1169.7078857422
132.3939056 950.499206543
132.464798 1025.0269775391
136.0754242 2111.7592773438
141.1025543 1376.0546875
143.1177673 932.6776123047
147.1127319 1211.0106201172
147.9919128 927.5703735352
173.1284485 1040.5943603516
175.1191254 1692.9942626953
183.1118011 984.1754760742
199.1082306 929.7006225586
201.1233063 8526.8525390625
229.1180267 1117.6658935547
257.3926086 935.2660522461
272.1699219 909.6866455078
301.6660767 1055.3978271484
303.4621887 889.5229492188
310.1699524 1446.4135742188
373.1966248 1030.5081787109
407.1988831 1298.1041259766
430.8776245 930.1878662109
437.0858765 1116.8394775391
463.5538635 1043.2956542969
480.2321167 1549.8192138672
480.7354126 2073.3959960938
481.2326355 2484.6240234375
482.2502136 955.5197143555
489.2731628 1094.0423583984
490.2203064 1024.4509277344
500.2507935 1256.5970458984
553.2589111 1288.6232910156
567.2581787 1032.0305175781
568.2655029 1144.9821777344
592.2749023 1234.7111816406
643.7734375 998.3187866211
644.2753906 1504.6506347656
808.2183228 1151.6137695313
1077.986938 1090.4458007813
END IONS
BEGIN IONS
TITLE=SH_AW_09112018_AW_01.5143.5143.2
RTINSECONDS=2038.14732
PEPMASS=416.185293520909 12416.642578125
CHARGE=2+
60.04518509 1220.0986328125
63.84821701 803.3707275391
64.51825714 4770.9428710938
70.06596375 2705.9431152344
72.08139801 1990.7504882813
84.08130646 3031.8676757813
86.09686279 5748.8603515625
87.10025787 971.5960083008
95.05657959 848.3626098633
97.37334442 994.3577270508
101.071106 1065.1101074219
110.0715332 2658.4528808594
112.0870743 799.4147949219
129.1026459 1808.5233154297
132.7410736 1558.1224365234
134.6184845 910.5758056641
136.0757446 5922.8828125
175.1190033 1430.7004394531
175.9069672 803.5021972656
178.0857697 1157.8249511719
189.783783 981.908996582
223.1073761 10614.7392578125
281.1224365 1025.7641601563
303.1776123 4780.61328125
581.265686 3589.0844726563
END IONS
BEGIN IONS
TITLE=SH_AW_09112018_AW_01.5144.5144.2
RTINSECONDS=2038.30596
PEPMASS=552.785921370674 7995.07373046875
CHARGE=2+
80.25077057 841.4647827148
82.92302704 835.7984008789
84.04483795 871.833984375
84.08149719 1092.2429199219
86.09699249 7698.7612304688
109.9208679 902.0315551758
110.0710678 1166.7739257813
114.5771027 877.2355957031
115.086998 1967.6313476563
129.1022034 2195.0749511719
132.6113434 1839.8022460938
143.0815887 6459.890625
157.1339111 2226.73828125
169.0973663 2157.8200683594
173.5381927 1223.0228271484
175.1191864 1122.8356933594
185.1284332 2047.4434814453
214.1186066 8938.1826171875
214.3108978 885.6857910156
299.1353149 943.4055175781
299.2077942 2467.17578125
301.6247253 1021.7082519531
327.2015076 1318.5040283203
339.5934753 840.9744262695
342.1757507 1348.1112060547
446.2357483 1313.6566162109
517.272583 2696.2348632813
552.2683716 2923.2426757813
552.774231 1166.7521972656
604.3005371 1788.58984375
643.0790405 1024.3254394531
691.3354492 3571.4797363281
719.6387329 985.2076416016
778.3706055 11895.849609375
779.3660889 3331.291015625
891.4435425 1300.6042480469
1060.161499 1070.4233398438
END IONS
BEGIN IONS
TITLE=SH_AW_09112018_AW_01.5145.5145.2
RTINSECONDS=2038.45722
PEPMASS=741.886535644531 13518.7431640625
CHARGE=2+
110.0716171 18155.16796875
110.0785141 1535.7448730469
129.1018677 1883.9650878906
132.5272522 1457.8032226563
141.1024933 1241.7008056641
166.0611877 2394.63671875
169.0976563 2135.1047363281
175.1178894 1003.4463500977
186.1235199 18557.619140625
186.1392975 1181.3309326172
195.088028 2501.3806152344
214.1186066 23621.427734375
218.4177704 1040.1547851563
223.1565399 2419.7873535156
251.1504059 3147.2150878906
299.0630493 1727.5170898438
306.1552429 1181.1408691406
327.2031555 3971.4926757813
397.1514587 1289.8996582031
436.2657166 2201.5239257813
461.2835388 3772.1530761719
464.2593689 4743.7895507813
514.743042 2502.9794921875
521.2802124 1529.7780761719
569.7810059 3261.0588378906
570.2779541 1083.2529296875
571.2852173 1295.5032958984
578.7891846 23365.037109375
579.2891846 5860.30078125
635.3283691 8714.537109375
635.8305664 2224.2329101563
677.8371582 4135.7319335938
678.3394165 2945.9060058594
689.8562622 2001.9716796875
724.3433228 1357.9467773438
732.869873 2228.8374023438
733.3733521 3088.1345214844
733.8773193 1374.3699951172
739.6591797 1115.4790039063
741.8859863 34339.390625
742.387207 13960.806640625
742.888855 1249.5152587891
760.4274292 4878.279296875
875.446106 2648.8063964844
891.4154053 2999.4086914063
962.484314 3657.5986328125
1002.494019 1806.6968994141
1019.51355 23627.908203125
1020.509644 4692.9873046875
1028.466064 3148.6884765625
1088.746704 1246.4803466797
1156.573364 20702.01953125
1157.577637 6056.2612304688
1269.650146 4573.3403320313
END IONS
BEGIN IONS
TITLE=SH_AW_09112018_AW_01.5146.5146.3
RTINSECONDS=2038.60596
PEPMASS=440.535736083984 8936.423828125
CHARGE=3+
97.53064728 813.6488037109
101.0713043 1192.1669921875
110.0715485 5351.7758789063
120.0810013 1641.650390625
122.0115967 859.1329956055
128.1768646 755.8879394531
129.1023865 8085.6879882813
129.1600037 921.751159668
130.0863037 1059.1623535156
136.0757294 2845.4677734375
147.1121674 906.1184082031
157.1338501 1182.8673095703
175.1193237 1163.7066650391
187.0747528 860.131652832
195.0882568 775.8903808594
195.108902 827.157409668
201.1230011 2741.5859375
218.7311401 772.4957275391
237.1229858 2049.8684082031
247.9967651 796.62109375
286.881073 844.8142089844
353.1834106 887.3640136719
360.3541565 815.2271728516
397.1455994 2236.0815429688
440.1875305 3100.2397460938
519.2883301 1183.6971435547
571.6312866 985.3747558594
762.100708 948.5129394531
767.4727783 907.1215209961
1256.130005 1267.7596435547
END IONS
BEGIN IONS
TITLE=SH_AW_09112018_AW_01.5151.5151.3
RTINSECONDS=2040.08484
PEPMASS=403.544006347656 5749.4853515625
CHARGE=3+
84.0450592 2695.9973144531
84.08140564 5802.1259765625
86.09698486 4187.9545898438
94.25496674 775.2796630859
101.07164 1013.8814086914
110.071701 3448.8173828125
114.6484375 837.8302001953
115.0867004 981.869934082
120.0811462 3452.0964355469
129.1022186 6252.7905273438
130.0866241 1047.3892822266
132.7413177 1597.8566894531
132.7503204 1433.0727539063
136.0760803 2905.6052246094
143.1179352 1483.3813476563
144.5753326 834.8395996094
147.1127625 1904.7006835938
151.9878235 864.3532104492
158.0922699 786.5676879883
175.1188202 2884.9191894531
183.112915 2332.3823242188
193.1824188 935.6858520508
262.3326111 855.871887207
267.1289368 878.9273681641
331.1693726 1685.1630859375
376.1925659 1310.9138183594
400.7023621 961.3053588867
403.2292175 1086.4324951172
403.3161621 948.9141235352
441.2066956 799.8069458008
491.2365112 1226.2126464844
810.9489136 1146.0661621094
END IONS
BEGIN IONS
TITLE=SH_AW_09112018_AW_01.5152.5152.4
RTINSECONDS=2040.24282
PEPMASS=487.97696163702 14820.4951171875
CHARGE=4+
136.0755005 1693.8297119141
147.1121063 1095.205078125
153.7602844 914.7197265625
173.1274261 2014.1533203125
175.1186218 1819.9429931641
177.5171051 994.3009643555
199.9934692 873.3814697266
272.1723633 1023.1654663086
301.1643066 1502.0238037109
301.6553345 1104.0950927734
307.6728821 1603.9196777344
310.168457 2511.9028320313
338.6777344 1288.4826660156
372.1935425 1618.6881103516
429.8961182 1029.2152099609
480.2307739 7515.9086914063
480.7329712 2009.8968505859
487.2658691 1277.9298095703
500.256134 2568.2358398438
566.2555542 5373.6162109375
566.7532959 2249.5078125
589.7689209 1766.3292236328
607.3173218 1071.6396484375
611.46698 1079.3193359375
619.3283691 1150.1429443359
623.2723389 1876.0402832031
643.2706299 3023.3374023438
643.7714233 1854.7225341797
651.7890625 3929.3835449219
661.3150024 1094.2946777344
704.3526611 1623.7525634766
705.380249 1099.6016845703
977.6912231 971.4136962891
1416.128418 1016.9276123047
END IONS
BEGIN IONS
TITLE=SH_AW_09112018_AW_01.5153.5153.3
RTINSECONDS=2040.39168
PEPMASS=408.869079589844 15783.2998046875
CHARGE=3+
86.0970993 3976.7585449219
87.05567169 960.9195556641
87.84888458 825.6831665039
88.03956604 1840.6975097656
101.9771194 855.9924316406
102.0553665 1291.5455322266
110.0717087 2513.2749023438
120.0810165 12137.943359375
126.7055893 862.9746704102
127.6496506 946.094909668
129.1023712 6906.123046875
136.0757904 1364.0615234375
147.1123047 2204.7421875
175.1186981 2143.154296875
226.1188507 1466.5261230469
235.1414337 982.7257080078
244.1294403 1410.3228759766
261.1549072 949.0139770508
261.6401672 1053.7772216797
267.6544495 976.073425293
437.2490845 1159.1752929688
446.2341919 1013.9535522461
534.2987061 2047.0440673828
539.2666626 1076.0922851563
553.2664795 1446.5275878906
591.3288574 2055.1765136719
633.3195801 1276.6278076172
644.8283081 865.9090576172
END IONS
BEGIN IONS
TITLE=SH_AW_09112018_AW_01.5162.5162.3
RTINSECONDS=2043.27756
PEPMASS=636.294372558594 7312.08935546875
CHARGE=3+
144.3604584 1199.3120117188
145.0974274 2206.6896972656
162.3147125 878.5745239258
175.1189117 1572.9986572266
244.1302032 1131.2305908203
314.1456299 1477.0201416016
498.2259827 1114.5473632813
522.2334595 1572.0194091797
554.7615356 1843.1533203125
578.9317017 7442.4584960938
579.2686157 4899.3374023438
579.6032104 1057.2298583984
624.2990723 1239.1292724609
629.6489868 1059.5977783203
630.2885132 1709.9699707031
630.6255493 1484.9732666016
635.578064 1929.2225341797
648.281311 2765.1105957031
697.8093872 1259.4990234375
761.8641357 1432.9956054688
819.3743896 1879.7420654297
867.9019775 4573.9599609375
868.3989258 3276.7438964844
1158.480835 1165.3713378906
1295.542236 1616.5764160156
END IONS
BEGIN IONS
TITLE=SH_AW_09112018_AW_01.5164.5164.2
RTINSECONDS=2043.70002
PEPMASS=566.756408691406 9982.9228515625
CHARGE=2+
84.08149719 2016.5649414063
97.3740387 829.0388793945
105.1012497 839.7603149414
110.0716934 1641.5205078125
129.1025085 1856.8515625
132.7033997 1139.3226318359
132.7134247 1332.984375
152.3269958 928.3008422852
157.0970001 1471.3919677734
159.1128387 2543.3205566406
185.0917053 1332.7069091797
187.1069489 1118.8768310547
214.6401825 1087.6750488281
342.7879944 990.8869628906
368.0673828 926.3667602539
417.2110596 1104.271484375
432.1872253 2950.8598632813
432.6863098 1268.3369140625
438.1878052 3262.9614257813
473.7068787 3422.0659179688
474.5797424 1002.3506469727
480.2310181 3384.7199707031
566.2561035 3769.220703125
567.2620239 1217.7299804688
588.8013916 973.9907226563
650.8498535 986.4176025391
849.3525391 2281.6936035156
863.3588867 1227.8233642578
946.4041138 2084.5358886719
END IONS
BEGIN IONS
TITLE=SH_AW_09112018_AW_01.5165.5165.3
RTINSECONDS=2043.8487
PEPMASS=466.912933349609 10037.6611328125
CHARGE=3+
101.107933 1016.9793701172
102.055336 874.9250488281
110.071701 7423.51171875
129.1022186 12075.6806640625
130.0863495 3573.5122070313
136.0757446 2081.1147460938
137.7750549 844.6640014648
143.3471985 969.0966186523
147.1126099 2104.2578125
169.0969086 801.5443725586
173.1277618 815.6432495117
175.1192932 1517.1911621094
186.1234589 983.2880859375
194.9525146 886.7552490234
228.133606 1180.3681640625
265.5627747 944.3978271484
273.3124084 794.5985107422
312.6939697 1186.6519775391
337.8208313 945.8804321289
374.2384644 1919.4743652344
416.7129517 1024.1348876953
423.880127 1017.9237060547
456.2053833 1985.7279052734
467.2386475 1231.5769042969
512.7497559 1150.052734375
555.2749634 976.7969360352
603.315979 1730.6569824219
624.3851318 1167.1416015625
635.3164063 1621.4243164063
774.3422852 1459.6059570313
1019.11908 1206.1641845703
1098.614502 1039.8920898438
1141.212158 1350.7501220703
END IONS
BEGIN IONS
TITLE=SH_AW_09112018_AW_01.5177.5177.4
RTINSECONDS=2047.7898
PEPMASS=436.970153808594 8464.880859375
CHARGE=4+
129.1024475 15130.63671875
130.0860748 1177.2159423828
132.7159119 1165.4265136719
136.0756989 1552.7230224609
141.1020355 1201.1704101563
147.1123047 2021.7833251953
169.0977783 1159.6912841797
175.1186523 2636.869140625
197.1282806 1086.380859375
199.1814117 1221.6811523438
201.1244812 1253.3000488281
216.9435425 955.1055297852
234.1446838 1316.9682617188
261.5801086 807.6848144531
286.263916 851.2224731445
328.6824036 799.8605957031
347.1702576 1774.3399658203
373.1131592 802.6358032227
397.7035217 1321.4127197266
406.212677 1092.3514404297
463.2541504 950.7090454102
475.2633972 1567.2606201172
535.2580566 1360.2687988281
607.288269 1409.63671875
651.3144531 1177.4886474609
683.3668823 1338.7099609375
694.3635254 1938.3997802734
987.1477661 1055.6260986328
1590.443481 1314.5627441406
END IONS
BEGIN IONS
TITLE=SH_AW_09112018_AW_01.5185.5185.3
RTINSECONDS=2050.32444
PEPMASS=482.867279126694 11788.6572265625
CHARGE=3+
101.164444 852.7456054688
103.4590683 1104.7069091797
110.0716476 5206.681640625
119.0492706 4212.9619140625
129.1024475 4438.2451171875
132.6581726 1216.3062744141
132.7185516 980.1132202148
132.7272949 1410.2974853516
136.0757294 31475.48046875
137.0787048 1498.4249267578
148.0760193 1005.1267089844
175.1188965 3098.6889648438
221.0915985 1576.7354736328
226.220047 881.4920654297
260.3452759 907.828918457
271.9795532 910.8193969727
272.1333923 845.5168457031
289.1620178 5285.6083984375
327.0947876 908.5090942383
329.2124023 951.5989990234
358.1808167 1049.4301757813
404.1885986 3574.7478027344
439.8121033 919.1343383789
448.2045593 2773.7385253906
450.7209778 1913.2164306641
475.6459045 954.375793457
482.0102844 996.0250244141
505.7174072 5236.4985351563
506.2219543 1186.8940429688
563.2324829 2223.5104980469
607.2468262 1084.7247314453
613.7547607 2662.2770996094
633.2576294 3570.9670410156
633.7592163 1673.2214355469
642.2659302 9712.4912109375
642.7669067 5008.6743164063
680.331543 1050.7557373047
871.3314209 1024.4521484375
880.3485107 1770.2827148438
944.0499878 1051.8226318359
1047.660645 1096.5633544922
1078.36438 1078.4420166016
1262.164551 1329.2916259766
END IONS
BEGIN IONS
TITLE=SH_AW_09112018_AW_01.5189.5189.3
RTINSECONDS=2051.45106
PEPMASS=420.86285085945 10807.921875
CHARGE=3+
88.12630463 970.9713745117
101.0711594 1701.1663818359
102.0555038 2400.3093261719
104.0524673 921.4963378906
110.0713043 2281.2690429688
113.1642532 839.3969726563
129.0656738 1558.8270263672
129.1021271 7036.6098632813
130.0861816 2759.3771972656
132.7407074 1267.4666748047
136.0755157 4442.7998046875
147.1126099 2921.4025878906
173.1284027 1046.7158203125
187.0689545 882.9940795898
251.0059204 1195.6683349609
264.4284363 775.1325683594
317.1924133 949.2575073242
363.1871948 1109.4558105469
420.2219238 969.9807128906
433.9663696 937.7379760742
434.2225952 1427.884765625
467.0762634 810.8186645508
485.3350525 991.8092651367
595.2717896 1557.3432617188
595.776123 945.7718505859
631.3728027 912.345703125
712.315979 1943.1408691406
723.9772339 1072.0786132813
840.3948364 1186.4930419922
1008.44281 1163.9715576172
END IONS
BEGIN IONS
TITLE=SH_AW_09112018_AW_01.5190.5190.4
RTINSECONDS=2051.5998
PEPMASS=437.221252441406 31431.001953125
CHARGE=4+
121.0842972 924.6351318359
121.6218491 819.135559082
129.0655365 2370.7145996094
129.1022491 57111.33203125
130.0321503 6766.822265625
130.0859222 3914.5756835938
130.1055145 1767.0428466797
131.1169586 1014.7420043945
131.7581177 953.380859375
132.5014496 850.1550292969
136.0753021 1039.9460449219
139.086441 950.0266113281
141.1021423 8157.8618164063
147.058548 5276.9741210938
147.1127319 5171.4091796875
147.6404266 923.6989746094
158.0910492 1117.5816650391
159.0747528 1167.5339355469
165.1020508 959.0029907227
169.0970764 6527.5463867188
171.1130829 1069.2087402344
175.1186676 14240.0390625
175.1327667 1428.2004394531
186.1231537 1911.5249023438
191.0802002 1197.4202880859
195.1125641 1605.7338867188
197.1280365 3491.8291015625
198.1248474 1172.4871826172
199.0705566 1168.330078125
199.107193 2648.44140625
199.1807404 1153.0234375
201.1235809 7670.3666992188
208.107666 1180.0620117188
209.105484 1729.5521240234
216.097641 1169.5141601563
216.1345215 4431.81640625
225.1230927 1132.2805175781
226.1180115 2046.0517578125
227.1020355 2251.2436523438
228.1340332 1273.8988037109
229.1176605 1364.8978271484
229.641037 1687.0003662109
231.1497803 1848.2282714844
234.0916595 1416.4425048828
234.1449127 6976.1396484375
238.1170807 1686.8819580078
242.14888 1823.9691162109
243.1469727 1054.8327636719
244.0743256 903.6674194336
255.1464996 1058.4440917969
256.1289063 5255.7900390625
259.145752 1384.2054443359
262.0856628 1011.4750976563
266.1608582 2946.8178710938
273.1565552 1210.6901855469
276.1702271 3949.9392089844
285.1595154 1278.8494873047
290.0801697 3312.1850585938
306.6637878 4380.189453125
324.6647034 1203.1240234375
325.1866455 3206.9670410156
328.1655273 1632.0963134766
328.6813354 928.5297241211
333.2136536 3037.2192382813
342.183136 2192.5559082031
347.1681519 8113.6918945313
348.170166 1137.5478515625
357.1751404 1204.6647949219
366.2102356 1169.2724609375
377.1116028 2297.4543457031
397.2092896 4593.6918945313
397.6997681 6907.08984375
402.1836243 1333.8795166016
406.2137451 5064.4555664063
411.2036133 914.0590209961
412.2198181 1834.3381347656
415.2293091 1414.2357177734
430.1751709 998.5064086914
444.2470703 2961.0456542969
448.1534119 1311.8360595703
462.2570801 2255.6115722656
462.7546692 6584.9057617188
463.2557373 1480.1522216797
464.2497559 1548.4918212891
472.2886963 2624.2946777344
475.263916 10976.0869140625
478.7420654 1009.3764038086
482.2606506 2362.2583007813
484.2314758 2267.1821289063
490.2384644 4900.2548828125
490.5720825 2698.9064941406
511.7538147 1683.6278076172
520.2695313 6939.7939453125
520.7679443 3233.2326660156
523.2854004 1574.2880859375
526.2559204 3422.8068847656
526.7592773 2980.9812011719
532.9343872 1599.9506835938
533.2669678 1340.5753173828
535.2614746 2890.5739746094
545.2045898 3747.2587890625
547.2741089 2241.5959472656
559.3114014 2738.9074707031
575.2697754 1790.8924560547
598.7824097 1497.5686035156
607.2927246 3040.0993652344
607.7923584 2148.6608886719
612.3209839 9633.7939453125
613.3190918 1294.6020507813
642.2952881 1406.8016357422
650.8070679 3590.0043945313
651.3057251 2243.9672851563
656.3637085 1733.7236328125
677.3203735 1509.9771728516
683.3596191 10965.5634765625
684.3653564 1567.9183349609
686.3266602 3348.0737304688
686.8237915 1757.6973876953
734.8515015 3040.0454101563
740.3436279 1096.7263183594
794.3882446 2054.5568847656
799.6060181 1045.501953125
811.420166 5382.83984375
811.7262573 1016.2016601563
955.465271 1897.3989257813
1039.520752 2238.9055175781
1337.431763 1250.3331298828
1445.283813 1111.76171875
END IONS
BEGIN IONS
TITLE=SH_AW_09112018_AW_01.5196.5196.3
RTINSECONDS=2053.43034
PEPMASS=581.959045410156 7113.158203125
CHARGE=3+
120.080864 2088.2648925781
129.0931396 1974.0155029297
129.1022949 36875.65625
130.0862122 2076.1828613281
132.6884766 1016.5673828125
141.1015167 1872.9984130859
147.1125641 2816.6381835938
169.0967407 1883.3570556641
170.117569 1123.9020996094
175.118927 2385.7546386719
195.1136169 1480.3801269531
197.1289063 2644.6616210938
198.1240845 1672.7059326172
199.1805725 4958.1430664063
215.1383972 6582.76953125
216.1339722 1621.6479492188
227.1030426 1402.9105224609
227.174942 1666.6547851563
234.1446228 3367.3247070313
243.1325378 965.1821899414
249.257782 947.4629516602
251.1493073 978.9610595703
276.1686096 1092.4387207031
303.1781311 3564.0517578125
324.156311 1512.7614746094
328.6851196 5897.2797851563
347.1669312 1820.0211181641
368.6815796 1692.8859863281
377.190979 1137.9088134766
402.0357971 914.2600708008
402.1824341 1284.5729980469
423.223999 1055.9072265625
482.262146 1622.7244873047
484.2396545 1085.4602050781
490.2371216 4507.146484375
490.5744324 2465.5649414063
526.2542114 1533.4553222656
526.7529907 2452.2446289063
528.2697144 1658.9178466797
535.262085 1808.6147460938
535.7603149 2022.3891601563
545.2057495 1098.5698242188
553.2815552 1210.5334472656
559.3031616 4882.0043945313
569.9592896 1130.3354492188
570.2964478 1045.1209716797
575.6264038 4774.5375976563
575.9606934 3374.7277832031
581.2666626 5955.8881835938
582.2635498 1241.5513916016
587.2610474 1140.6903076172
607.2814941 1445.6920166016
612.3186035 1576.4405517578
627.0625 961.2190551758
650.8064575 3395.0141601563
651.3099365 1680.6214599609
656.3623047 13886.5087890625
657.3630371 1954.4541015625
678.3339233 1302.919921875
683.3627319 1740.7770996094
686.3210449 2622.1142578125
686.8294067 1979.1002197266
693.8596802 1746.5207519531
694.3426514 3481.3537597656
717.2997437 1207.7846679688
726.3396606 1179.3818359375
734.8486328 11885.822265625
735.3550415 6272.7504882813
749.3740234 1869.3717041016
751.3723755 1570.9798583984
758.3778076 8091.537109375
758.8806763 5393.7158203125
759.381958 2035.0759277344
770.4035645 3021.5112304688
811.4074097 2085.5676269531
814.911377 1701.9892578125
827.3954468 1694.5893554688
END IONS
BEGIN IONS
TITLE=SH_AW_09112018_AW_01.5198.5198.2
RTINSECONDS=2053.85334
PEPMASS=704.79195798853 16319.7138671875
CHARGE=2+
101.0172119 39005.0078125
101.0237198 2375.8430175781
104.0171051 3271.67578125
129.1026917 5397.8940429688
130.0322571 3802.31640625
130.0859528 4468.97265625
132.5853424 1249.7254638672
132.6688538 1375.7802734375
135.5009155 948.5521240234
147.0587463 12075.98046875
147.1126862 7668.8491210938
183.1128082 2334.4938964844
184.0717773 1310.4729003906
187.1078186 1266.4505615234
188.924469 1126.291015625
200.0852661 161563.734375
201.0884094 8061.3408203125
201.1234436 1542.2772216797
202.0818481 2759.4411621094
216.0985107 2286.5656738281
228.0800171 61841.43359375
229.082489 3572.9711914063
259.4541016 1008.6790771484
285.1202698 1139.0372314453
297.1014404 2453.7468261719
303.1503296 1884.8371582031
304.1322937 2992.3039550781
315.1116333 19916.33984375
316.1166992 2108.6645507813
321.1589661 30218.55859375
322.1618652 2789.1821289063
346.1191711 2002.4339599609
372.508728 1351.5593261719
399.1610107 939.08203125
409.6438599 1216.2117919922
411.1443176 3058.57421875
417.1803284 1453.7752685547
420.2289734 5899.5986328125
421.2243042 1165.0942382813
424.9019165 1034.1745605469
429.1546326 7023.107421875
445.1845703 3032.2109375
464.586853 1089.5408935547
512.1916504 4523.0654296875
513.1837769 1123.1407470703
517.2463989 1631.9104003906
530.2020874 3135.7407226563
534.272644 1936.3322753906
546.2105103 1401.9393310547
584.1264648 1231.1580810547
591.2935791 7699.876953125
626.2351685 2395.1345214844
627.2313232 1470.1398925781
644.2437744 4364.8559570313
660.2783813 1564.2991943359
670.282959 1231.4276123047
687.2721558 1648.4989013672
687.7721558 1725.9002685547
696.276062 4995.8271484375
696.777832 3333.6293945313
704.7915039 4474.0424804688
705.291748 3881.7524414063
705.7946777 1488.4388427734
765.3392944 6291.6264648438
766.3474121 2639.9604492188
818.2875977 2256.1184082031
844.333374 2605.5732421875
845.3175659 2030.4360351563
861.3562012 1795.7174072266
862.3513184 3492.4650878906
879.3757935 8666.0009765625
880.3754272 2437.1442871094
962.4003296 1532.9345703125
972.324707 2486.4133300781
980.4284668 7157.9067382813
981.4221191 1679.3929443359
989.3466187 3747.92578125
990.3551025 2026.3117675781
1071.404541 1320.5692138672
1076.444824 1301.1712646484
1077.44812 3276.1674804688
1088.418823 3491.1372070313
1094.470459 7710.7421875
1095.466431 2896.7145996094
1146.444458 1761.7562255859
1163.484009 2677.0642089844
1164.47998 7750.5834960938
1165.483032 1598.1000976563
1181.252319 1665.9763183594
1181.503052 24177.11328125
1182.505005 10386.578125
1183.498047 1612.9282226563
1192.474854 2230.4384765625
1265.002808 1238.8385009766
1303.914429 1257.2797851563
1335.25061 1254.1136474609
END IONS
BEGIN IONS
TITLE=SH_AW_09112018_AW_01.5202.5202.3
RTINSECONDS=2054.98008
PEPMASS=581.629209815106 14509.83984375
CHARGE=3+
120.0807266 2532.4682617188
129.0653687 1116.7747802734
129.1022797 54717.4453125
130.0861969 3080.9809570313
130.1054077 2300.4421386719
132.6949005 1253.0979003906
132.7566376 1024.9669189453
132.7664948 960.2619018555
132.8726654 827.3310546875
141.1021423 1859.9029541016
147.1124268 3971.939453125
169.0966034 3019.3479003906
175.1189117 3615.3569335938
195.1122894 1006.9643554688
197.1287689 2905.0493164063
198.1231384 923.3856201172
199.1079407 1585.7406005859
199.1808624 5830.970703125
215.1392517 7940.6079101563
216.1342621 5320.7661132813
216.3752289 916.7815551758
223.9511261 1010.3123779297
227.1018219 2013.9008789063
227.1759796 1692.0611572266
231.1497498 1418.3623046875
234.1448975 4127.1997070313
240.1334381 943.4655151367
251.1486816 1104.7601318359
256.1283875 1453.5345458984
276.170105 2217.8662109375
280.1617737 859.458190918
280.3389893 1050.8647460938
291.1440125 967.5698242188
303.1780396 2876.8737792969
324.1543579 2429.5444335938
326.1695251 1258.0469970703
328.6838989 8715.1806640625
333.2138062 2233.99609375
347.1669312 3823.0627441406
369.1829529 1108.0153808594
423.22052 2630.70703125
464.2495117 2215.2114257813
475.2629089 2888.3315429688
482.2626343 2093.1015625
484.2335815 1606.8367919922
490.2397461 3130.0244140625
490.5718384 3555.2707519531
526.2617188 1189.6459960938
526.7480469 3525.1865234375
527.2595825 1747.5744628906
528.2642212 1494.5826416016
535.2614136 3035.4169921875
545.1986084 2047.8903808594
559.3077393 6082.3828125
566.2954102 990.5228271484
569.9555054 2036.8359375
575.6243896 4910.8466796875
575.9627075 3779.4973144531
576.2906494 2117.6110839844
581.2615967 6105.291015625
582.2868042 1331.6940917969
603.2573853 1416.2097167969
611.2960815 1401.7740478516
612.319458 2786.5773925781
622.3081665 1154.2623291016
638.3446655 1303.181640625
641.8058472 1135.9233398438
650.8084106 4146.0639648438
651.3047485 2422.5595703125
656.3608398 17791.41796875
657.3650513 3562.0463867188
683.3569336 2258.8488769531
686.3236084 4237.5634765625
686.8273315 3691.8178710938
693.8579712 2000.5395507813
694.3441162 1568.9406738281
700.2885742 1945.9204101563
717.3035889 1270.1530761719
725.8493652 2379.0373535156
726.336853 1350.5227050781
734.8512573 12630.068359375
735.3530884 6568.0268554688
735.8517456 3245.7529296875
746.3643188 1071.0106201172
749.8654785 2911.4631347656
750.8771362 4440.8842773438
751.3842773 2444.7131347656
758.3783569 9254.943359375
758.8840942 6736.904296875
770.4054565 5422.388671875
771.3927612 1573.4473876953
809.3657227 1463.2783203125
811.4116211 2261.4091796875
814.9222412 2604.0046386719
827.366333 2038.4266357422
845.3913574 1393.0395507813
877.4363403 1272.7036132813
924.5018921 1641.7702636719
1039.51355 1157.8172607422
1300.626465 1555.9602050781
1542.593018 1206.2283935547
1707.5177 1198.7237548828
1776.549438 1244.2033691406
END IONS
BEGIN IONS
TITLE=SH_AW_09112018_AW_01.5204.5204.3
RTINSECONDS=2055.43218
PEPMASS=477.867542211148 10678.521484375
CHARGE=3+
100.0759659 2564.5612792969
101.0710449 2166.455078125
102.0547714 1205.7056884766
104.0534592 1986.0103759766
110.0715714 6031.8037109375
112.086525 1204.3981933594
120.0810699 2386.5073242188
129.1022339 10703.634765625
132.5518646 1212.0689697266
136.0757599 2274.7937011719
145.0973969 2442.9321289063
157.0969391 10477.7998046875
175.1186523 3150.2697753906
186.124054 1877.7705078125
195.0767059 897.0215454102
205.0993958 4800.306640625
231.0969696 1313.4294433594
233.0946198 2104.1435546875
244.1304169 1277.0710449219
361.1805725 1200.0347900391
471.2132874 2251.5581054688
478.208374 1995.2918701172
490.2263489 1416.712890625
526.7254028 1417.5025634766
535.7334595 1042.6154785156
541.2279663 951.6020507813
582.2449951 1022.0539550781
591.2478638 3099.9724121094
591.7467651 1412.1461181641
600.2486572 2044.1661376953
627.2734985 1086.5396728516
629.6650391 1025.8955078125
641.2660522 2481.4353027344
642.2738037 1020.0689086914
756.2904663 4167.8525390625
757.3051147 1507.859375
941.4007568 1328.2203369141
1312.298706 1127.6856689453
END IONS
BEGIN IONS
TITLE=SH_AW_09112018_AW_01.5211.5211.3
RTINSECONDS=2057.61444
PEPMASS=408.534930084492 13145.1064453125
CHARGE=3+
85.50579834 777.9638671875
86.09699249 9714.0146484375
100.845314 808.5795898438
102.0552139 1311.1348876953
110.0715027 6335.7138671875
120.0810928 4626.2358398438
129.0658264 1481.4664306641
129.1022491 13392.931640625
130.0861816 907.5919189453
132.8280029 2107.0622558594
147.1127167 2385.5529785156
154.0862274 841.975769043
157.133667 5916.8642578125
171.1125183 1357.3824462891
172.05336 817.1192016602
175.1187286 1880.8754882813
185.0922546 871.569519043
185.1289215 1404.4013671875
193.0140533 1007.4539794922
199.1080322 1021.5218505859
200.1386414 895.583984375
226.155014 908.7640380859
231.09021 900.9507446289
239.1152039 1068.125
244.164978 2079.2651367188
303.168396 1188.8698730469
381.2263794 1002.4558105469
459.0744934 835.5140991211
573.3341064 3303.734375
689.3623657 882.3988647461
707.2497559 979.5532836914
942.4105835 1856.6483154297
END IONS
BEGIN IONS
TITLE=SH_AW_09112018_AW_01.5212.5212.2
RTINSECONDS=2057.76342
PEPMASS=387.721069335938 13645.921875
CHARGE=2+
55.05508041 1519.7912597656
56.05021667 784.6913452148
58.83127975 697.6982421875
60.04521561 1150.2244873047
64.58421326 4778.8657226563
70.06578827 1937.6806640625
72.08151245 14107.2490234375
84.08129883 1360.2139892578
86.09689331 3217.4421386719
91.05787659 1238.1071777344
97.37558746 939.6871948242
102.0556717 814.4099121094
110.0715027 1228.16015625
129.1022034 2589.3256835938
132.6921082 1954.9943847656
175.1187744 2045.8001708984
237.6529694 905.4282226563
355.0692749 4514.63671875
387.272583 4334.240234375
406.9334717 890.7282104492
410.9007263 842.9094238281
675.367981 2206.994140625
END IONS
BEGIN IONS
TITLE=SH_AW_09112018_AW_01.5213.5213.3
RTINSECONDS=2057.9133
PEPMASS=513.228088378906 9186.5166015625
CHARGE=3+
110.0716095 1403.9262695313
113.1648941 914.024230957
119.5030975 749.002746582
126.7814789 956.8205566406
129.1022491 5490.6708984375
136.0757599 1540.6099853516
148.1381989 768.4956054688
175.1188049 3296.9848632813
201.1236877 1140.6337890625
216.1351929 1080.7359619141
245.552475 914.0009155273
444.9058228 1007.4891967773
476.2246094 2280.7744140625
512.7529907 945.9329223633
577.2754517 1264.6148681641
651.071167 920.4453735352
691.3145142 1812.9299316406
1348.12793 1039.5700683594
END IONS
BEGIN IONS
TITLE=SH_AW_09112018_AW_01.5217.5217.3
RTINSECONDS=2059.03992
PEPMASS=581.959683629154 19873.6484375
CHARGE=3+
120.0805893 3760.2380371094
129.0652771 1800.970703125
129.1023102 70260.015625
130.0858612 3404.5849609375
130.1058502 2366.3210449219
132.800415 2057.2824707031
135.3801727 917.8249511719
141.1021271 3716.978515625
147.1126404 4646.8081054688
165.957077 993.3107299805
169.0970001 2571.3488769531
175.1191406 5171.6943359375
195.1142578 1142.8802490234
197.12883 3207.3994140625
198.1244812 1126.3092041016
199.1803436 2973.4577636719
215.1387939 9134.9970703125
216.1336517 4943.6396484375
225.9813843 916.2667236328
227.1023712 1863.2940673828
231.1497955 2193.2875976563
234.1445618 5558.8662109375
240.1345062 1263.1770019531
241.0820618 1147.9610595703
243.1339264 1395.0389404297
256.1290894 3661.4787597656
262.0866699 1530.5856933594
276.1708679 4304.7368164063
280.1581116 1077.9420166016
290.0829773 1194.2584228516
303.1775208 2197.2507324219
306.6628723 1443.4530029297
313.1488342 968.9132080078
324.1564636 2756.2980957031
328.6837158 10297.22265625
333.2144165 2338.8342285156
347.166687 3222.6982421875
368.6801147 2445.1882324219
377.1112976 1845.9510498047
384.1740417 1138.8520507813
422.2390137 1203.1422119141
423.2177124 1379.0844726563
462.7518005 1102.0930175781
464.2507935 1826.2603759766
475.2658691 2560.1284179688
482.2619934 1460.6527099609
490.2373352 10592.1005859375
490.5716858 2831.4741210938
490.8995972 1298.8966064453
510.2533569 1505.8349609375
517.741394 1165.4398193359
526.2601929 2376.2478027344
526.7504272 3899.4333496094
527.2540283 2250.544921875
528.2640381 1957.4396972656
533.2614746 1101.8269042969
535.2609253 3453.5124511719
545.1998901 1982.1610107422
559.3099976 6564.345703125
560.3162231 1763.6019287109
575.6281128 7498.802734375
575.9611206 2240.6787109375
581.2703247 3130.9499511719
581.6326904 1533.3676757813
582.2504272 1349.4337158203
603.2626953 1628.9462890625
612.3205566 3024.6684570313
638.3482666 2382.4462890625
641.8066406 1130.5457763672
650.8067017 5965.0805664063
651.3071899 2925.3723144531
656.361084 21760.884765625
657.3642578 4336.9672851563
676.7769165 1039.4361572266
677.8292236 1518.7152099609
678.3192749 1487.5336914063
683.3594971 3208.623046875
686.3308105 6800.7465820313
686.8292847 4276.1782226563
693.8622437 1130.0960693359
694.3374634 2294.3706054688
725.3731079 1176.7878417969
725.8457031 1600.1990966797
726.3380127 2852.2802734375
731.3540649 1160.7360839844
734.8515015 21546.689453125
735.348877 10178.1494140625
747.3673096 1152.0148925781
750.7532349 1300.7745361328
750.8808594 4530.1147460938
751.3818359 3236.3369140625
753.3865967 1474.2442626953
758.3705444 6614.5888671875
758.8806763 3310.3068847656
759.3840332 1254.4262695313
770.4108887 5229.9477539063
771.4181519 1665.626953125
811.4130249 4869.462890625
827.3892212 3117.6945800781
845.3989258 2059.0102539063
924.5009766 1756.4733886719
937.4559326 1213.5225830078
955.4751587 2239.7453613281
973.4770508 1225.8905029297
1039.518921 3273.0869140625
1051.491455 1366.3858642578
1094.603394 1143.2938232422
1300.604126 2315.1247558594
1301.610596 1695.4134521484
END IONS
BEGIN IONS
TITLE=SH_AW_09112018_AW_01.5218.5218.2
RTINSECONDS=2059.19184
PEPMASS=551.785695033525 16090.3095703125
CHARGE=2+
84.04514313 864.520324707
84.08145142 6781.5869140625
86.09690857 8055.1318359375
88.03984833 1126.2049560547
101.1078873 1489.873046875
102.0554123 1188.8929443359
109.3755875 837.6499023438
110.0717697 4371.2504882813
129.1025543 7739.708984375
130.0865631 2107.3833007813
132.6609802 815.4708251953
132.6713257 2038.7691650391
135.9871368 862.2915039063
136.0765076 1367.5764160156
141.1026764 1060.5189208984
147.1129913 5018.9829101563
201.1234741 22483.564453125
214.1688538 1053.5588378906
226.1545258 4243.4833984375
229.1186371 3434.0710449219
244.1655579 19209.685546875
245.1680908 1234.8603515625
251.1504059 1776.5697021484
275.1235657 1214.3846435547
357.2497864 1977.7905273438
373.6633911 1574.8249511719
376.5608215 973.2093505859
428.7249451 1939.4475097656
437.7290955 2279.6916503906
487.2876282 1158.4014892578
502.2539063 1053.6613769531
518.2095947 1608.7026367188
537.6947021 1089.9858398438
542.7868042 919.1071777344
543.2701416 1785.5911865234
543.7675171 1423.1800537109
551.2736206 1256.4097900391
551.7814331 7124.3251953125
552.286377 2307.6520996094
581.2684937 2151.5239257813
609.2614746 2767.3894042969
613.2910156 1182.60546875
631.2904663 1729.3192138672
718.3239746 2112.533203125
729.2866821 1604.5209960938
745.416687 1021.3308105469
746.3204956 6604.9301757813
767.7207031 1030.8869628906
787.0055542 1227.2104492188
831.4038086 1114.1650390625
859.4014893 4854.2358398438
874.447998 2954.4802246094
978.1566772 954.6060791016
END IONS
BEGIN IONS
TITLE=SH_AW_09112018_AW_01.5219.5219.3
RTINSECONDS=2059.3407
PEPMASS=394.206809191228 12273.0654296875
CHARGE=3+
83.06103516 1182.5509033203
84.0814743 3823.9431152344
86.09702301 8106.1708984375
97.3671875 839.4259643555
101.0713425 854.5278930664
104.7922821 803.4391479492
104.8239059 739.1372070313
110.0716934 8909.177734375
125.3442154 901.7115478516
129.1024475 2886.4426269531
130.086853 930.0008544922
132.5569611 1213.0460205078
132.5681 1440.7176513672
136.0757599 898.0278930664
147.1127777 1765.5806884766
159.076355 1564.6705322266
175.1193237 943.0213623047
182.1284943 1627.8630371094
183.1129761 2536.6604003906
210.1238403 1072.8894042969
232.1401215 4106.5078125
244.1655121 1462.9713134766
267.1087646 1420.1232910156
287.1759644 862.3095092773
326.151886 1089.1502685547
334.6578369 1834.86328125
388.2089233 1045.7177734375
394.2242432 3674.7062988281
430.1717224 1503.3013916016
444.2193604 1940.4696044922
454.7913208 949.1616821289
500.8049622 951.3939208984
514.149231 1031.8442382813
531.2529297 2323.6579589844
543.2575073 1533.6927490234
711.5234375 974.1948852539
END IONS
BEGIN IONS
TITLE=SH_AW_09112018_AW_01.5220.5220.2
RTINSECONDS=2059.49142
PEPMASS=870.856378334042 11280.787109375
CHARGE=2+
127.0506134 1541.6267089844
129.065567 2507.6062011719
132.5041962 1042.0478515625
132.5179291 2122.2109375
136.0757294 19836.359375
139.0502167 2611.3830566406
145.0608521 9374.5400390625
147.0761719 2915.75
157.0605621 7453.888671875
167.0451355 3415.1840820313
168.0761871 2295.3957519531
169.0607147 3589.3908691406
172.0718536 1444.4674072266
175.0710602 3155.3874511719
175.1189117 8080.6943359375
184.0715637 3467.3349609375
186.0874786 1563.0690917969
193.0965576 3059.9733886719
196.0719604 9947.93359375
197.0558014 1380.9526367188
199.07164 1467.3876953125
202.0822144 3558.9020996094
214.0823059 18817.025390625
215.115387 1533.3520507813
221.0923767 2850.2556152344
223.55867 1246.8746337891
226.0823517 3340.7705078125
231.1097412 1524.921875
232.0930023 2988.2785644531
232.1410828 4491.5795898438
232.7481537 1173.3793945313
233.0905914 1624.1169433594
241.0930023 3249.5043945313
243.1100616 2137.2431640625
243.5179596 1116.662109375
244.0924225 2647.078125
248.0304108 1287.0164794922
251.1020508 2207.2883300781
253.0932007 2727.3891601563
254.078064 1912.1463623047
255.1095581 2722.5417480469
256.0922241 5431.75
259.1047974 5595.2573242188
263.102417 1975.2557373047
265.0940247 1498.4512939453
271.1040649 2693.3857421875
273.118988 2885.8649902344
274.1032715 2344.8615722656
283.1043701 8055.2319335938
289.1138611 1647.9130859375
289.1322021 1794.4460449219
289.1611938 13238.279296875
293.0881348 1800.4624023438
295.1022644 1995.5373535156
300.129425 1412.1151123047
301.1142578 11016.013671875
302.1148682 1706.3880615234
305.088623 2590.435546875
307.1392517 6121.828125
308.1231995 1211.4481201172
310.1152039 3621.9919433594
311.0988159 4577.2998046875
313.1131897 2791.8698730469
316.1250916 1775.2056884766
319.1254883 2400.8881835938
322.1128235 1305.0114746094
323.098114 4295.6791992188
328.1253052 4774.291015625
330.1388245 1675.2674560547
340.1257935 5614.8037109375
346.1356201 3277.6921386719
347.136322 1753.8623046875
352.1246033 2586.4118652344
358.135376 3591.7412109375
359.1356506 1423.2445068359
362.1091309 1487.28515625
363.1602173 1286.2937011719
365.1459656 2068.1003417969
368.1207275 1782.7485351563
370.135376 3629.7712402344
376.194458 7776.8076171875
377.1453247 3540.1154785156
379.1372375 2293.2255859375
380.1203613 2975.2634277344
385.1463623 2253.7897949219
388.1446228 1499.0726318359
389.146759 1438.9014892578
394.1721802 9994.09765625
395.16745 1246.9423828125
397.1469727 5641.1118164063
398.1319885 3746.2153320313
404.1549377 2791.0983886719
407.1576843 1966.9654541016
415.1587219 4663.0581054688
422.1665649 4620.3452148438
427.1585999 2616.3454589844
433.1720581 1878.7487792969
433.2162476 31120.34765625
434.2200928 3292.4145507813
437.1490173 1801.3314208984
445.1748657 2228.95703125
446.1678467 4593.146484375
454.168335 6817.876953125
455.1655884 2386.0793457031
461.1755676 1984.7679443359
463.1978455 1542.5024414063
464.1791992 2505.1931152344
472.1786499 7109.5654296875
473.1785278 4557.0747070313
474.163208 2392.5637207031
481.202179 3325.9438476563
490.1965027 1825.0168457031
491.1902466 3985.93359375
503.1897583 2505.1979980469
509.1993408 3141.556640625
525.175354 1490.2775878906
526.7261963 1706.9428710938
533.2015991 3386.2341308594
551.2114868 2398.25390625
560.206665 1619.2863769531
578.2219238 1930.0799560547
589.2346802 2360.1064453125
590.2213135 2753.5148925781
596.2828979 15850.279296875
597.2750854 2561.0629882813
599.2196655 3401.7395019531
608.2340698 3483.5681152344
617.2271729 6247.2138671875
618.2276611 1814.1470947266
620.2346802 1931.6151123047
625.256958 3710.6799316406
626.2581787 1834.0218505859
635.2434082 8505.4638671875
636.2457886 2880.5549316406
653.2512207 4003.9558105469
654.2579346 1785.9239501953
677.2644043 1988.7424316406
683.3135986 15686.265625
684.3114014 3084.978515625
704.2651978 3521.5363769531
705.2511597 1992.0020751953
712.2907104 2856.4409179688
722.2731323 5837.6860351563
740.2810669 2392.5012207031
746.3084717 1623.5756835938
755.8168945 1627.8693847656
770.3427124 21708.25
771.34552 3584.1875
791.2975464 2439.3017578125
792.2972412 1879.7036132813
798.8261719 2048.0737304688
809.3101807 2579.5202636719
852.8480835 2181.3029785156
857.3760376 17100.11328125
858.3760376 4615.123046875
861.854126 2709.673828125
896.3772583 2499.1606445313
897.3652954 1832.1130371094
914.3952026 48188.296875
915.4005737 15818.1396484375
916.4076538 2192.1271972656
972.3873291 1611.5903320313
983.4200439 3135.4616699219
1001.42688 53289.71484375
1001.634338 2846.7160644531
1002.427185 21083.203125
1003.436462 1870.5671386719
1034.408081 1543.7414550781
1052.439819 4692.4614257813
1070.442993 7709.5454101563
1071.452148 3557.8503417969
1088.459839 100280.2578125
1089.465942 35685.31640625
1090.469849 3852.9931640625
1233.500488 2016.8031005859
1234.488892 1591.8010253906
1251.525269 24580.896484375
1252.526001 11006.9384765625
1253.527832 3028.8898925781
1290.529297 2457.7270507813
1308.544312 27917.107421875
1309.54834 10388.583984375
1347.532349 2279.9702148438
1365.56665 22161.1953125
1366.561279 9943.580078125
1367.582153 2347.1037597656
1404.582886 2354.2202148438
1422.58728 23375.47265625
1423.580078 11163.603515625
1424.589844 1938.9886474609
1491.549194 1526.5935058594
1509.608276 8183.5229492188
1510.610718 2636.2485351563
END IONS
BEGIN IONS
TITLE=SH_AW_09112018_AW_01.5221.5221.3
RTINSECONDS=2059.64034
PEPMASS=454.890716552734 9144.1923828125
CHARGE=3+
95.33324432 850.3804321289
100.4496384 898.9758300781
110.0716705 4661.5131835938
114.1400375 792.007019043
120.0810242 14379.578125
121.0835571 1334.2344970703
129.1024933 2519.0029296875
136.0755157 2875.1489257813
139.2760925 920.7528076172
143.1657104 818.0562744141
175.1184998 2479.8361816406
207.1120148 996.1610717773
258.186554 855.4737548828
288.039917 930.1202392578
312.1674805 973.2084960938
329.1909485 1990.330078125
454.7515869 1019.833190918
455.2267151 997.0998535156
465.2536621 894.849609375
494.6135254 869.2542114258
529.2488403 1508.7546386719
530.2543945 1035.2889404297
535.5397339 995.3475952148
549.2731934 1501.1109619141
650.3215332 1052.2020263672
681.3754272 1468.8547363281
1116.108398 1162.3538818359
1152.98999 1256.8712158203
1267.432129 1006.9118041992
END IONS
BEGIN IONS
TITLE=SH_AW_09112018_AW_01.5225.5225.3
RTINSECONDS=2060.76696
PEPMASS=475.229064941406 4139.40234375
CHARGE=3+
100.2119675 940.4995727539
101.07164 1396.1588134766
102.0555191 2126.58984375
110.0715866 2131.2514648438
120.0811844 1530.6396484375
129.1025391 5683.96484375
132.546402 1110.0283203125
136.0760803 2706.2736816406
147.1128998 1443.9921875
171.112793 875.0469360352
175.1178741 2095.1567382813
183.1131592 903.4072265625
186.1242371 1520.0487060547
221.8443298 811.7608032227
294.1479797 1481.8601074219
334.7254028 876.5274658203
388.2196045 1953.5618896484
452.2178345 3146.0002441406
475.2680359 7962.6166992188
551.2825928 1232.4417724609
590.2262573 974.4061279297
1046.754395 1048.5867919922
END IONS
BEGIN IONS
TITLE=SH_AW_09112018_AW_01.5231.5231.3
RTINSECONDS=2062.59834
PEPMASS=386.201338881872 17118.943359375
CHARGE=3+
84.04477692 1534.0037841797
84.08144379 3507.9213867188
86.09692383 4355.8520507813
87.05596161 1065.3426513672
97.46869659 684.6420898438
100.7702637 788.7268066406
104.0168839 2182.1599121094
110.0714645 5646.0610351563
112.0870285 927.9626464844
129.102417 2522.2141113281
130.0862122 920.7761230469
132.7726593 1369.3143310547
132.7815704 1284.9539794922
136.0756226 1090.3173828125
145.94841 767.4935302734
160.0887451 967.8388671875
166.0614471 1278.3338623047
175.1052856 846.6287841797
175.1185913 4553.796875
224.6369934 2630.7568359375
227.6146851 2890.2858886719
237.1332245 4273.2783203125
251.1431732 2367.4033203125
261.3355103 813.354309082
268.6817627 940.8381958008
272.1730042 1189.9519042969
274.1860962 1364.5886230469
277.1502991 1031.6650390625
279.6531372 1741.8433837891
308.1715393 4059.3273925781
317.8143616 833.5684814453
361.2182007 2807.3991699219
377.1919861 2488.4792480469
387.2700806 2911.7927246094
462.2645874 1567.8880615234
482.2154541 2985.615234375
519.2852173 2035.3631591797
558.2977295 3375.2316894531
576.30896 2731.4172363281
584.3549805 866.1462402344
656.7775269 864.3376464844
1044.423584 871.0343017578
END IONS
BEGIN IONS
TITLE=SH_AW_09112018_AW_01.5232.5232.3
RTINSECONDS=2062.7487
PEPMASS=572.604125976563 8974.859375
CHARGE=3+
120.0805511 1331.4829101563
129.1018829 3592.1867675781
130.0509644 1005.0681152344
130.086319 1339.3182373047
132.517807 1143.3392333984
136.075592 6462.5380859375
147.1123962 1122.3553466797
175.1194153 1309.0402832031
199.1072083 1187.1446533203
217.0808716 1023.2467651367
300.8119507 863.6496582031
303.2111511 1083.453125
371.195282 1200.2685546875
444.2202148 1896.7110595703
452.2267151 1682.01953125
479.2348633 1511.9877929688
539.2544556 2367.7160644531
543.2852173 1692.3743896484
560.5991211 1056.109375
572.3156128 9040.796875
573.3005981 2047.0375976563
596.2778931 8179.3803710938
602.3294067 1166.6469726563
611.9116821 1053.6057128906
654.6342163 1119.8468017578
725.3265991 1080.1126708984
759.3466187 4700.7436523438
957.4625244 1743.1435546875
980.4956055 1347.4625244141
1120.52356 1394.794921875
1266.568237 1134.2768554688
1493.84729 1064.1878662109
1769.180298 1262.4617919922
END IONS
BEGIN IONS
TITLE=SH_AW_09112018_AW_01.5236.5236.3
RTINSECONDS=2063.8752
PEPMASS=401.586944580078 5505.36865234375
CHARGE=3+
84.0451889 1701.1851806641
84.08135986 7229.8041992188
86.09688568 3409.50390625
101.0711823 1324.2708740234
109.0374146 853.2425537109
110.0718231 1716.6782226563
122.0174103 989.1866455078
129.102005 9675.267578125
132.7260895 783.2557373047
132.7377014 766.5396118164
136.0760956 4303.8364257813
173.1281281 1277.6693115234
175.1185455 2212.2243652344
201.1225281 1064.3022460938
264.4294128 865.9456176758
337.6724854 877.1541137695
367.0548706 962.2321166992
396.8637085 841.3818969727
401.2858887 3647.1962890625
406.2105103 907.3851928711
513.3041992 1126.8286132813
556.3425293 1194.1473388672
581.9267578 895.3446044922
593.3094482 955.3077392578
END IONS
BEGIN IONS
TITLE=SH_AW_09112018_AW_01.5247.5247.2
RTINSECONDS=2067.46506
PEPMASS=612.298213939934 6514.8896484375
CHARGE=2+
86.09692383 4114.7163085938
110.0716324 2415.5793457031
129.1022034 2476.6059570313
132.7881012 1080.0085449219
157.133316 7407.875
171.1125793 3535.5053710938
175.6950073 892.397644043
199.1072083 2851.5510253906
215.2191772 934.493347168
226.1548309 1683.5430908203
235.1188507 1020.2636108398
244.1652069 5158.697265625
247.7525482 1087.7290039063
310.1392517 1067.0732421875
357.0682373 1156.9644775391
510.2635803 1525.2473144531
511.2288208 1449.6563720703
520.2376709 12709.666015625
520.7406006 4241.5283203125
612.3233032 1307.4931640625
622.5891113 1013.1232299805
712.3214722 3489.0568847656
768.3255615 1183.5747070313
778.2937012 1214.8277587891
796.3035278 1524.6916503906
841.3648071 2953.8334960938
942.4093018 3735.8256835938
943.4042358 1464.5396728516
1039.452759 3581.5734863281
1068.751465 1033.4770507813
1138.523804 1134.3664550781
1165.419312 1005.6265869141
END IONS
BEGIN IONS
TITLE=SH_AW_09112018_AW_01.5249.5249.3
RTINSECONDS=2067.88812
PEPMASS=400.532256109354 9841.5205078125
CHARGE=3+
84.08145142 7333.2919921875
86.09693909 4137.0048828125
89.54657745 762.0417480469
91.05501556 1027.6761474609
101.0713196 2351.6635742188
110.0715179 2499.9375
120.0809174 1171.9134521484
129.0659027 2574.0383300781
129.1022797 12941.990234375
132.7084656 1249.0280761719
133.07164 820.9866943359
136.0758514 8701.2587890625
147.1122437 1033.7069091797
154.0837097 905.8494262695
175.1191406 3562.0222167969
301.271759 900.7048339844
303.177948 1592.5557861328
321.3343201 912.4461669922
328.4215088 873.1715698242
374.2138672 3838.6281738281
400.6998291 1203.5634765625
401.2890015 963.8875732422
445.2522888 2225.2829589844
556.121521 984.2327880859
564.7746582 2294.8210449219
592.2683716 1002.1443481445
608.314209 3413.8620605469
723.3408203 4479.0161132813
724.3464966 1287.0122070313
851.4393921 1300.4761962891
880.4623413 996.7328491211
1232.277954 974.2793579102
END IONS
BEGIN IONS
TITLE=SH_AW_09112018_AW_01.5250.5250.3
RTINSECONDS=2068.03698
PEPMASS=379.559753417969 14072.27734375
CHARGE=3+
84.08145905 2795.3220214844
86.09703064 9265.3330078125
110.0711975 1984.8763427734
110.1222305 797.2407836914
111.91716 866.717590332
117.4292679 730.8451538086
120.0810013 1384.4428710938
129.1022644 1337.8673095703
132.5067749 844.3355712891
136.0758057 1484.6683349609
153.2736206 770.3093261719
173.1280518 1883.5057373047
175.1192017 1811.6171875
178.0824127 738.0562133789
191.07901 997.6862182617
242.6520844 1186.9849853516
251.0465088 1557.5118408203
290.6809387 3311.8156738281
316.3366699 946.4398803711
355.2114868 943.3984375
367.4141846 1036.94140625
399.2091675 2765.9536132813
407.2234802 918.7521362305
512.2930298 4668.5366210938
513.298584 1237.2690429688
END IONS
BEGIN IONS
TITLE=SH_AW_09112018_AW_01.5255.5255.2
RTINSECONDS=2069.51604
PEPMASS=375.18385389603 15093.8818359375
CHARGE=2+
57.5560112 743.6926269531
60.04528809 1109.0853271484
62.09067154 748.4888305664
68.16447449 725.405090332
70.06583405 1457.1612548828
70.20808411 695.193359375
72.08145905 1314.1978759766
74.59963989 711.7029418945
84.04511261 838.7064208984
84.08135986 1542.4793701172
86.09703064 1758.2803955078
91.05783081 1134.2945556641
97.36694336 1113.7241210938
102.3055496 873.9315185547
110.0715103 1036.9099121094
129.1024628 1158.8564453125
129.5755615 742.1268310547
132.8055725 1145.0988769531
132.8138275 1170.572265625
175.1183624 997.8988037109
187.144104 2526.8835449219
224.6731873 1166.4215087891
273.4438171 917.5908203125
289.0041199 1217.6674804688
306.1586914 1573.8433837891
314.0977173 831.8508911133
359.066925 881.4474487305
468.5253601 823.3244018555
585.8218384 934.1010131836
END IONS
BEGIN IONS
TITLE=SH_AW_09112018_AW_01.5256.5256.2
RTINSECONDS=2069.67498
PEPMASS=759.826843261719 10382.96484375
CHARGE=2+
126.0545731 1313.6633300781
130.0317841 1835.552734375
132.6885071 2189.966796875
136.0756989 25519.462890625
147.0586395 9292.931640625
154.0494537 2360.1335449219
171.0758514 4517.5688476563
175.1182556 4270.076171875
189.0870056 9236.4951171875
215.5300293 1170.7724609375
217.0818939 19452.025390625
221.0922241 1979.1890869141
228.0978394 1180.251953125
230.6137085 921.7974853516
232.074173 1614.4471435547
242.7226868 924.952331543
270.1517639 939.0614013672
290.112793 1538.2841796875
291.635498 1070.0905761719
303.1744995 1602.5574951172
346.1064758 1240.4544677734
348.1929932 1035.3212890625
367.1431274 1710.9382324219
373.1515198 1865.2702636719
378.1278076 1547.1339111328
380.1443787 3233.0178222656
387.1983948 1829.1787109375
391.1627197 1648.0998535156
395.1377258 4260.7543945313
404.223877 2889.9431152344
419.1555176 1224.7563476563
437.1653442 3614.5754394531
488.1806641 1267.6384277344
532.2855835 6643.1313476563
541.7480469 1702.8920898438
579.2180176 1033.9451904297
581.2641602 1141.9544677734
583.2163696 1477.9138183594
590.2714844 2218.9768066406
619.3180542 7367.8095703125
706.3479004 15743.134765625
707.3493652 2348.9509277344
788.2669678 1289.2069091797
807.253418 1737.5079345703
807.3942261 18418.1640625
808.3936768 3051.4921875
859.4710693 1176.6571044922
872.4163208 1351.5423583984
908.2746582 1452.6842041016
908.4420776 23378.578125
909.4389038 4419.4672851563
959.456604 1598.1112060547
1016.444763 1144.6162109375
1082.487427 8131.7592773438
1083.491821 2400.8872070313
1139.280884 1262.0192871094
1139.511353 19175.255859375
1140.510376 4779.5883789063
1302.567017 4983.939453125
1492.780884 1343.9504394531
1521.771362 1104.0378417969
END IONS
BEGIN IONS
TITLE=SH_AW_09112018_AW_01.5257.5257.4
RTINSECONDS=2069.82384
PEPMASS=477.233520507813 8177.181640625
CHARGE=4+
136.0755463 934.3271484375
136.5932617 803.5726318359
147.0570984 879.2418823242
147.1126862 1602.7961425781
168.6490326 781.5210571289
169.0972748 956.0071411133
175.1186676 2407.2272949219
175.6265411 756.5107421875
186.1240692 1060.2036132813
216.097641 1428.8026123047
300.4960938 886.8443603516
347.1668396 1156.1228027344
450.2225037 1174.1701660156
455.2062988 978.1932373047
463.2546692 1089.84765625
476.742981 982.2758178711
477.2574768 2053.9145507813
637.1036377 1005.0857543945
707.8337402 997.549987793
737.4031372 2686.4069824219
1202.591675 1005.5708618164
1618.310547 1285.5432128906
END IONS
BEGIN IONS
TITLE=SH_AW_09112018_AW_01.5261.5261.3
RTINSECONDS=2070.95112
PEPMASS=443.233693718539 7869.92431640625
CHARGE=3+
106.1984482 944.6758422852
110.0717621 6178.1782226563
112.0875092 1458.4245605469
129.1020813 4307.140625
130.0869446 1425.8220214844
132.5930328 1192.3426513672
132.664917 1037.6701660156
136.0757446 16606.138671875
137.079361 1193.6840820313
147.1129456 1392.6062011719
158.0926056 1086.3504638672
175.1186981 3432.9353027344
207.1127319 1065.9025878906
237.6319427 1815.1474609375
244.1642609 2550.4030761719
246.6373444 3243.095703125
251.149765 1167.8323974609
256.8551025 938.7631835938
260.6351929 1951.3736572266
294.2646179 892.9916381836
328.1678467 2900.2712402344
342.1663513 2142.6962890625
377.6862793 1621.9826660156
382.2164612 937.896484375
386.2092285 2116.7707519531
391.1333618 1146.1910400391
462.2495117 936.6400146484
492.2673035 1092.8890380859
494.0199585 884.5463256836
503.2937317 1041.0690917969
509.9319153 954.1235961914
520.2640381 6002.9560546875
528.1956177 1085.2342529297
574.3287964 3528.9907226563
645.368103 2019.5217285156
680.1313477 966.3606567383
810.6139526 992.4116210938
1021.842346 1091.5455322266
END IONS
BEGIN IONS
TITLE=SH_AW_09112018_AW_01.5266.5266.3
RTINSECONDS=2072.43048
PEPMASS=489.546130023048 9291.861328125
CHARGE=3+
102.0553894 2531.8735351563
110.0716629 3647.7717285156
116.0151062 843.9442138672
120.0809402 2990.21875
129.1025848 3651.78515625
132.7279816 1145.2629394531
136.0757751 4453.7446289063
136.368576 821.9185180664
158.0921326 959.3062133789
175.1187134 2734.4775390625
183.0977173 906.4500732422
201.1232605 1471.2446289063
214.0855865 1274.2448730469
246.1233368 2011.7602539063
247.1069336 2359.4172363281
263.0004578 1070.1538085938
264.133667 1392.8754882813
274.1199646 1064.2690429688
285.6367493 1374.8775634766
295.2264404 927.9393310547
304.1637878 2022.3864746094
384.6682129 940.1799926758
433.2051697 2168.5734863281
435.1893311 1191.4520263672
458.5337524 1004.2432250977
462.2093506 2850.4870605469
462.542572 1036.3908691406
477.5370483 1322.2423095703
483.5429688 2844.3598632813
490.7043152 2244.1259765625
499.7129517 1363.6051025391
522.7063599 3528.1586914063
531.7111206 1547.4487304688
570.2562256 1867.12890625
657.2905884 3336.3347167969
786.3358154 2549.5200195313
809.5110474 1127.2741699219
850.9876099 1090.5002441406
906.6611328 936.3809814453
1097.340454 1094.5372314453
END IONS
BEGIN IONS
TITLE=SH_AW_09112018_AW_01.5270.5270.3
RTINSECONDS=2073.55824
PEPMASS=395.903169056959 10620.119140625
CHARGE=3+
84.04507446 1376.2991943359
84.08136749 8654.4150390625
86.0970993 14425.3134765625
87.10085297 787.6100463867
88.04001617 2288.1342773438
102.0553284 1122.8881835938
110.0717239 2176.216796875
114.4100342 862.0921020508
120.0810699 1279.1362304688
128.0855103 950.4165649414
129.1023407 9527.15234375
130.0861816 1107.2918701172
132.7388 1293.8919677734
136.0755615 1078.9685058594
147.1130219 2089.3811035156
175.1180878 1010.1619262695
201.1241455 755.6005859375
213.0457611 829.3834228516
230.0763397 1272.63671875
235.6414795 848.6415405273
253.1649323 1220.9400634766
275.2096558 1216.7113037109
396.2360535 1290.6932373047
442.2746277 2797.30078125
470.2731323 6519.2592773438
488.3169861 1167.0284423828
499.6844177 944.8170776367
603.3441162 1925.4642333984
698.3788452 1402.6875
1059.595947 998.4179077148
END IONS
BEGIN IONS
TITLE=SH_AW_09112018_AW_01.5277.5277.3
RTINSECONDS=2075.76996
PEPMASS=391.284118652344 11329.71875
CHARGE=3+
84.04515076 1737.5389404297
84.08140564 2654.5520019531
86.0971756 4848.2373046875
86.75857544 764.6235961914
98.7802887 869.3420410156
102.0559311 906.2834472656
110.071434 1196.9976806641
113.026123 785.2794799805
129.1023254 3546.2583007813
130.1058197 917.8338623047
132.6499939 936.3280029297
132.6618347 992.5193481445
132.7229309 967.2021484375
138.4562836 871.4533081055
147.1125793 1027.8359375
149.0232697 18906.61328125
167.0336151 2376.4267578125
175.1192627 1044.3414306641
183.0072174 922.2701416016
185.1658325 995.0980834961
274.6481934 1021.5084228516
316.2809143 861.5888671875
345.2247925 824.237487793
347.2235107 807.7069091797
358.062561 850.4202880859
1157.190674 1020.6002807617
END IONS
BEGIN IONS
TITLE=SH_AW_09112018_AW_01.5283.5283.3
RTINSECONDS=2077.60194
PEPMASS=382.209264271113 15056.2041015625
CHARGE=3+
84.04501343 2464.0146484375
84.08119202 4469.6967773438
86.09220123 985.1781005859
86.0970993 10604.984375
102.055481 1300.8060302734
104.0165253 1119.4371337891
110.0716324 4495.8354492188
114.0911102 1070.6336669922
120.0809784 1752.1414794922
129.1023407 3165.1008300781
131.082016 1011.5321044922
132.8666992 1233.5239257813
132.8751373 1400.6475830078
136.0756378 2771.1989746094
141.0664063 909.9195556641
141.1018066 1498.1737060547
169.1337738 1688.4187011719
175.1189575 2899.5788574219
184.3157501 875.432434082
201.1229706 1524.0133056641
251.1512756 1143.4727783203
264.6485291 871.5533447266
282.2161255 1053.0675048828
310.2104492 1586.5361328125
360.8757019 3115.5632324219
377.6937561 1358.4208984375
378.6826477 1095.0432128906
386.2079468 5023.7177734375
402.3204956 984.9284057617
409.233551 844.69921875
429.8779907 857.6254272461
447.7411804 2000.1754150391
458.3065186 2511.1867675781
459.7651672 866.4127807617
461.744812 1371.5222167969
477.7323914 1600.0347900391
545.3180542 1479.1170654297
674.3514404 1788.1463623047
778.5290527 991.2126464844
859.5944824 964.3859863281
1008.106323 1079.6639404297
1045.631836 1331.8504638672
END IONS
BEGIN IONS
TITLE=SH_AW_09112018_AW_01.5284.5284.3
RTINSECONDS=2077.74948
PEPMASS=462.243408203125 9446.7763671875
CHARGE=3+
107.7437592 881.2360839844
110.0715485 1610.5368652344
119.5813446 791.3009643555
127.0855713 770.1184082031
129.1024933 4537.927734375
129.3270111 862.9345092773
130.0863953 2101.5092773438
132.0813751 1124.2161865234
132.7205353 1547.8312988281
132.7293091 1539.0015869141
136.0755615 2203.2783203125
143.1179352 1694.7937011719
147.1126404 2054.265625
149.0448303 1087.6354980469
167.0552216 2132.0910644531
173.1278687 945.1622314453
175.1184998 1282.3231201172
244.1661682 1117.4935302734
248.1609955 1028.9849853516
305.1827393 943.5901489258
359.0281677 14180.51171875
368.7074585 1132.8149414063
406.2288208 2030.2038574219
424.2294006 7978.837890625
424.5625 3708.1860351563
429.0900574 5089.4799804688
462.225647 1189.9189453125
462.2828369 1376.6563720703
578.3101196 1769.5455322266
587.3145752 8415.6650390625
587.8157959 1961.1271972656
635.8388672 2694.2854003906
END IONS
BEGIN IONS
TITLE=SH_AW_09112018_AW_01.5285.5285.2
RTINSECONDS=2077.89936
PEPMASS=523.294894890314 10626.4150390625
CHARGE=2+
77.10421753 845.5507202148
78.78794861 749.3348999023
81.45313263 783.4296264648
84.04481506 1212.1875
84.08143616 4172.0590820313
86.09712982 2780.7038574219
90.45685577 844.4215698242
101.0713654 982.7763061523
104.0167694 920.2044067383
104.0534058 1805.0970458984
110.0715561 1932.0200195313
110.9070969 860.4573364258
116.0709229 1054.6619873047
119.2117996 1017.9650878906
129.1023712 3618.1708984375
130.0860901 855.2075195313
131.0820923 915.8972167969
132.5149536 1137.2725830078
132.5967255 1282.9732666016
147.112381 2234.279296875
182.1289978 4041.4450683594
183.1127167 3832.1027832031
200.1392059 3608.8635253906
204.0640717 1018.4454956055
205.5789032 919.6543579102
210.1244049 2108.4382324219
228.1329956 1013.3627319336
409.7310791 983.1178588867
418.2298584 1447.3104248047
450.2410889 2120.2937011719
505.7815857 1586.9864501953
514.2893677 6186.4936523438
514.7822876 7018.28125
515.2844238 1486.1380615234
522.78302 1069.9223632813
574.3308716 1607.3911132813
594.3283691 910.7913208008
687.4067993 1276.6242675781
818.4544678 5211.177734375
847.4997559 1110.2855224609
1024.4823 1093.0511474609
END IONS
BEGIN IONS
TITLE=SH_AW_09112018_AW_01.5289.5289.2
RTINSECONDS=2079.02598
PEPMASS=402.216295742679 61437.40234375
CHARGE=2+
56.05025101 783.704284668
57.2886467 708.8267211914
60.10791016 778.2450561523
64.82516479 734.9115600586
64.8307724 3030.1501464844
64.8338089 1782.0361328125
70.06594086 2627.9191894531
72.08152771 14115.228515625
74.06076813 1900.9868164063
83.88738251 853.2338256836
84.04486847 1293.7674560547
84.08138275 9199.30078125
86.09707642 8657.5927734375
88.03992462 2106.5146484375
101.0714569 4977.9541015625
102.7064896 850.8335571289
107.5521393 1013.6673583984
110.0715408 3242.2060546875
114.451416 753.3552856445
115.050087 1234.9141845703
121.6437302 838.49609375
127.0501785 12203.107421875
129.1024017 10445.978515625
130.0864716 3850.2666015625
132.740921 1454.6695556641
132.8132477 1117.9088134766
136.0755615 1628.0130615234
139.7313843 779.7484130859
145.0607758 8894.4951171875
147.1125183 6627.3120117188
160.0651245 937.0181884766
168.6573944 863.8229980469
173.0553131 9185.8720703125
175.1192169 1015.7158813477
184.0719147 2651.7094726563
230.0767212 1723.2954101563
241.0934296 4718.2006835938
242.186615 1214.5770263672
254.149292 1155.8706054688
260.1964417 3329.6821289063
269.0885315 5499.0546875
287.171051 956.2784423828
361.2419739 1302.8732910156
388.7045898 1369.5982666016
393.2114258 1594.7989501953
400.2591248 1986.4901123047
402.2467041 1104.0515136719
418.2661133 9098.7724609375
439.2619019 1105.7700195313
513.30896 1334.3607177734
517.3329468 2074.8981933594
560.9765015 1132.4195556641
574.355896 3282.1379394531
631.3794556 6755.2797851563
632.383667 1278.8829345703
698.3148804 1027.9284667969
END IONS
BEGIN IONS
TITLE=SH_AW_09112018_AW_01.5298.5298.3
RTINSECONDS=2081.9136
PEPMASS=431.223419189453 8604.58984375
CHARGE=3+
98.98458862 19723.12109375
100.0650787 750.6264038086
110.0160522 807.1443481445
110.0714645 2464.7019042969
120.0810471 1418.5997314453
122.6736755 806.2241210938
129.1021271 3095.1027832031
130.0856781 1292.751953125
132.8150635 958.1171875
132.8242645 1138.5642089844
136.0752869 1857.4963378906
147.1125336 1434.7119140625
165.2962952 926.3570556641
175.118866 1184.3620605469
182.7605438 934.5276489258
183.1126404 950.9566650391
199.1813507 4313.4233398438
199.7910156 888.5233764648
208.9534454 5068.833984375
210.9502411 2490.7863769531
227.1758423 1895.2817382813
244.1653748 8069.6791992188
256.9013367 852.1784057617
320.9192505 1260.2569580078
344.97995 907.2764282227
430.757019 1211.6207275391
491.9963379 890.9448852539
506.2327881 1023.9144897461
571.2706299 1214.5478515625
635.2668457 3097.1486816406
685.9637451 1111.3333740234
748.3564453 1603.1973876953
END IONS
BEGIN IONS
TITLE=SH_AW_09112018_AW_01.5303.5303.2
RTINSECONDS=2083.39248
PEPMASS=540.766937704592 18102.197265625
CHARGE=2+
90.48027802 934.3517456055
95.00675964 984.3020019531
107.5172729 937.6252441406
129.1019745 1192.5246582031
132.72995 1055.0803222656
132.8025208 1313.3670654297
132.811554 1427.2298583984
136.0762177 1161.3894042969
141.1022034 18545.375
169.09729 11919.1162109375
169.1115723 1377.3878173828
171.1490784 849.8963623047
212.1045685 1030.3630371094
239.4390717 830.107421875
266.1502991 1561.7091064453
315.6540222 1011.9338989258
380.1932068 1202.0659179688
456.7210999 3583.6635742188
505.2485962 16177.376953125
505.7489319 5141.8701171875
540.2637329 1026.1170654297
604.9858398 1133.0350341797
630.3012695 7838.17578125
631.3086548 1994.2152099609
744.3411255 4072.6997070313
815.3847656 2228.7299804688
901.6829224 976.9014282227
912.4332275 21577.00390625
913.4384155 4826.529296875
1081.719604 1069.1915283203
END IONS
BEGIN IONS
TITLE=SH_AW_09112018_AW_01.5305.5305.3
RTINSECONDS=2083.81542
PEPMASS=376.846676656058 33215.26953125
CHARGE=3+
84.08149719 3322.8959960938
86.0973053 2010.4836425781
87.05581665 3749.3322753906
88.03982544 1495.3120117188
95.45684814 898.084777832
110.0716858 3228.4992675781
118.781456 774.3677978516
120.0805283 1717.1379394531
127.0504761 895.3974609375
129.1024017 3359.8713378906
130.0863647 1092.5953369141
132.615387 1166.4566650391
132.6298981 920.8538818359
132.6978607 1224.9191894531
136.0758667 3633.6604003906
141.1020203 1763.4129638672
144.0773468 991.8470458984
147.1130219 1178.7923583984
175.1190643 1991.6158447266
179.0448303 1253.0632324219
187.1429291 1089.1134033203
193.0964508 1837.478515625
195.1137238 1162.5435791016
198.0872955 990.7001342773
226.0822144 2645.9702148438
303.1459045 2007.6370849609
321.1609802 2338.1801757813
351.6726074 3546.9404296875
352.1766968 1214.0791015625
365.4951477 1262.8594970703
400.1990662 8695.34765625
400.6996765 2248.01953125
453.7365723 1680.0284423828
468.2268982 2243.4909667969
605.2872925 1304.4354248047
702.3370361 2411.8618164063
799.3782349 1407.994140625
END IONS
BEGIN IONS
TITLE=SH_AW_09112018_AW_01.5310.5310.3
RTINSECONDS=2085.29334
PEPMASS=414.214307677744 12795.501953125
CHARGE=3+
86.09690857 5036.4731445313
99.34365845 944.1925048828
101.0713882 921.0342407227
102.0553284 1519.0979003906
109.2641754 801.9957885742
110.0714798 3818.7646484375
120.0807724 2287.2790527344
129.1021881 3170.4731445313
132.7337036 865.710144043
132.7946014 1126.6989746094
132.8036346 1424.9537353516
136.0761871 1164.2442626953
143.1177216 2093.265625
147.1125793 800.3643798828
158.0919952 1125.8420410156
175.1189117 2260.5944824219
240.776886 972.8918457031
241.0744019 794.8623657227
333.1876831 1989.6602783203
380.3757935 881.4484863281
444.2216187 1100.9514160156
462.2296143 5839.7612304688
537.2462769 982.880065918
609.2953491 1553.1900634766
680.3289185 1462.3416748047
END IONS
BEGIN IONS
TITLE=SH_AW_09112018_AW_01.5312.5312.3
RTINSECONDS=2085.7461
PEPMASS=382.219299316406 7509.33251953125
CHARGE=3+
84.04521942 964.9365234375
84.08145905 4197.3735351563
86.09703827 9169.244140625
104.0173798 951.4653930664
110.0717392 5488.9399414063
112.0875854 819.017578125
112.5910797 740.4534301758
113.0707321 744.7065429688
115.4757538 803.5411987305
120.080162 1282.5653076172
122.596611 794.6793212891
129.1021881 3606.4768066406
130.085907 884.926940918
132.5235901 870.8325195313
132.5397797 1002.8315429688
136.0759125 4272.5712890625
175.1185913 2086.3354492188
176.5799408 810.4534301758
226.2010345 838.4224853516
378.682373 1076.4057617188
382.8043213 930.1783447266
386.2059326 1080.7821044922
458.3103333 1890.6597900391
459.2599487 2984.8854980469
461.74823 1300.6279296875
477.7319946 1265.6457519531
523.2905273 1451.0001220703
595.3651123 937.296875
970.3174438 894.5432128906
1040.562988 884.8316040039
END IONS
BEGIN IONS
TITLE=SH_AW_09112018_AW_01.5318.5318.3
RTINSECONDS=2087.5776
PEPMASS=490.589233398438 6411.59716796875
CHARGE=3+
102.054985 1639.9682617188
110.0716019 3221.6745605469
129.1024933 8105.7646484375
130.1057281 943.791809082
136.0761261 4179.1044921875
147.112854 1628.5003662109
158.092865 1340.7109375
175.1190643 3304.099609375
182.364502 833.8987426758
185.091568 1044.9405517578
209.9577789 970.2593383789
226.1184692 2071.3369140625
226.1547699 1956.8159179688
244.1647339 2724.1950683594
246.1242371 2270.076171875
247.1064758 1691.3977050781
253.1304932 1516.9979248047
285.634613 2468.7211914063
304.1610413 1763.4805908203
454.9140625 1067.1271972656
455.5777893 1295.4381103516
460.9199219 1084.5830078125
461.2543945 1109.326171875
462.5440674 1709.4108886719
464.2496948 1399.9583740234
469.9230347 1834.3862304688
470.254425 982.8562011719
490.2604065 2586.2783203125
490.7078247 1558.5460205078
491.2073364 2157.7570800781
569.3151855 1150.7692871094
578.3175049 2979.3864746094
578.8198853 1222.3563232422
583.3019409 955.6359863281
613.5858154 932.3856811523
775.1139526 1021.9505004883
1099.285767 1011.7236938477
1176.859253 943.8068847656
1302.637695 1107.0821533203
END IONS
BEGIN IONS
TITLE=SH_AW_09112018_AW_01.5328.5328.3
RTINSECONDS=2090.81922
PEPMASS=598.950988769531 12229.2451171875
CHARGE=3+
126.0549164 2419.6328125
126.501564 886.3164672852
129.1020813 2476.0954589844
130.0497131 1252.4993896484
132.6386871 954.9469604492
132.7189636 982.0842895508
141.0653076 1037.6640625
141.1018677 1639.1978759766
143.0808105 1097.7404785156
169.059967 1873.1185302734
169.0964508 1879.2412109375
175.1190491 1261.1046142578
187.0712128 2246.189453125
195.1128235 3226.908203125
201.0866547 2994.34375
229.0897522 912.2659912109
258.1082153 1867.7979736328
259.0896606 925.8110961914
270.1077271 1134.3802490234
298.1036072 7607.8540039063
316.1148071 1820.5539550781
323.1339722 2825.4228515625
332.7028198 931.0832519531
341.1461182 1911.5018310547
342.1303101 1214.8978271484
351.1290283 1001.2719116211
369.1412048 7214.3935546875
411.392395 935.8201293945
440.1756592 1200.5223388672
446.5572815 1681.1882324219
519.762085 1215.5870361328
523.7532959 2030.1695556641
528.7651367 1527.6984863281
572.2796631 11090.5439453125
572.7825928 2816.5004882813
598.8169556 2625.1164550781
599.3065186 1036.2019042969
620.8070679 8553.87890625
621.3062134 2759.4885253906
625.8171997 1173.6343994141
660.3204346 1090.2045898438
669.3311768 14835.6796875
669.8358765 6613.5478515625
1143.542236 4965.0092773438
1144.563354 1992.8470458984
END IONS
BEGIN IONS
TITLE=SH_AW_09112018_AW_01.5330.5330.3
RTINSECONDS=2091.24006
PEPMASS=451.219207763672 6368.50927734375
CHARGE=3+
98.99130249 786.8500976563
99.05557251 1094.2736816406
102.0556107 1002.4493408203
110.0714645 2466.013671875
112.0870743 1094.6379394531
115.2900238 797.0755615234
129.1025238 5083.8403320313
129.1105804 888.3232421875
130.0864105 1348.720703125
136.0755615 4749.2387695313
141.0655518 2311.8151855469
159.076416 9863.5234375
175.118576 3632.2331542969
187.0719147 6004.9365234375
201.1233978 1465.8190917969
237.122406 3534.6796875
265.118103 944.811340332
451.2679138 1652.7431640625
482.7301331 4165.146484375
483.2303772 1098.0826416016
511.7537842 2954.1201171875
512.2467651 1140.1021728516
524.2487793 1470.6932373047
524.7473755 2075.2875976563
533.2585449 8988.173828125
533.7583618 1860.9534912109
552.772583 1088.7354736328
561.289978 2655.4909667969
573.78302 1045.1147460938
574.2772217 1321.3393554688
582.7936401 5670.0830078125
583.293335 1173.337890625
683.4903564 1033.4143066406
947.4274292 1129.0457763672
END IONS
BEGIN IONS
TITLE=SH_AW_09112018_AW_01.5334.5334.3
RTINSECONDS=2092.36632
PEPMASS=464.897840464263 67375.78125
CHARGE=3+
101.0714798 14958.7041015625
101.1077728 884.2505493164
102.055397 7507.5185546875
104.0169525 1073.7165527344
110.0716248 2811.2963867188
115.0635452 820.4959106445
126.0907364 1082.5622558594
129.0655975 1496.6143798828
129.1023407 34368.28515625
130.1054688 1266.8587646484
132.8497314 1076.3862304688
132.8577728 1332.8558349609
136.0758514 7053.0014648438
142.122818 2937.0766601563
143.1179199 5958.1645507813
147.058609 2913.517578125
158.0928192 1404.2265625
167.082077 1015.0880126953
169.1338043 3502.8969726563
175.1189423 10202.2421875
180.5372467 841.2985839844
184.1078339 2876.1174316406
187.1441498 81505.46875
188.1482391 4922.1303710938
195.1130676 1919.9768066406
197.1277924 2112.1691894531
198.1239319 1735.4514160156
205.0968475 1309.5285644531
209.0917206 7063.28125
213.0861511 998.8850097656
215.1387939 6317.5922851563
222.1236572 2053.283203125
224.6197968 1127.3714599609
226.1181946 15480.478515625
227.1012115 1092.4310302734
227.1209564 1193.9881591797
239.1456451 1116.8770751953
240.1342316 1248.3923339844
241.0810547 1582.1723632813
244.1292114 9956.6044921875
249.1592712 1610.0239257813
257.1608582 2876.5168457031
268.1286926 1111.0688476563
274.1866455 4233.3256835938
275.1435547 1022.9678955078
303.1773682 1753.3720703125
325.7787781 967.5981445313
354.1759338 1917.5324707031
355.1578979 1260.1987304688
357.5095825 961.1590576172
358.834137 935.3866577148
361.0250244 2774.1828613281
371.2041321 1197.6469726563
372.1864014 4130.4663085938
431.0863953 2063.9719238281
448.2337341 11667.966796875
450.199646 1351.6005859375
458.5541077 1176.0549316406
459.2115479 4859.5263671875
467.2615967 1160.3599853516
483.2191467 1206.8927001953
514.7438965 1896.2866210938
523.2579346 1969.8375244141
523.7455444 1536.8436279297
532.2630005 6257.1215820313
537.253418 2451.8264160156
549.2817383 18265.134765625
550.2785645 3002.8015136719
563.2529297 1257.9099121094
572.2571411 1926.9235839844
572.7525635 1801.7607421875
580.7648926 4369.5966796875
581.2703247 4551.7377929688
581.7611694 1382.1695556641
588.2664185 1102.6555175781
589.7774048 11776.8896484375
590.2786255 4789.201171875
590.777771 1650.6877441406
637.805542 1193.58984375
646.3175659 5025.5454101563
647.3550415 1165.5222167969
652.2695313 1161.2218017578
660.307312 3266.7033691406
678.324585 9348.265625
679.3243408 2922.7275390625
758.5615234 1061.9818115234
789.3539429 3247.1047363281
807.366333 16065.923828125
808.3676147 4533.130859375
881.2830811 1117.5177001953
900.385437 1231.7536621094
917.4124756 5003.8227539063
918.3983765 8311.9052734375
919.399231 2732.8918457031
935.4257813 17471.2421875
936.430603 4255.5283203125
948.2543945 1046.3637695313
1324.307983 1035.2287597656
END IONS
BEGIN IONS
TITLE=SH_AW_09112018_AW_01.5335.5335.2
RTINSECONDS=2092.5162
PEPMASS=564.7666015625 7399.89306640625
CHARGE=2+
80.42002106 759.0020751953
84.08123016 2798.1628417969
87.05583191 1656.6958007813
87.84420776 813.3757324219
88.03992462 1456.5285644531
88.29087067 864.3533935547
97.38758087 808.2120361328
110.0714417 2045.4349365234
111.3159409 862.9299926758
129.1020508 1969.1850585938
144.0773163 1392.2858886719
172.0715332 4437.4990234375
183.0746307 979.4728393555
189.8452606 873.2356567383
212.1395264 990.1587524414
235.1195679 1002.0769042969
241.0922852 5830.5126953125
259.1037292 1667.8953857422
282.7928467 1141.3195800781
312.1322632 1708.4937744141
321.1586304 1939.6436767578
400.2000122 4817.7846679688
466.2463989 903.6325073242
468.2297668 1141.6873779297
498.5514832 969.9422607422
550.2738647 1075.9914550781
552.2523193 1043.46484375
702.3361816 3705.8715820313
781.3574219 1371.7802734375
796.0057373 1160.701171875
799.3900757 8175.9809570313
864.3855591 1300.8912353516
865.3776245 1059.6206054688
870.4225464 2096.4233398438
END IONS
BEGIN IONS
TITLE=SH_AW_09112018_AW_01.5342.5342.2
RTINSECONDS=2094.69924
PEPMASS=696.842749738041 5450.37841796875
CHARGE=2+
110.0716095 1198.5706787109
129.1023407 13133.95703125
132.7690582 994.9061279297
132.8278656 1171.1256103516
147.0587006 2717.8232421875
171.9239502 943.5527954102
175.1191101 3566.6181640625
187.1441193 14681.1513671875
202.0824585 1150.8012695313
215.1389465 5543.3383789063
226.1179657 6696.6850585938
244.1289368 7326.8359375
330.1638794 2823.9211425781
426.73349 1015.7901000977
448.2320251 1959.7841796875
532.2647095 5479.2016601563
532.7624512 2190.7524414063
549.2804565 4122.962890625
568.305603 1704.5009765625
580.7797241 1215.4327392578
581.263916 1224.4526367188
586.3186035 2188.5
589.7782593 7487.01171875
590.276062 1968.3338623047
646.3128052 1695.0939941406
646.8188477 1408.4948730469
674.8336182 1168.6492919922
678.3283081 4577.7436523438
687.8336792 2852.76171875
688.3314819 2329.130859375
696.8424683 23340.1484375
697.3435669 13676.5546875
697.8468628 1751.2015380859
708.3687744 1158.4071044922
716.3571777 1086.2495117188
789.3517456 1328.7186279297
807.3674927 12616.2216796875
808.3717651 1637.6140136719
917.4029541 2220.9829101563
918.3966064 3115.8715820313
935.4243164 15847.0400390625
936.4153442 3289.7575683594
1063.508057 3816.6428222656
1178.546265 8771.6845703125
1179.529541 1458.7431640625
END IONS
BEGIN IONS
TITLE=SH_AW_09112018_AW_01.5344.5344.3
RTINSECONDS=2095.12188
PEPMASS=393.871465178452 5723.134765625
CHARGE=3+
84.04522705 1865.0467529297
84.0814743 4796.6352539063
86.09711456 6367.0244140625
88.0398941 884.6404418945
97.37389374 1034.9130859375
102.0552902 1418.3205566406
104.0170364 1743.5211181641
107.1047058 824.8815917969
110.0718079 3230.921875
120.081192 1027.2133789063
129.102478 6147.8681640625
130.0865784 2472.5930175781
132.6668701 858.3013916016
133.0398712 849.5718383789
136.0760345 3737.7634277344
147.1132965 2856.7971191406
158.0923004 1502.9290771484
159.0766754 2353.6098632813
175.1189575 3784.0625
181.0973358 1683.6809082031
187.070694 1026.6940917969
241.0933685 1097.7432861328
245.1248932 1599.1906738281
262.1509399 5458.3315429688
269.0871277 1444.2474365234
375.2361145 2309.9328613281
393.2240295 1178.7214355469
418.2655334 1943.095703125
423.2037659 918.9287719727
446.2719727 1844.0325927734
575.3132324 872.7587280273
849.8238525 932.0547485352
END IONS
BEGIN IONS
TITLE=SH_AW_09112018_AW_01.5349.5349.4
RTINSECONDS=2096.6007
PEPMASS=424.944274902344 8958.1806640625
CHARGE=4+
119.4610443 747.0577392578
129.1021423 3262.8776855469
132.7693024 1135.9224853516
132.8383484 1234.1528320313
133.0620575 872.3970336914
136.0756683 7657.7182617188
147.1124725 926.3005981445
153.7653503 833.2861328125
157.1082306 944.6221923828
158.0912933 1204.9571533203
163.2188873 825.4330444336
175.1189575 2075.1967773438
232.140686 1010.2705078125
232.9976196 845.5152587891
261.8474731 936.2222900391
391.3496399 860.2464599609
452.2247314 2080.8286132813
945.5341797 1048.7435302734
END IONS
BEGIN IONS
TITLE=SH_AW_09112018_AW_01.5354.5354.3
RTINSECONDS=2098.07898
PEPMASS=476.893890380859 8251.6630859375
CHARGE=3+
110.0715103 2189.0656738281
115.4309616 807.799987793
129.102356 7602.388671875
130.0862579 2236.2824707031
132.7597656 1260.4149169922
132.831192 1499.6639404297
136.0386963 1257.9295654297
136.0755768 2019.5601806641
143.0813293 1652.5855712891
147.1124573 2799.0241699219
154.0499573 4105.7783203125
171.0764008 2148.2795410156
175.1181183 896.4057617188
189.0867462 1105.4973144531
189.3974762 779.608581543
218.1489716 2106.6225585938
233.12883 1085.6357421875
259.4536133 972.828918457
261.1221619 1149.4760742188
289.1721497 1277.4583740234
341.1448364 1054.7830810547
383.7380981 1147.0877685547
453.2148132 935.7264404297
455.5582275 1164.0035400391
462.8770447 985.953918457
476.2232666 1212.0964355469
523.8973389 1012.6171264648
577.3314209 2871.5378417969
618.2682495 1078.7359619141
931.4177246 1021.9339599609
1242.283813 1188.5926513672
END IONS
BEGIN IONS
TITLE=SH_AW_09112018_AW_01.5356.5356.3
RTINSECONDS=2098.50114
PEPMASS=648.283203125 5856.271484375
CHARGE=3+
145.0605621 4293.349609375
147.0583038 3014.0065917969
147.1123352 1349.4840087891
157.060318 1402.013671875
159.1125183 2582.0290527344
186.0865784 1510.1145019531
186.122757 1254.1181640625
204.1342163 2110.7541503906
214.0825653 2072.4396972656
221.1105499 988.7585449219
226.1168823 1272.6512451172
232.0931702 2429.6484375
256.1291199 1983.83984375
275.1690063 2378.9838867188
283.1039429 4351.4868164063
286.1398621 1655.6435546875
301.1142883 5327.7236328125
313.151947 1327.7264404297
372.1850281 1088.4133300781
389.213501 1755.8778076172
391.1608276 1109.6937255859
400.181366 1457.1502685547
509.2264709 1306.9768066406
590.2785645 1791.4852294922
649.3307495 8414.2373046875
650.3305054 1780.9639892578
676.3034058 7338.2734375
676.8065186 1831.1240234375
703.3099976 2874.8608398438
754.819397 1298.4633789063
763.3317261 13237.1591796875
763.8339233 4905.7612304688
764.3272095 2057.5932617188
812.8627319 2593.8127441406
813.3640747 1398.0874023438
856.378479 1614.8745117188
877.3223267 1560.9230957031
891.4641113 2996.9775390625
966.913269 1099.4998779297
1065.512817 1370.9770507813
1287.433228 1123.1934814453
1351.605103 1488.4265136719
1457.617554 1268.7609863281
1730.8479 1144.0085449219
END IONS
BEGIN IONS
TITLE=SH_AW_09112018_AW_01.5358.5358.3
RTINSECONDS=2098.92402
PEPMASS=459.888582761709 8042.3056640625
CHARGE=3+
102.055542 1289.5327148438
110.0714569 1982.0640869141
119.7400131 897.30078125
120.0809097 2472.5122070313
129.1028137 5553.0874023438
132.6220398 925.1736450195
132.6377411 931.4719238281
132.665329 867.0136108398
136.0759277 2458.025390625
141.06633 1130.1090087891
147.1128998 1605.9237060547
159.0761566 5985.5126953125
167.055603 1500.4036865234
171.597702 817.59765625
175.1185608 3384.5588378906
187.0713806 2385.7958984375
201.1244049 896.7635498047
237.1233063 3000.3491210938
246.1565094 1148.6368408203
256.1448364 1074.3062744141
309.9303589 839.9683837891
336.1455383 1771.8958740234
459.2753601 4619.630859375
496.237915 1650.6634521484
502.2328491 936.4127807617
502.7461853 1379.1376953125
546.7647095 7948.4135742188
547.2611084 3814.4841308594
573.782959 1514.8647460938
596.2958984 4727.38671875
937.3751831 980.7127075195
END IONS
BEGIN IONS
TITLE=SH_AW_09112018_AW_01.5362.5362.3
RTINSECONDS=2100.04986
PEPMASS=436.891207317171 23128.392578125
CHARGE=3+
92.51566315 804.4910888672
98.98467255 1160.5541992188
101.0714264 1379.1439208984
102.0552673 4142.8759765625
104.0167465 2308.0632324219
105.4551468 869.5365600586
110.0717697 6088.05078125
112.087204 1182.2829589844
115.0871811 1198.4033203125
120.0809174 3439.9721679688
129.1022339 16176.5947265625
130.0863342 1456.3944091797
132.8796082 1778.6402587891
136.0755157 7934.3603515625
141.0627441 1073.5069580078
141.102066 2961.8937988281
142.105896 922.6637573242
145.8194122 849.7746582031
147.1134491 1206.3383789063
169.0969849 2226.455078125
175.1190338 5690.3388671875
184.1086578 1804.6021728516
197.1296082 957.0111694336
198.1233978 1587.0992431641
209.0910797 4395.5209960938
209.1330109 1225.7221679688
210.0947571 777.6791381836
224.0403442 1507.5811767578
226.1183777 2449.6398925781
226.1557007 1033.3154296875
235.1191254 1480.7672119141
243.1448364 1345.552734375
244.1656189 2474.8442382813
246.3478088 989.7456665039
253.1646271 1701.7403564453
265.1174622 3232.2182617188
265.6737366 2201.4995117188
293.1132507 1351.0606689453
303.2128601 1279.0888671875
321.1898193 2762.5974121094
330.195282 1052.1746826172
387.7137146 1299.4560546875
393.2024536 1163.8127441406
397.2071838 1173.2569580078
400.2312622 1805.3580322266
400.7001343 1907.0141601563
401.2025757 1258.1918945313
402.2025452 2409.6518554688
402.5376587 1844.6007080078
417.2572632 7728.4604492188
418.2610779 922.9136352539
431.5433655 1116.6892089844
437.2181091 1455.0075683594
443.2223816 1234.8175048828
452.2297363 1314.2310791016
475.2652588 1522.96484375
515.7513428 1268.1516113281
530.3391113 3455.9279785156
533.7615356 3276.5
534.265625 1220.1319580078
597.8096313 1484.3881835938
602.7893677 1373.5084228516
606.2919922 1136.1776123047
610.3278809 1724.224609375
614.3953857 1167.2237548828
659.3863525 2061.9372558594
703.3418579 1851.9077148438
774.4037476 3111.322265625
814.71875 1088.8157958984
903.446106 1453.2713623047
END IONS
BEGIN IONS
TITLE=SH_AW_09112018_AW_01.5363.5363.3
RTINSECONDS=2100.19908
PEPMASS=415.863960231001 9279.98046875
CHARGE=3+
86.09715271 4952.6489257813
88.04030609 961.4180908203
102.0553665 1229.0074462891
110.0714264 1815.4893798828
115.5007324 859.4084472656
122.5963211 815.2131958008
129.1020966 6243.2216796875
130.2575836 837.2681884766
132.6260834 842.9110717773
136.0755157 2081.3857421875
147.112915 1014.5507202148
162.7806549 768.4476928711
175.1187744 3889.9934082031
272.1719666 11704.2080078125
276.1625671 839.6795043945
405.1774292 1404.4450683594
415.2247009 1787.9658203125
438.4242859 985.7764892578
457.1568298 1328.3635253906
541.9354248 1080.5953369141
END IONS
BEGIN IONS
TITLE=SH_AW_09112018_AW_01.5370.5370.2
RTINSECONDS=2102.38146
PEPMASS=631.298461914063 11201.8271484375
CHARGE=2+
97.93109131 924.5516357422
100.0193253 942.8367919922
101.0715714 2028.0864257813
129.1020966 3789.7739257813
130.0858307 1002.7178344727
132.7686615 1011.9985961914
132.8393707 1206.8883056641
136.0757446 7046.939453125
142.3835449 1053.2886962891
147.1128998 2120.4123535156
156.3331909 863.2438964844
187.1440125 20318.244140625
188.1474304 1482.8804931641
191.9252167 1092.8796386719
199.1075897 4263.1474609375
215.1391144 3830.8449707031
221.0923767 2260.4836425781
227.102005 4436.5498046875
262.1400757 2172.7260742188
397.3054504 873.387512207
462.2286377 1411.6225585938
505.2251587 1464.9482421875
515.7252808 983.7346191406
524.2339478 13165.216796875
524.7355347 2765.5180664063
631.3783569 2001.5838623047
707.3110352 1510.4665527344
821.3652344 5027.109375
822.3659668 1515.0346679688
883.3815308 1326.0157470703
901.352478 1683.2088623047
950.397644 4147.0766601563
1047.466309 7956.1655273438
1048.439819 2699.0759277344
1289.32019 1120.2202148438
END IONS
BEGIN IONS
TITLE=SH_AW_09112018_AW_01.5377.5377.2
RTINSECONDS=2104.56444
PEPMASS=533.272891746963 10790.6884765625
CHARGE=2+
74.0606842 2157.3698730469
74.48257446 804.7711791992
83.32116699 895.7906494141
84.04507446 1904.5075683594
84.08143616 9157.14453125
86.09703827 3000.7797851563
87.05578613 1608.4332275391
88.04012299 1269.056640625
90.28990173 919.8732299805
101.0712433 1410.357421875
102.0554123 833.1721801758
110.0716476 1899.6042480469
112.0868149 1721.0618896484
118.535553 897.8500976563
129.1022186 8433.6884765625
130.0866852 4542.4614257813
132.8117828 1320.4635009766
136.0758362 4687.1181640625
147.0587921 2640.2087402344
147.1128845 5607.0532226563
174.0908508 944.6054077148
175.1191711 3367.3354492188
223.9644623 1086.0559082031
225.0439911 1187.3187255859
237.122879 5949.9326171875
239.0945892 1117.9375
260.1434326 1264.9239501953
261.1013184 3826.8198242188
265.1172485 2641.6889648438
287.3165894 1060.2572021484
289.0952759 2695.5063476563
297.1544189 1441.3681640625
310.1760864 1418.4729003906
341.716156 859.9951782227
402.179718 1405.6516113281
407.2283936 5789.0874023438
428.7301331 1147.5053710938
476.2481384 2540.4416503906
488.6060486 1143.7377929688
503.2436218 1754.1193847656
511.2512207 1308.1624755859
511.752594 3709.7907714844
512.2567749 1858.9954833984
518.256958 2205.2722167969
524.2545166 4797.1284179688
524.7504883 3377.5727539063
533.2588501 16587.392578125
533.7640991 4827.7280273438
536.270813 1396.1545410156
659.3231812 1222.580078125
664.3634033 1100.3114013672
777.4528198 2275.607421875
784.3601685 1367.8735351563
END IONS
BEGIN IONS
TITLE=SH_AW_09112018_AW_01.5381.5381.2
RTINSECONDS=2105.72124
PEPMASS=440.237701416016 6850.04345703125
CHARGE=2+
67.28431702 775.9713745117
70.06587982 7544.6118164063
72.08178711 2201.5964355469
74.06101227 884.3540039063
84.04534912 1417.7525634766
84.08138275 1799.5537109375
86.0969696 3485.3686523438
110.0718994 1618.0302734375
120.7332153 757.3785400391
129.1026764 2371.7016601563
132.7310944 1368.0662841797
132.7395782 1464.3532714844
136.0759277 2646.6359863281
141.1021881 2698.3920898438
142.2168732 902.4839477539
169.0969391 1469.9475097656
175.1189117 1706.6907958984
185.0934601 1157.3572998047
264.1522217 954.3118286133
303.1148682 818.4677734375
312.6759338 4190.1372070313
313.1783447 1384.3818359375
316.0063782 907.1606445313
357.7089233 777.6851196289
430.2438049 1085.4385986328
441.3031311 916.263671875
527.2921143 3441.4755859375
576.031311 1012.1033325195
624.3417358 1442.3149414063
711.3756714 1948.8842773438
826.6967163 996.7962036133
END IONS
BEGIN IONS
TITLE=SH_AW_09112018_AW_01.5382.5382.2
RTINSECONDS=2105.87136
PEPMASS=618.26806640625 8245.873046875
CHARGE=2+
92.62227631 797.3272705078
102.0556641 1259.8402099609
110.0717621 2651.046875
112.0872421 967.4325561523
120.0810471 24959.033203125
129.0658875 1110.8201904297
129.1024017 6421.54296875
130.0864258 1375.3597412109
132.6170349 983.8799438477
132.627594 1445.0201416016
136.0757141 1340.9595947266
141.102356 1163.9613037109
145.8480988 977.7242431641
147.0770874 1565.7320556641
147.1129913 1598.4223632813
157.0611877 1132.7265625
162.0911102 2569.1750488281
175.0716553 1541.5424804688
175.1196136 1475.5633544922
189.1012726 1224.0848388672
207.1132965 9219.890625
217.0975189 4096.6508789063
226.082489 1657.5290527344
226.1180878 2499.509765625
235.1087036 4902.5356445313
244.130188 1839.3813476563
245.1302185 984.8936767578
259.1075745 1215.1668701172
277.1167297 1144.3208007813
286.1183777 969.5731201172
304.1290588 3473.4792480469
368.7976685 918.8630981445
406.202301 1630.4219970703
431.7408752 1084.7104492188
463.2250366 2607.8994140625
483.2047729 1481.9556884766
520.2474365 10008.4853515625
605.2613525 1068.9169921875
611.6487427 1543.9761962891
612.217041 1065.4106445313
617.7737427 3905.5715332031
618.3223267 1259.1466064453
672.1236572 1218.2114257813
683.3085327 4203.837890625
740.333252 9502.0859375
741.3396606 1236.9293212891
827.3652344 8075.2163085938
828.369751 1439.6048583984
909.5738525 1037.1356201172
914.4059448 4725.232421875
1001.42688 9385.1201171875
1002.424988 2409.337890625
1070.439941 1314.1746826172
1088.463623 4368.7963867188
1089.432617 1442.0115966797
END IONS
BEGIN IONS
TITLE=SH_AW_09112018_AW_01.5383.5383.3
RTINSECONDS=2106.02022
PEPMASS=405.552490234375 9076.888671875
CHARGE=3+
84.08153534 3131.6015625
86.09714508 2092.1059570313
88.04003906 1001.1364746094
105.0664673 1849.4847412109
110.07164 3586.94921875
112.0875168 807.4644775391
120.0808716 1292.4642333984
129.1022644 3088.748046875
132.4365082 1035.1624755859
136.0762939 1617.0864257813
147.1129761 858.8929443359
175.1188507 3360.8520507813
209.1034851 2195.638671875
209.7668762 873.8941040039
216.0987091 1296.810546875
270.1888733 868.4373779297
285.3213806 947.4819335938
289.1591492 990.9505004883
351.2074585 1698.9669189453
363.4825439 862.0071411133
381.8728333 1688.181640625
430.2419434 968.5547485352
503.7739563 4135.6040039063
937.8340454 1004.3187866211
1243.56897 1119.7060546875
END IONS
BEGIN IONS
TITLE=SH_AW_09112018_AW_01.5387.5387.3
RTINSECONDS=2107.14684
PEPMASS=478.918884277344 14290.4296875
CHARGE=3+
101.0716248 1846.2720947266
102.0554199 3687.6796875
110.0716553 2343.0139160156
120.0804596 1737.6921386719
129.1021118 7093.3837890625
130.0862579 1194.1595458984
130.1061859 1346.5219726563
131.0816193 1056.0104980469
132.8048706 1105.9822998047
147.1128693 4042.8471679688
159.0756683 1243.0146484375
175.1182098 1322.1228027344
201.1228638 1436.8928222656
214.9189453 784.9834594727
218.1503448 2728.28125
244.1481934 1471.8627929688
305.1815186 5566.6357421875
331.1791382 1124.0974121094
371.1961365 1088.1535644531
387.2099915 2340.9685058594
396.2189026 1147.2160644531
400.2005615 1003.336730957
418.2663574 1045.8569335938
444.2470703 1129.4705810547
459.8217773 938.5905761719
478.7420959 926.9467163086
479.2583618 1774.5164794922
479.5898743 1350.5264892578
515.2835083 1179.6947021484
519.3113403 898.5726928711
606.3359985 1010.3205566406
644.3234863 2136.4768066406
663.3670044 7031.95703125
678.5258179 1199.9382324219
774.3948364 1260.8122558594
865.4816895 1147.5402832031
1442.891479 1326.5859375
END IONS
BEGIN IONS
TITLE=SH_AW_09112018_AW_01.5389.5389.2
RTINSECONDS=2107.56948
PEPMASS=375.195587158203 432797.0
CHARGE=2+
55.05522156 1984.0242919922
56.05044174 4490.0673828125
60.04547882 1934.7545166016
61.00889206 1119.5002441406
61.01156616 5347.6689453125
64.53543854 2880.3991699219
64.53903198 4838.7646484375
70.06578064 2915.6284179688
72.0815506 38533.796875
81.045578 1465.0416259766
83.06108093 7331.1796875
84.0814209 150239.515625
84.85790253 1123.8916015625
85.06509399 1484.1383056641
85.0848465 3144.4216308594
86.09715271 3881.6052246094
93.04514313 4661.0615234375
94.96690369 1187.068359375
101.0974197 1202.6560058594
101.1080856 7531.4423828125
102.0913849 1982.1218261719
104.0535126 2474.5786132813
110.0716248 322106.25
111.0684204 1600.1389160156
111.0751266 8222.8564453125
120.0809708 157416.875
121.0842896 5837.4204101563
129.1023102 119431.1796875
130.0863342 103150.7421875
131.08992 4157.8056640625
132.7700806 2589.4360351563
138.0661469 8336.109375
143.0818634 4454.5561523438
147.1128082 99771.0703125
148.1166229 3236.6247558594
152.081604 3320.5539550781
156.0768127 5050.513671875
164.5754242 7470.1694335938
175.1197205 2112.3637695313
178.5728149 1769.8052978516
179.092514 5489.0473632813
180.0763397 5856.1762695313
191.0847015 7379.1059570313
192.6781769 1237.3822021484
195.0880432 3852.5725097656
197.1033173 8758.2451171875
201.068634 1502.1466064453
203.1212769 2871.5385742188
207.0877991 6814.205078125
214.1100769 2385.8850097656
219.079834 32019.109375
219.1491547 5200.1274414063
220.0821686 1677.3474121094
225.0980225 75884.8828125
226.101532 4420.0161132813
231.1164856 3186.2319335938
231.1503754 1969.1193847656
259.1448059 2005.9533691406
268.1399841 5579.0703125
276.1706238 10568.4560546875
277.1524353 2119.4189453125
285.134613 3655.8649902344
294.1811523 49733.39453125
295.1860046 3639.7705078125
300.1403198 1659.3914794922
308.1176147 30995.6015625
310.1326904 2411.4147949219
318.1476746 15678.595703125
320.1165161 6059.0903320313
326.1287537 4471.5913085938
328.132843 2334.9235839844
338.1274414 15101.4697265625
354.1564636 1749.1352539063
356.1385498 44951.6015625
357.1374512 2931.8244628906
358.1437378 1387.2839355469
365.6887817 17350.396484375
366.1894836 6915.9609375
372.1679382 1740.7055664063
374.6939087 29769.849609375
375.1945801 11792.908203125
375.2331848 1551.7750244141
375.6952515 3167.1472167969
393.2517395 6838.916015625
409.2026367 8406.8291015625
427.2125244 21580.650390625
428.2139282 4667.9282226563
437.196106 13011.1875
438.2012329 1709.4326171875
455.2072144 48767.9296875
456.208374 6429.9086914063
524.2896118 4405.3637695313
525.2938843 1450.4851074219
550.3564453 1489.7979736328
556.2704468 3867.5659179688
574.2786865 4079.4643554688
584.2628174 5836.6108398438
602.2753296 4322.8388671875
611.3223267 13776.32421875
620.2879639 2453.0217285156
END IONS
BEGIN IONS
TITLE=SH_AW_09112018_AW_01.5390.5390.2
RTINSECONDS=2107.71936
PEPMASS=541.232055664063 4033.551513671875
CHARGE=2+
75.69846344 883.6873779297
82.84350586 769.2438964844
84.04502106 1063.9656982422
84.08142853 1331.4770507813
101.7841492 969.200012207
102.3604126 813.6331176758
109.4764099 894.5878295898
110.0717087 16834.2890625
116.0708618 895.0531005859
117.7641068 876.6452026367
126.3621902 1003.4733276367
129.1023712 2089.6142578125
132.5734863 729.3992919922
132.6548462 1606.0534667969
141.1019287 5922.4614257813
167.0919342 1003.9724121094
169.0965881 3195.4541015625
175.1189728 1609.7668457031
195.0877533 3257.0688476563
195.3186798 934.4486694336
266.1497498 957.2077026367
280.3202515 1026.9166259766
284.9460754 881.0792236328
363.8218079 1029.416015625
425.4604797 863.6899414063
505.243988 3939.3256835938
505.7502747 1789.8885498047
532.2282715 1422.2180175781
532.7276611 1091.9193115234
541.2315674 21826.21875
541.7324829 5275.0205078125
542.2299805 1453.4044189453
553.916626 978.5991210938
597.5215454 1067.8618164063
630.302002 1667.9931640625
887.371521 1965.6311035156
912.4368286 6838.5
913.4334717 1514.0003662109
944.3955078 5513.5600585938
END IONS
BEGIN IONS
TITLE=SH_AW_09112018_AW_01.5392.5392.3
RTINSECONDS=2108.14224
PEPMASS=481.913457363192 13402.8740234375
CHARGE=3+
102.0553284 1173.5911865234
104.0169983 1277.8540039063
110.0717697 3090.0349121094
120.0809021 1479.4796142578
120.86763 810.757019043
129.1022491 7652.9340820313
130.0314484 872.8981933594
130.0868073 2323.0942382813
132.6065521 936.3350830078
136.0756226 2866.1650390625
147.0586243 1845.0074462891
147.1129456 3812.3168945313
175.1192169 1305.2203369141
183.112381 1991.3659667969
191.7997742 1119.0616455078
201.1236725 2115.2673339844
213.0870209 856.4201660156
218.150116 2984.7209472656
229.1182709 1411.1301269531
262.0859375 1663.8828125
264.5740356 911.350769043
282.1813965 998.8695678711
310.1729431 1042.2192382813
331.2346802 1229.7906494141
359.6790771 1064.2160644531
376.1627808 1050.8358154297
391.236145 977.0093994141
428.2854004 4747.0454101563
481.7579651 1181.3349609375
608.3106079 1999.6335449219
618.1933594 963.9371337891
665.8239136 1774.0378417969
670.4216919 1465.5256347656
694.1011963 1040.9442138672
799.4644165 1424.8607177734
999.7302246 1302.4598388672
1217.995239 1065.6920166016
END IONS
BEGIN IONS
TITLE=SH_AW_09112018_AW_01.5394.5394.2
RTINSECONDS=2108.565
PEPMASS=654.830771550531 12271.490234375
CHARGE=2+
110.0712051 920.688659668
129.1023102 18873.322265625
132.7247162 1574.2434082031
136.0760345 1610.0548095703
142.8032227 999.7520141602
163.8937378 902.2716064453
164.4443817 888.6311035156
175.1186981 6239.43359375
176.8499146 1018.4337768555
183.2808228 871.2039794922
184.1086731 4498.9448242188
198.1236115 1952.0432128906
202.6827087 903.0209960938
209.0920258 11265.5576171875
225.1343842 1991.8322753906
226.1182861 10752.5927734375
243.1448059 6813.5649414063
247.1444702 1081.3225097656
302.1496887 1805.3133544922
336.2065735 1034.2191162109
371.1720886 1300.6932373047
388.1961365 1503.1193847656
389.1824951 1949.9672851563
406.2062073 4505.083984375
417.2546692 1512.5710449219
530.3421021 2030.6690673828
597.8079224 3777.3669433594
598.3120117 1375.6794433594
602.8057861 4584.08984375
603.298584 1783.0411376953
636.2345581 1061.6281738281
646.3205566 7588.455078125
646.8190918 2256.1008300781
654.8292236 12161.98828125
655.3251343 3905.6213378906
659.3803711 6040.123046875
774.4154663 4487.9624023438
821.3102417 1181.4204101563
885.437439 1305.9217529297
903.4483643 13068.6044921875
904.4532471 2848.453125
929.3201294 983.1561889648
1066.515625 23458.45703125
1067.518921 7536.0927734375
END IONS
BEGIN IONS
TITLE=SH_AW_09112018_AW_01.5395.5395.4
RTINSECONDS=2108.7207
PEPMASS=467.450927734375 10602.58984375
CHARGE=4+
129.1018219 4174.0424804688
130.0858765 936.1166381836
132.5215149 917.920715332
136.0756683 999.5751953125
147.112854 1446.7734375
157.1326752 1624.9493408203
158.0921173 1023.0839233398
175.1188049 2647.3168945313
199.1801453 2626.8427734375
216.1801453 895.0192260742
231.1132813 1414.9998779297
268.3534851 803.5789794922
336.1673584 998.7902832031
353.1928101 1270.6434326172
360.3408508 855.79296875
362.1325989 1614.4592285156
375.2033386 2065.8149414063
396.165863 2009.3729248047
401.7020874 1949.9342041016
410.215271 4660.521484375
410.7151489 1700.8754882813
435.2327271 2138.2983398438
466.610199 920.6502685547
467.2688904 2532.1782226563
467.7285767 3613.923828125
468.2295532 1794.9240722656
523.2390137 1628.7478027344
523.7459717 1163.3273925781
532.2476196 1757.2606201172
532.75177 1856.1378173828
560.2224731 1451.2823486328
574.2985229 1006.0299682617
587.2946777 1578.1677246094
645.2704468 1205.6610107422
761.8632813 1022.9354858398
1072.747559 1059.6589355469
1286.823975 1080.6618652344
1392.254639 1192.1744384766
END IONS
BEGIN IONS
TITLE=SH_AW_09112018_AW_01.5397.5397.4
RTINSECONDS=2109.14322
PEPMASS=463.240295410156 21198.056640625
CHARGE=4+
129.1023102 12739.6416015625
130.08638 1332.1424560547
132.5433197 1488.3618164063
132.6138153 1070.7532958984
136.0756683 1861.1413574219
141.1023407 6572.8061523438
143.0811615 3480.7683105469
145.0970612 1957.3514404297
147.1123657 2871.3071289063
169.0968628 5010.6333007813
173.0922852 1242.4771728516
173.128006 1169.6817626953
173.7173004 878.3193969727
175.1180725 1945.8981933594
199.1084137 1003.8671875
214.6397095 1454.7939453125
215.1408997 1133.7268066406
226.1171417 2402.3930664063
228.1352386 1054.0594482422
235.1194153 992.6376953125
240.1350555 2575.2307128906
241.0818024 1655.4260253906
244.1295776 2158.919921875
272.1719971 4839.8188476563
288.2409973 864.1982421875
312.6926575 1209.0322265625
346.7531128 1004.0361938477
359.0282898 2430.978515625
360.028717 4233.1762695313
374.2407532 1455.5875244141
381.2131958 881.4099121094
400.2663879 3390.4897460938
430.0899048 2748.7080078125
430.2363281 2511.4919433594
432.2389832 2267.3942871094
439.876709 1672.4117431641
449.2140808 1060.1082763672
458.7374268 1756.6756591797
462.5695496 1415.2816162109
463.2239075 1829.1867675781
485.2338867 1543.7222900391
524.914978 1240.6357421875
525.25 1866.9357910156
526.7729492 1498.6689453125
538.2709961 3067.9865722656
538.7774658 1732.7718505859
573.7907104 1383.4670410156
600.3807373 2184.7783203125
609.3092651 1668.6857910156
609.814209 1443.587890625
624.394043 1007.315612793
644.8237915 1256.3996582031
673.3106689 2166.4916992188
715.4214478 1771.2795410156
802.4406738 1082.8325195313
859.46521 3444.2419433594
974.487854 3809.0888671875
1023.804077 976.7168579102
END IONS
BEGIN IONS
TITLE=SH_AW_09112018_AW_01.5401.5401.3
RTINSECONDS=2110.26978
PEPMASS=379.220123291016 8011.2978515625
CHARGE=3+
84.04478455 965.7592163086
84.08132172 4235.1127929688
86.09722137 5898.642578125
101.0714722 1972.7890625
102.0556183 816.9528198242
106.8052521 839.8005981445
110.0715637 3018.3618164063
115.0867538 4304.8759765625
127.086586 1169.4709472656
129.065567 1599.6004638672
129.1024628 2276.9672851563
132.696579 1152.3991699219
132.7647552 1063.2420654297
136.07547 1436.9658203125
143.0819092 1359.0880126953
147.1131744 1518.9809570313
155.0812531 1100.9296875
169.1342163 1950.9083251953
173.6925507 1014.9678344727
175.1192322 2558.9799804688
185.1654053 1176.5129394531
187.0713348 1048.0749511719
197.1282501 1509.7755126953
204.135025 1384.3521728516
214.8713379 789.7862548828
258.1077576 1071.3984375
290.681427 1779.4353027344
299.191864 988.5720214844
305.6872253 1501.2315673828
341.2198181 2106.3845214844
366.7901306 851.0494384766
369.7152405 977.1519165039
370.1933289 1068.5473632813
378.7030945 1353.65625
399.2105713 2186.8720703125
404.2583618 1594.8880615234
404.759552 1167.7209472656
474.3006897 1817.4431152344
512.2910156 2783.1975097656
553.2736816 1597.0606689453
611.3846436 1539.904296875
628.3804321 1264.0096435547
743.5252075 1120.8902587891
769.5136719 941.0663452148
END IONS
BEGIN IONS
TITLE=SH_AW_09112018_AW_01.5405.5405.3
RTINSECONDS=2111.39634
PEPMASS=517.926879882813 6818.3330078125
CHARGE=3+
110.0715103 1760.2193603516
112.8827667 972.1278076172
120.0809708 7013.6284179688
127.7223053 868.7285766602
129.1025085 11364.16015625
132.7487793 1812.7888183594
136.0753784 2526.03125
140.8737488 846.0798339844
147.1121826 1303.9631347656
151.9125366 1015.8056030273
158.0924072 1140.7788085938
170.3847504 827.7432250977
175.1192322 5147.900390625
186.825943 906.9000244141
219.116745 1521.8786621094
229.7322693 866.5717163086
230.1131134 891.4540405273
233.1651917 2675.4982910156
244.165329 1471.8211669922
261.158783 971.7691040039
271.1769104 1427.7425537109
361.1834412 2633.7243652344
425.5357056 2006.3937988281
431.2119446 1528.3610839844
517.3126221 20644.09765625
518.3220825 1835.3411865234
582.2631226 2293.4592285156
618.3134766 1083.6116943359
646.3131104 4603.2021484375
747.3595581 1418.6580810547
748.355957 1054.2130126953
848.4042969 2014.2087402344
919.4365234 1292.8795166016
1163.527222 1890.8586425781
END IONS
BEGIN IONS
TITLE=SH_AW_09112018_AW_01.5406.5406.2
RTINSECONDS=2111.5476
PEPMASS=814.844848632813 7175.27001953125
CHARGE=2+
113.0706635 1268.4235839844
115.9101105 902.9925537109
129.102066 1555.7580566406
129.3899536 967.5888061523
130.0323029 1521.5183105469
130.0859528 2134.3735351563
131.0812378 3374.5131835938
132.6362762 1479.5632324219
132.6455078 1464.3203125
141.1020966 2385.0017089844
147.0587463 5872.6142578125
147.1126862 4867.6767578125
153.0659637 2532.6640625
159.0761871 3927.7150878906
160.3241272 1052.6502685547
169.0973511 1768.4731445313
183.1138458 938.7041625977
202.0822754 1155.7836914063
210.0876923 18647.22265625
224.0496063 1559.2569580078
228.0974731 5181.1440429688
246.1281586 1722.2038574219
248.1054688 1617.3239746094
256.1289978 2625.8420410156
260.7390137 990.3117675781
273.0908813 1166.0233154297
278.0991516 1537.4071044922
281.1601257 1810.5653076172
282.1427612 1933.5552978516
299.1719971 3431.8010253906
303.1471252 1365.23046875
309.1560059 2680.0144042969
315.1128235 2965.3159179688
321.1586609 15515.8388671875
327.1659241 6814.6357421875
333.1190186 1288.1330566406
365.0934143 1270.1190185547
383.6176453 1027.5345458984
414.1986389 1200.0505371094
420.2277222 4089.638671875
559.2293091 1707.515625
591.2965698 6134.81640625
592.2913818 1435.6137695313
765.3469849 4995.1669921875
861.3546143 1766.2039794922
862.3591919 1780.8565673828
867.0037842 1221.7613525391
871.7620239 1172.5452880859
879.383606 9416.529296875
880.3729858 1287.3050537109
980.4356689 6649.15625
981.4254761 1911.5150146484
1059.438843 1494.5122070313
1076.480591 5208.2221679688
1077.455322 2083.2199707031
1078.42981 1161.9790039063
1094.478271 6456.650390625
1095.472168 1884.0865478516
1108.444946 2906.1025390625
1120.399414 1127.6129150391
1163.49646 2441.4772949219
1164.488403 2015.34765625
1181.50293 16247.75390625
1182.503174 4755.76171875
1280.58252 1526.6473388672
1349.598389 1684.4130859375
END IONS
BEGIN IONS
TITLE=SH_AW_09112018_AW_01.5407.5407.3
RTINSECONDS=2111.69646
PEPMASS=405.554623058473 14085.5283203125
CHARGE=3+
84.04503632 2514.0363769531
84.08146667 3388.8762207031
86.09726715 2353.677734375
105.0664139 5875.0849609375
110.0715561 3702.0825195313
110.4092484 738.8507080078
115.0504837 1256.7066650391
120.0811615 924.9131469727
129.1025085 4641.2504882813
132.4329529 1059.4412841797
132.5103302 862.3853149414
136.0761566 1346.1007080078
157.0969849 1072.1818847656
175.1186676 4515.044921875
181.0612335 1823.9263916016
216.0982513 5741.8364257813
257.178894 1597.1281738281
260.9472961 888.5687866211
362.0932922 883.9328613281
393.7281494 1928.2901611328
405.1773376 1228.2818603516
430.239563 1201.7884521484
450.7482605 1516.4582519531
503.7720032 1946.6822509766
513.3500366 3708.0988769531
671.4153442 1737.1713867188
750.899231 1299.7628173828
786.4439087 1231.2728271484
900.4799194 1860.6684570313
END IONS
BEGIN IONS
TITLE=SH_AW_09112018_AW_01.5411.5411.2
RTINSECONDS=2112.8226
PEPMASS=388.696634125005 17549.73046875
CHARGE=2+
54.52522659 740.4479370117
64.82846832 3314.9887695313
64.97373199 782.9241333008
70.02933502 842.7163085938
70.06593323 2930.1628417969
72.08155823 2925.763671875
74.06085968 1817.0130615234
78.03869629 769.5625
84.04499054 2529.1723632813
84.08151245 6337.0717773438
84.29146576 915.3596801758
86.09705353 16186.181640625
87.10018158 920.7207641602
88.03970337 2700.7668457031
91.05801392 4629.0625
102.0552216 2462.9445800781
110.0715942 1789.6612548828
112.0870209 1335.0607910156
120.0807724 2772.4311523438
129.1022186 8339.3623046875
130.0864716 1465.1641845703
132.8043213 1888.1348876953
132.8134155 844.9566650391
136.075592 3269.771484375
147.1125488 1109.9954833984
147.212265 873.6353759766
158.0928802 1099.7103271484
167.0553894 911.5335693359
175.1187286 4379.4619140625
181.0608826 1992.2351074219
198.5493317 835.7790527344
199.0710907 1607.009765625
217.0821686 4302.9287109375
218.0858002 1771.5228271484
245.076355 2820.8471679688
285.0093994 2027.4926757813
321.6891479 3035.1000976563
336.9272461 959.1032714844
355.0690918 5834.6708984375
388.2050171 1516.6805419922
417.2578125 2236.4040527344
418.2589722 3481.6655273438
530.3436279 1225.5791015625
531.3433838 2289.4272460938
582.2659302 1307.3784179688
617.7988892 935.1169433594
END IONS
BEGIN IONS
TITLE=SH_AW_09112018_AW_01.5412.5412.3
RTINSECONDS=2112.97374
PEPMASS=421.56710024062 9888.58984375
CHARGE=3+
101.0714417 3871.1376953125
104.0171432 871.1985473633
110.0717621 7319.9829101563
115.0868835 2244.3217773438
118.7021484 846.87109375
120.0812988 2241.3547363281
129.1022949 3136.6101074219
130.08638 1202.1862792969
132.6756134 1835.2663574219
136.0759125 4933.6645507813
145.0616302 1378.1589355469
147.112442 1665.9157714844
156.2556458 805.7713623047
172.4517822 739.9038085938
175.1189728 1742.5023193359
192.1014709 930.7182006836
198.1221161 1070.4510498047
226.1186371 3012.0302734375
237.1238403 11178.2216796875
258.4277039 881.7884521484
260.1941833 1265.0360107422
275.7422791 960.8959350586
288.7229919 829.5335083008
463.2231445 1094.4213867188
482.2604065 901.3118286133
495.668396 1060.4633789063
496.2244873 909.1848754883
499.7893677 2911.0466308594
569.329834 2997.6870117188
636.7949829 1174.4073486328
773.461731 2316.8435058594
924.0961914 1244.3344726563
1143.180786 1136.4685058594
1167.722168 1062.5509033203
1213.054443 918.0004882813
1215.025879 1156.8360595703
END IONS
BEGIN IONS
TITLE=SH_AW_09112018_AW_01.5413.5413.3
RTINSECONDS=2113.12398
PEPMASS=622.932450996727 8182.6923828125
CHARGE=3+
129.1020966 1776.0178222656
132.4493866 881.3185424805
132.4635315 1088.3631591797
134.0130615 843.6088867188
144.6759644 937.1400756836
158.0925751 982.3323974609
166.0619812 983.8081054688
175.1190948 8249.69140625
184.1082764 1813.2977294922
186.0916138 1107.3671875
212.140686 2012.3214111328
221.1038361 2236.6547851563
231.1121979 2726.1518554688
249.1234436 5340.595703125
272.1716003 44047.8359375
273.1734009 2779.9619140625
276.1369324 4127.7709960938
285.1351318 1729.9875488281
313.7388916 1107.6320800781
341.1815186 1534.7130126953
368.1700745 2473.5092773438
396.1655884 6652.21484375
405.1790161 3911.9379882813
406.1876831 1055.6770019531
410.2149048 17283.1796875
410.7149963 1840.6832275391
414.1765747 7365.7329101563
424.0906677 1242.3837890625
435.2350769 4127.3486328125
457.156189 1081.2249755859
467.7279053 3362.5217285156
481.2116394 1375.6868896484
497.8881226 1163.0666503906
509.5631104 15594.353515625
509.8940125 7548.0
510.2311401 4491.4008789063
518.2639771 3718.8298339844
530.8959351 12346.8544921875
531.2322998 4610.0185546875
531.5621948 2538.9018554688
532.2498779 8208.7822265625
532.7506714 3678.8776855469
567.2432251 1893.8643798828
570.2437744 1478.8726806641
574.3094482 1336.2678222656
579.9219971 1346.6142578125
589.7620239 4523.2377929688
589.9233398 3257.576171875
590.2592163 2088.4575195313
595.5958252 13908.2666015625
595.9290161 7350.2612304688
596.2629395 2877.5090332031
601.600708 2853.6857910156
616.9309692 5673.74609375
617.2640991 4210.7119140625
617.5941162 3323.7697753906
622.930542 2525.8923339844
623.2855835 4345.8286132813
623.7911987 1435.3586425781
644.7868042 1299.9165039063
645.2772217 3357.2409667969
645.7799072 1204.6625976563
653.7910767 8448.533203125
654.2937012 3900.1298828125
686.7942505 1862.4459228516
695.3110352 23214.47265625
695.810791 8031.3173828125
696.3151855 2625.83984375
718.3032837 1329.4526367188
727.3120117 6897.6000976563
727.8087769 2895.5363769531
728.3184204 6060.185546875
741.3358765 1288.7600097656
763.8395386 6544.4853515625
764.3421021 1828.3649902344
802.4028931 1335.6588134766
841.401123 3549.2604980469
910.4234009 2324.1071777344
970.449585 1819.9699707031
974.4100952 5752.892578125
975.4037476 1369.0314941406
END IONS
BEGIN IONS
TITLE=SH_AW_09112018_AW_01.5417.5417.3
RTINSECONDS=2114.25066
PEPMASS=412.220211521021 16358.25
CHARGE=3+
86.09714508 4990.0791015625
87.05627441 853.7705688477
104.0172653 1537.3961181641
107.4739075 902.7033691406
110.0716324 7189.8901367188
111.075676 991.4423828125
120.0808105 2217.4167480469
129.1026611 3824.6687011719
130.0316162 763.3869018555
132.6952515 1016.4038696289
132.7766266 966.1642456055
136.0759277 2642.0788574219
139.0863037 1018.9563598633
147.0589447 2642.8176269531
147.1127014 1068.5522460938
175.118866 2871.3308105469
221.1278839 836.0218505859
258.1469116 1131.828125
353.8262329 943.2439575195
390.671875 949.4761352539
443.7319641 853.8095703125
475.2897949 1019.4619140625
626.3621216 1190.3138427734
709.5330811 933.1663208008
955.8104858 1014.9905395508
END IONS
BEGIN IONS
TITLE=SH_AW_09112018_AW_01.5421.5421.3
RTINSECONDS=2115.37734
PEPMASS=462.572128100502 12273.443359375
CHARGE=3+
104.0169678 1756.0799560547
110.0717697 3211.6469726563
115.0871277 2898.4370117188
120.0800476 1097.1695556641
123.4642792 910.0451660156
129.1024323 3981.6997070313
130.0015259 836.4403076172
130.0864258 1238.7087402344
132.7939606 974.8752441406
132.8028717 1233.3729248047
140.0831146 959.7868041992
141.1022949 7981.7661132813
143.0816193 3490.0925292969
149.0451202 1012.8853149414
167.0549011 3494.5356445313
169.0971985 5915.888671875
169.182373 841.0666503906
175.1192169 3880.6794433594
214.640274 5810.1928710938
215.1416931 3701.9384765625
225.0431824 1286.2685546875
240.1343994 2438.8493652344
272.1715393 3818.1442871094
300.6943665 1784.3450927734
312.0941467 932.0097045898
333.8472595 936.4498291016
359.0292664 16749.21875
360.0292358 2200.03125
400.2666931 2586.0588378906
402.693634 954.4812011719
424.2368164 961.9508056641
429.0878601 5103.994140625
430.2335815 2543.6618652344
446.2305908 1046.6301269531
453.2497253 940.5658569336
461.9335327 1468.8204345703
462.2344971 1165.9599609375
463.2245789 2885.0229492188
487.7469177 3553.9526367188
529.2662964 1219.7562255859
538.2702026 3935.6489257813
538.7688599 1362.5355224609
573.7904663 2348.2434082031
600.380188 2556.275390625
715.409729 1106.208984375
802.4453125 1517.2716064453
859.4614258 1673.8312988281
956.5265503 1797.3858642578
974.4818726 2534.0380859375
1373.01001 969.4783325195
END IONS
BEGIN IONS
TITLE=SH_AW_09112018_AW_01.5422.5422.3
RTINSECONDS=2115.52608
PEPMASS=441.553771972656 9623.7177734375
CHARGE=3+
102.0553513 1361.7609863281
103.0540848 860.1948242188
110.0717316 2407.7331542969
110.339592 862.1803588867
112.0874023 770.4818725586
120.0806808 1987.7983398438
129.1022644 2640.4299316406
132.6660919 1480.6539306641
133.8896179 844.9315185547
136.0757141 2458.2297363281
141.1025543 1193.6839599609
147.1129913 1844.5288085938
149.1927795 885.6124267578
155.0811615 2090.7614746094
169.0973969 1626.2707519531
175.1192017 1672.625
187.1077118 6078.5971679688
216.0200653 905.4600830078
312.6749268 1112.9943847656
313.1787415 1514.84375
497.758667 1456.8123779297
528.2965698 1478.7188720703
546.2566528 1162.0804443359
554.7791138 4462.109375
555.2797241 1477.0471191406
574.2966309 1401.0830078125
625.3497314 1107.6556396484
1082.472168 932.8693237305
1302.284546 1251.4846191406
END IONS
BEGIN IONS
TITLE=SH_AW_09112018_AW_01.5423.5423.3
RTINSECONDS=2115.67488
PEPMASS=442.201259526375 9623.7177734375
CHARGE=3+
96.9050827 894.8297729492
97.37380981 855.1456298828
101.0711288 1120.3543701172
[truncated: 72,065,997 more chars]
